# Supplementary material for: Genome wide transcriptome analysis provides bases on colonic mucosal immune system development affected by colostrum feeding strategies in neonatal calves
Source: BMC Genomics. 2018 Aug 28;19:635. doi: 10.1186/s12864-018-5017-y (PMC6114731; doi:10.1186/s12864-018-5017-y)
Supplement: Supplementary file 1 — List of immune related genes in the colon of 51-h age of dairy calves and the gene list obtained from ImmPort. (XLSX 12419 kb) [file 12864_2018_5017_MOESM1_ESM.xlsx]

## Sheet: rawaccout
ID	4144_2	4158_3	4140_2	4164_1	4114_2	4126_3	4149_1	4108_1	4154_2	4117_3	4168_3	4122_2	4146_2	4134_2	4135_1	4139_3	4133_1	4145_3	4147_3	4151_2	4125_2	4143_1	4138_1	4128_3	4127_1	4124_1	4159_3		4144_2	4158_3	4140_2	4164_1	4114_2	4126_3	4149_1	4108_1	4154_2	4117_3	4168_3	4122_2	4146_2	4134_2	4135_1	4139_3	4133_1	4145_3	4147_3	4151_2	4125_2
ENSBTAG00000000005	80	83	33	70	55	61	48	67	41	28	44	17	38	60	77	124	41	80	33	97	50	71	65	89	97	73	29	0	27.1247	30.4731	18.1908
ENSBTAG00000000008	0	0	1	0	0	0	0	1	0	0	0	0	0	0	0	0	0	0	0	0	0	0	1	0	0	0	0	24	0	0	0.551236
ENSBTAG00000000009	82	93	44	60	71	60	42	18	21	18	47	18	25	33	21	73	24	47	50	85	38	74	51	74	45	57	26	0	27.8028	34.1446	24.2544
ENSBTAG00000000010	65	48	41	31	51	56	45	26	27	31	32	28	20	37	30	84	22	51	24	51	41	52	56	60	53	53	20	0	22.0388	17.623	22.6007
ENSBTAG00000000011	0	0	2	1	0	1	0	0	0	2	0	0	0	0	0	0	0	0	1	1	0	1	1	1	1	1	0	16	0	0	1.10247
ENSBTAG00000000012	31	19	18	30	23	19	22	22	8	14	17	8	14	10	35	51	27	30	12	26	16	20	19	25	16	18	7	0	10.5108	6.97577	9.92225
ENSBTAG00000000013	158	135	94	117	109	110	127	150	97	109	86	68	75	100	163	263	124	179	106	113	121	144	85	156	133	109	67	0	53.5712	49.5647	51.8162
ENSBTAG00000000014	128	102	72	99	97	100	69	112	50	50	67	66	58	60	84	142	62	173	83	111	70	68	98	123	92	105	53	0	43.3995	37.4489	39.689
ENSBTAG00000000015	20	12	5	12	7	8	5	14	3	4	5	1	6	6	4	15	5	7	9	11	10	19	3	9	3	13	2	0	6.78117	4.40575	2.75618
ENSBTAG00000000016	7	3	0	3	3	1	2	1	1	2	2	2	0	0	0	4	1	2	0	3	3	5	5	1	2	0	4	6	2.37341	1.10144	0
ENSBTAG00000000019	132	110	90	116	96	109	86	118	54	62	109	70	58	85	141	225	101	162	73	142	82	105	138	158	111	129	56	0	44.7557	40.386	49.6112
ENSBTAG00000000020	12	9	4	4	3	7	10	2	4	4	0	4	8	5	1	12	1	7	3	3	2	4	6	8	13	2	5	1	4.0687	3.30431	2.20494
ENSBTAG00000000021	26	26	26	26	19	25	14	33	16	10	25	10	15	15	39	36	8	29	17	28	17	35	16	29	29	19	11	0	8.81552	9.54579	14.3321
ENSBTAG00000000022	22	18	15	9	13	15	11	31	3	24	10	13	6	13	15	21	12	16	10	19	10	16	13	20	10	12	10	0	7.45928	6.60862	8.26854
ENSBTAG00000000023	82	87	64	67	65	75	73	74	44	52	65	35	47	53	79	105	54	106	52	82	72	72	72	108	73	71	35	0	27.8028	31.9417	35.2791
ENSBTAG00000000024	137	123	80	66	60	96	76	135	43	48	66	46	46	60	119	149	87	105	63	110	86	111	93	124	88	123	43	0	46.451	45.1589	44.0989
ENSBTAG00000000025	306	274	184	230	247	270	142	263	119	143	243	147	150	142	263	480	220	352	184	263	200	229	234	302	229	242	172	0	103.752	100.598	101.427
ENSBTAG00000000026	95	79	35	48	37	62	62	51	24	28	55	26	32	51	60	118	33	72	34	53	62	76	52	89	71	57	39	0	32.2105	29.0045	19.2933
ENSBTAG00000000027	0	0	0	0	0	0	0	0	0	0	0	0	0	0	0	0	0	0	0	0	0	0	0	1	0	0	0	26	0	0	0
ENSBTAG00000000029	0	1	1	0	0	0	0	0	0	0	0	0	0	0	0	0	0	0	0	0	1	1	1	1	1	0	0	20	0	0.367146	0.551236
ENSBTAG00000000030	10	8	2	3	7	8	5	4	2	2	7	5	4	3	7	11	5	14	2	5	7	7	16	3	7	7	4	0	3.39058	2.93717	1.10247
ENSBTAG00000000031	30	28	16	16	12	13	9	12	9	6	11	7	8	15	6	25	9	26	8	20	14	22	30	35	14	22	4	0	10.1717	10.2801	8.81978
ENSBTAG00000000032	57	26	11	10	12	17	13	31	13	11	9	9	12	12	14	19	12	15	13	27	15	18	21	17	17	13	4	0	19.3263	9.54579	6.0636
ENSBTAG00000000033	26	24	24	14	31	15	17	15	13	5	10	7	7	8	7	15	13	15	6	31	18	23	44	24	32	14	7	0	8.81552	8.8115	13.2297
ENSBTAG00000000037	59	39	20	25	18	39	24	41	9	34	10	8	13	25	37	49	32	20	12	51	26	24	29	40	34	40	15	0	20.0044	14.3187	11.0247
ENSBTAG00000000039	65	69	30	29	27	43	47	45	31	32	35	20	25	39	36	57	26	48	31	59	43	42	39	64	41	42	16	0	22.0388	25.3331	16.5371
ENSBTAG00000000040	35	20	10	10	20	17	21	12	11	10	14	9	8	11	10	28	18	11	8	14	10	11	11	17	21	18	8	0	11.867	7.34291	5.51236
ENSBTAG00000000042	83	158	63	62	75	88	54	72	22	48	57	43	39	52	53	85	39	77	47	99	76	85	62	92	67	109	30	0	28.1418	58.009	34.7279
ENSBTAG00000000044	0	0	0	0	0	0	0	1	0	0	0	0	0	0	0	0	0	0	0	0	0	0	0	0	2	0	0	25	0	0	0
ENSBTAG00000000046	21	16	7	16	9	10	8	22	2	10	12	8	6	5	10	34	10	15	10	13	7	12	10	17	12	11	4	0	7.12022	5.87433	3.85865
ENSBTAG00000000049	33	26	14	21	19	17	13	17	9	6	8	6	9	20	22	30	8	21	11	33	24	27	15	44	32	27	13	0	11.1889	9.54579	7.7173
ENSBTAG00000000050	21	23	13	6	16	32	14	22	9	8	15	11	9	8	11	21	15	22	10	19	17	18	18	26	15	19	9	0	7.12022	8.44435	7.16607
ENSBTAG00000000052	22	16	1	7	9	15	7	11	5	5	4	7	3	5	5	19	3	6	4	16	6	12	3	10	10	11	3	0	7.45928	5.87433	0.551236
ENSBTAG00000000053	75	136	81	72	75	68	68	80	37	35	53	40	35	74	97	149	59	81	38	128	64	106	86	96	96	107	27	0	25.4294	49.9318	44.6501
ENSBTAG00000000054	114	93	34	39	61	58	63	42	20	19	34	12	14	39	28	58	18	36	20	108	53	95	44	92	65	66	13	0	38.6526	34.1446	18.742
ENSBTAG00000000056	81	55	21	23	40	32	46	34	25	13	33	15	17	36	35	49	22	47	23	54	51	50	32	70	32	44	18	0	27.4637	20.193	11.576
ENSBTAG00000000057	68	150	49	63	61	43	41	72	19	33	28	28	37	45	50	65	33	55	37	118	32	74	63	113	77	116	13	0	23.056	55.0719	27.0106
ENSBTAG00000000059	0	0	0	0	0	0	0	0	0	0	0	0	0	0	0	0	0	0	0	0	0	0	0	0	0	0	0	27	0	0	0
ENSBTAG00000000060	0	1	0	0	0	0	1	0	0	0	0	0	0	0	0	0	0	1	0	0	0	0	0	0	1	0	0	23	0	0.367146	0
ENSBTAG00000000061	103	128	49	61	62	63	42	67	22	26	34	28	35	49	72	79	55	67	36	112	44	70	64	106	67	69	26	0	34.923	46.9947	27.0106
ENSBTAG00000000062	4	21	13	20	22	17	11	7	2	4	12	6	6	12	14	25	10	18	7	19	8	8	19	27	21	10	4	0	1.35623	7.71006	7.16607
ENSBTAG00000000064	79	44	35	27	38	50	21	36	17	40	39	40	14	22	27	64	33	49	25	39	23	42	20	45	28	26	20	0	26.7856	16.1544	19.2933
ENSBTAG00000000065	51	52	32	36	26	47	26	53	18	26	27	24	22	31	54	65	28	47	20	35	41	41	53	63	51	52	21	0	17.292	19.0916	17.6396
ENSBTAG00000000066	0	3	0	0	0	0	1	0	0	0	0	0	0	1	0	0	0	0	0	0	0	1	0	0	1	3	1	20	0	1.10144	0
ENSBTAG00000000067	53	62	34	30	31	62	21	14	10	20	53	25	5	6	13	24	20	35	45	32	18	38	37	52	32	36	22	0	17.9701	22.763	18.742
ENSBTAG00000000070	0	0	0	0	0	0	0	0	0	0	0	0	0	0	0	0	0	0	0	0	0	1	0	0	0	0	0	26	0	0	0
ENSBTAG00000000071	0	0	0	0	0	0	0	0	0	0	0	0	0	0	0	0	0	0	0	0	0	0	0	1	0	0	0	26	0	0	0
ENSBTAG00000000072	52	49	16	23	25	36	28	47	20	30	21	11	22	19	32	74	25	51	24	22	27	37	26	45	26	31	21	0	17.631	17.9901	8.81978
ENSBTAG00000000073	110	92	52	91	88	94	70	52	43	23	84	39	23	44	50	113	37	93	54	117	81	114	105	108	90	91	53	0	37.2964	33.7774	28.6643
ENSBTAG00000000074	186	200	77	150	136	154	111	172	77	79	98	57	97	132	173	271	116	160	88	236	122	156	123	251	166	156	76	0	63.0648	73.4291	42.4452
ENSBTAG00000000076	51	50	18	24	33	29	23	44	9	15	10	28	16	20	40	61	36	48	18	42	31	28	54	55	34	39	17	0	17.292	18.3573	9.92225
ENSBTAG00000000077	167	177	59	84	78	138	58	138	64	63	110	70	59	65	94	143	64	139	72	126	104	127	106	145	106	148	47	0	56.6227	64.9848	32.5229
ENSBTAG00000000078	76	119	61	71	75	70	41	58	36	51	51	48	36	39	65	83	69	86	53	71	42	58	59	101	56	89	37	0	25.7684	43.6903	33.6254
ENSBTAG00000000079	15	22	5	8	11	15	10	15	5	5	16	7	3	8	15	17	4	14	8	14	8	23	11	15	21	13	6	0	5.08587	8.07721	2.75618
ENSBTAG00000000080	40	49	25	24	20	39	26	31	12	20	27	20	12	24	31	41	23	31	22	38	19	36	28	47	28	36	29	0	13.5623	17.9901	13.7809
ENSBTAG00000000081	139	112	65	82	62	84	84	117	45	75	71	40	50	82	114	176	64	123	59	114	65	100	73	148	93	97	68	0	47.1291	41.1203	35.8303
ENSBTAG00000000082	1	0	0	0	0	0	2	0	0	1	0	0	0	0	0	1	0	0	0	0	0	1	1	0	0	1	0	20	0.339058	0	0
ENSBTAG00000000084	59	42	21	31	30	52	19	41	4	18	25	18	14	19	31	45	24	49	29	33	27	35	31	45	38	35	23	0	20.0044	15.4201	11.576
ENSBTAG00000000085	0	0	0	0	0	0	0	0	0	0	0	1	0	0	0	0	0	0	0	0	0	0	0	0	0	0	0	26	0	0	0
ENSBTAG00000000087	220	205	122	141	149	200	96	209	116	156	193	152	94	111	165	333	154	236	155	140	151	142	152	205	130	140	125	0	74.5928	75.2649	67.2508
ENSBTAG00000000088	111	97	83	78	64	80	77	134	47	61	48	62	45	52	108	168	90	111	53	110	78	79	75	116	85	97	51	0	37.6355	35.6131	45.7526
ENSBTAG00000000090	56	69	22	27	20	24	37	45	33	17	15	10	18	45	46	68	29	35	16	54	27	46	33	59	59	37	20	0	18.9873	25.3331	12.1272
ENSBTAG00000000091	57	41	23	26	38	28	32	37	18	15	24	20	12	21	37	53	22	45	25	39	32	25	37	34	31	37	26	0	19.3263	15.053	12.6784
ENSBTAG00000000092	92	89	46	60	54	66	56	91	29	37	38	42	27	52	53	117	48	62	48	86	50	72	44	88	66	58	31	0	31.1934	32.676	25.3569
ENSBTAG00000000094	64	46	25	27	35	33	32	40	8	36	41	29	22	19	50	80	28	48	30	37	35	46	48	70	63	51	24	0	21.6997	16.8887	13.7809
ENSBTAG00000000095	22	15	1	2	1	3	6	8	2	31	2	7	2	3	5	5	3	3	3	6	18	2	3	19	2	6	4	0	7.45928	5.50719	0.551236
ENSBTAG00000000097	178	190	153	130	185	131	141	188	82	82	166	71	127	119	177	342	106	263	117	161	153	166	167	205	171	158	128	0	60.3524	69.7577	84.3391
ENSBTAG00000000098	136	106	51	65	77	80	84	107	48	40	66	39	50	63	96	153	62	100	57	93	92	95	66	137	109	96	39	0	46.1119	38.9174	28.113
ENSBTAG00000000099	405	372	293	351	363	364	306	354	194	205	327	214	190	228	309	734	223	487	313	428	338	358	363	457	400	360	261	0	137.319	136.578	161.512
ENSBTAG00000000100	1	0	1	0	0	0	1	0	0	0	0	0	0	0	0	0	0	0	0	0	0	0	0	1	0	0	0	23	0.339058	0	0.551236
ENSBTAG00000000102	3	4	0	0	0	4	2	2	0	3	0	1	0	0	2	7	2	2	2	4	3	2	6	1	1	2	3	7	1.01717	1.46858	0
ENSBTAG00000000103	14	15	8	12	10	6	9	6	7	3	8	7	2	4	2	5	7	7	5	19	8	15	17	17	12	12	5	0	4.74682	5.50719	4.40989
ENSBTAG00000000105	182	170	113	138	151	123	144	177	100	108	106	63	93	113	214	367	150	228	74	183	133	150	165	208	185	156	100	0	61.7086	62.4148	62.2897
ENSBTAG00000000106	4	2	1	5	2	3	4	4	4	0	4	0	4	1	2	4	3	5	2	2	4	1	6	2	2	8	2	2	1.35623	0.734291	0.551236
ENSBTAG00000000108	279	278	99	107	123	144	188	234	126	96	115	65	126	188	273	380	154	226	87	267	218	202	181	293	244	217	96	0	94.5973	102.067	54.5724
ENSBTAG00000000109	7	10	5	6	9	7	3	1	1	6	4	4	2	4	1	14	6	6	3	8	4	10	7	10	4	13	2	0	2.37341	3.67146	2.75618
ENSBTAG00000000111	262	259	148	195	214	216	175	247	125	142	183	150	134	151	234	482	197	306	171	234	177	210	199	273	219	233	136	0	88.8333	95.0907	81.5829
ENSBTAG00000000113	472	393	180	244	245	313	265	271	139	152	202	144	129	210	258	480	186	292	176	341	261	304	278	375	270	321	129	0	160.036	144.288	99.2225
ENSBTAG00000000115	168	120	69	103	79	80	101	150	58	78	76	59	56	81	119	202	95	138	58	148	111	115	102	151	115	120	65	0	56.9618	44.0575	38.0353
ENSBTAG00000000118	0	0	0	0	0	0	0	0	0	0	0	0	0	0	0	0	0	0	0	0	0	0	0	0	0	0	0	27	0	0	0
ENSBTAG00000000119	0	0	0	0	0	0	0	0	0	0	0	0	0	0	0	0	0	0	0	0	1	0	0	0	0	0	0	26	0	0	0
ENSBTAG00000000120	105	78	69	55	50	109	49	90	45	32	59	39	39	47	65	117	46	83	40	92	61	87	67	117	79	73	33	0	35.6011	28.6374	38.0353
ENSBTAG00000000123	0	0	0	0	0	0	0	1	0	0	0	0	0	0	1	0	0	0	0	0	0	0	1	0	0	0	0	24	0	0	0
ENSBTAG00000000124	2	1	1	2	2	4	0	3	1	0	1	0	1	1	2	1	0	4	1	3	1	2	3	2	1	3	0	5	0.678117	0.367146	0.551236
ENSBTAG00000000125	55	46	23	21	11	29	25	50	23	32	16	20	22	38	30	47	27	37	14	47	32	44	32	58	36	36	11	0	18.6482	16.8887	12.6784
ENSBTAG00000000128	3	1	0	1	0	3	2	0	0	0	0	0	0	0	1	1	1	0	0	0	0	0	1	4	2	4	1	14	1.01717	0.367146	0
ENSBTAG00000000130	12	9	2	6	9	4	4	3	3	3	6	1	1	6	2	14	5	9	5	16	9	8	5	12	9	5	2	0	4.0687	3.30431	1.10247
ENSBTAG00000000131	99	86	39	62	63	63	37	71	30	59	43	32	27	54	62	101	54	89	44	80	47	83	56	96	62	54	28	0	33.5668	31.5745	21.4982
ENSBTAG00000000132	619	642	309	348	383	472	242	558	170	393	356	291	198	242	334	613	313	513	311	440	371	405	369	547	400	499	253	0	209.877	235.708	170.332
ENSBTAG00000000133	46	30	11	23	12	20	18	33	17	9	10	14	9	8	23	23	16	19	12	38	33	23	26	24	21	32	10	0	15.5967	11.0144	6.0636
ENSBTAG00000000134	76	66	40	48	42	51	37	68	27	31	53	33	32	29	39	116	38	76	43	52	41	54	57	53	48	54	18	0	25.7684	24.2316	22.0494
ENSBTAG00000000137	1019	776	432	457	518	584	665	770	404	301	430	277	499	648	916	1319	547	867	351	871	694	774	604	1078	848	739	361	0	345.5	284.905	238.134
ENSBTAG00000000138	0	0	2	0	0	0	1	0	1	4	0	0	2	4	0	0	2	0	1	2	8	1	0	1	1	0	0	14	0	0	1.10247
ENSBTAG00000000139	105	106	34	58	55	51	59	77	39	40	66	46	45	55	91	118	68	101	46	95	60	78	64	95	64	92	42	0	35.6011	38.9174	18.742
ENSBTAG00000000140	129	98	44	100	92	72	57	86	36	41	45	48	37	55	99	140	41	111	57	139	63	72	77	135	94	94	46	0	43.7385	35.9803	24.2544
ENSBTAG00000000141	47	37	37	28	20	32	19	40	27	21	31	13	13	20	43	59	22	51	21	43	28	37	38	37	38	39	25	0	15.9357	13.5844	20.3957
ENSBTAG00000000144	22	15	7	11	15	8	12	17	6	11	12	3	4	4	10	28	7	17	8	16	13	21	10	21	12	8	8	0	7.45928	5.50719	3.85865
ENSBTAG00000000145	0	0	0	0	0	0	1	0	0	0	0	0	0	0	0	0	0	0	0	0	1	0	0	0	0	0	0	25	0	0	0
ENSBTAG00000000146	493	417	264	323	291	341	316	336	203	147	294	170	186	245	376	657	297	440	226	385	298	408	366	523	394	367	200	0	167.156	153.1	145.526
ENSBTAG00000000147	64	58	17	27	31	34	33	22	13	15	22	10	13	21	57	60	29	40	14	45	37	40	36	49	54	43	15	0	21.6997	21.2945	9.37101
ENSBTAG00000000149	215	172	57	97	102	135	122	171	62	61	110	55	90	85	145	216	101	134	81	164	90	128	137	193	131	150	71	0	72.8975	63.1491	31.4205
ENSBTAG00000000152	978	784	449	540	511	627	504	878	332	502	519	417	365	499	685	1172	566	840	437	751	639	628	550	914	576	650	401	0	331.599	287.842	247.505
ENSBTAG00000000153	9	6	4	15	7	8	10	2	1	3	4	1	4	3	4	10	2	5	4	15	9	17	7	17	8	9	7	0	3.05152	2.20287	2.20494
ENSBTAG00000000154	43	36	30	25	37	40	21	14	10	6	19	11	12	11	19	32	15	17	21	42	19	44	21	40	31	29	10	0	14.5795	13.2172	16.5371
ENSBTAG00000000156	56	50	26	46	53	28	30	29	32	8	34	20	53	28	51	136	28	53	24	45	46	67	54	46	53	37	34	0	18.9873	18.3573	14.3321
ENSBTAG00000000157	9	24	6	3	7	12	8	6	4	7	7	2	8	5	13	19	8	6	2	20	10	8	4	13	12	12	2	0	3.05152	8.8115	3.30742
ENSBTAG00000000158	2	4	0	0	1	1	2	0	0	0	0	0	0	1	1	0	3	3	0	3	0	1	0	1	0	1	1	13	0.678117	1.46858	0
ENSBTAG00000000160	35	47	21	22	20	30	15	31	9	19	12	22	16	24	18	20	22	35	8	20	22	39	22	32	23	34	14	0	11.867	17.2558	11.576
ENSBTAG00000000161	0	0	0	0	0	1	2	0	1	3	0	0	0	1	0	0	1	0	0	0	2	0	0	1	1	0	0	18	0	0	0
ENSBTAG00000000162	36	34	36	35	28	43	40	52	18	26	25	36	21	27	48	77	36	70	24	35	33	35	47	46	30	38	33	0	12.2061	12.483	19.8445
ENSBTAG00000000163	209	124	73	90	103	66	156	47	83	44	157	57	157	94	96	179	61	272	74	235	165	260	148	279	98	96	176	0	70.8632	45.5261	40.2402
ENSBTAG00000000164	4	0	0	1	0	5	0	8	0	0	0	0	1	4	3	3	0	1	2	3	0	1	5	8	2	3	0	11	1.35623	0	0
ENSBTAG00000000168	0	0	0	0	0	0	0	0	0	0	0	0	0	0	0	0	0	0	0	0	0	0	0	0	0	0	0	27	0	0	0
ENSBTAG00000000169	12	27	6	3	8	15	2	11	1	0	10	2	5	6	7	18	28	10	2	6	6	5	13	6	3	7	9	1	4.0687	9.91294	3.30742
ENSBTAG00000000170	6	13	6	7	2	5	4	11	6	0	5	1	1	3	2	6	4	6	3	2	8	5	1	15	11	2	4	1	2.03435	4.77289	3.30742
ENSBTAG00000000171	0	0	0	0	0	0	0	0	0	0	0	0	0	0	0	0	0	0	0	0	0	0	0	0	0	0	0	27	0	0	0
ENSBTAG00000000172	0	0	0	0	0	0	0	0	0	0	0	0	0	2	1	0	0	2	0	0	0	0	1	3	3	0	0	21	0	0	0
ENSBTAG00000000175	331	274	126	126	103	165	212	292	97	179	121	95	116	182	290	354	159	257	66	234	221	243	187	268	243	230	99	0	112.228	100.598	69.4557
ENSBTAG00000000176	322	239	142	169	148	178	148	257	108	113	160	108	92	133	209	356	151	285	125	219	164	209	180	275	188	221	108	0	109.177	87.7478	78.2755
ENSBTAG00000000177	0	1	1	1	0	0	0	0	0	2	0	0	0	0	0	0	0	1	0	0	0	1	0	0	0	1	2	19	0	0.367146	0.551236
ENSBTAG00000000179	19	6	4	5	2	8	9	5	2	1	6	4	3	2	3	2	3	4	8	13	5	7	12	13	5	4	5	0	6.44211	2.20287	2.20494
ENSBTAG00000000181	35	17	7	10	9	6	8	6	5	10	2	2	2	4	4	10	2	5	5	14	11	13	11	14	8	9	2	0	11.867	6.24148	3.85865
ENSBTAG00000000182	523	468	460	508	495	561	465	370	281	187	483	253	280	290	409	835	307	726	385	472	368	519	512	575	483	403	343	0	177.328	171.824	253.569
ENSBTAG00000000183	3	4	5	7	4	7	6	3	1	10	5	0	7	1	7	12	1	5	3	9	3	11	4	13	8	7	0	2	1.01717	1.46858	2.75618
ENSBTAG00000000184	233	196	116	155	141	163	140	230	112	70	125	113	93	126	191	335	145	235	118	186	154	207	171	285	205	139	118	0	79.0006	71.9606	63.9434
ENSBTAG00000000185	845	472	596	619	715	449	707	732	496	286	889	331	521	391	715	1663	414	1670	501	617	897	662	805	756	1075	815	738	0	286.504	173.293	328.537
ENSBTAG00000000186	52	57	36	32	33	40	38	29	21	20	24	21	23	25	28	67	18	53	15	40	28	37	29	60	32	29	13	0	17.631	20.9273	19.8445
ENSBTAG00000000188	0	3	0	0	0	1	4	1	0	0	0	2	1	2	0	3	3	2	1	2	1	2	3	3	3	1	1	8	0	1.10144	0
ENSBTAG00000000189	7	2	1	3	1	0	4	1	0	1	0	0	1	0	1	3	3	4	0	2	1	1	3	3	2	0	1	7	2.37341	0.734291	0.551236
ENSBTAG00000000191	95	88	78	64	84	95	61	83	57	58	74	45	50	64	66	159	76	125	75	92	73	64	67	111	77	73	56	0	32.2105	32.3088	42.9964
ENSBTAG00000000195	16	17	10	11	13	22	17	18	10	8	12	2	5	14	21	40	10	22	9	25	19	18	15	24	16	21	5	0	5.42493	6.24148	5.51236
ENSBTAG00000000197	29	21	5	13	10	10	12	22	5	15	7	12	8	19	21	29	8	17	7	15	10	18	11	32	14	18	12	0	9.83269	7.71006	2.75618
ENSBTAG00000000198	0	0	0	0	0	0	0	0	0	0	0	0	0	0	0	0	0	0	0	0	0	0	0	0	0	0	0	27	0	0	0
ENSBTAG00000000199	28	40	21	18	28	26	23	38	17	10	15	17	13	21	33	56	26	30	14	34	17	34	19	28	31	19	14	0	9.49363	14.6858	11.576
ENSBTAG00000000201	186	169	94	96	105	120	109	179	72	81	99	64	83	106	143	252	91	186	88	151	118	144	125	177	138	124	62	0	63.0648	62.0476	51.8162
ENSBTAG00000000202	67	41	13	24	31	47	14	34	11	27	19	28	10	11	17	35	19	35	19	22	31	26	16	61	23	28	11	0	22.7169	15.053	7.16607
ENSBTAG00000000203	188	166	114	123	168	129	89	147	54	92	120	81	75	70	127	199	100	185	100	121	123	122	148	191	133	129	95	0	63.743	60.9462	62.8409
ENSBTAG00000000204	87	66	31	48	58	48	45	91	36	43	52	45	37	34	50	89	49	67	23	63	57	64	46	93	65	58	33	0	29.4981	24.2316	17.0883
ENSBTAG00000000205	115	89	64	66	82	66	60	97	38	43	59	49	40	64	105	177	91	99	52	109	61	91	63	106	76	97	41	0	38.9917	32.676	35.2791
ENSBTAG00000000207	115	122	54	60	87	65	64	87	43	48	59	37	34	40	77	114	63	115	63	88	88	83	92	109	60	71	43	0	38.9917	44.7918	29.7667
ENSBTAG00000000210	180	176	83	112	101	110	91	119	58	67	52	52	54	88	126	169	84	119	68	175	99	110	101	163	144	122	52	0	61.0305	64.6177	45.7526
ENSBTAG00000000211	49	54	26	34	43	43	35	25	10	8	34	11	10	14	25	41	17	31	8	46	29	59	54	45	51	22	25	0	16.6139	19.8259	14.3321
ENSBTAG00000000212	490	453	290	314	317	338	255	270	217	158	341	161	178	207	261	589	205	410	261	398	275	328	389	397	303	309	224	0	166.139	166.317	159.858
ENSBTAG00000000213	76	80	44	42	43	71	41	63	23	37	45	36	38	45	67	101	55	80	38	74	56	61	53	65	53	65	25	0	25.7684	29.3717	24.2544
ENSBTAG00000000214	0	0	0	0	1	2	1	3	1	0	1	0	0	0	0	3	0	2	0	2	0	1	2	1	2	0	1	13	0	0	0
ENSBTAG00000000215	922	917	576	679	730	864	555	685	450	414	727	481	446	487	665	1332	572	1034	601	890	596	777	735	984	703	743	485	0	312.612	336.673	317.512
ENSBTAG00000000218	52	56	18	24	37	27	25	27	23	19	12	19	13	31	39	48	30	36	13	56	44	46	32	58	41	37	16	0	17.631	20.5602	9.92225
ENSBTAG00000000219	1	0	1	0	0	1	1	0	0	4	0	0	0	0	0	0	0	5	0	0	1	0	1	1	3	0	0	17	0.339058	0	0.551236
ENSBTAG00000000220	5	4	3	9	3	3	6	7	5	6	4	1	1	4	7	6	5	7	2	8	7	8	10	10	5	3	1	0	1.69529	1.46858	1.65371
ENSBTAG00000000221	20	17	4	11	7	7	7	19	3	12	7	4	6	8	12	16	6	13	2	16	17	16	9	21	11	13	3	0	6.78117	6.24148	2.20494
ENSBTAG00000000222	223	184	89	112	104	118	164	173	83	76	97	56	81	109	172	260	117	186	82	172	156	150	110	219	158	180	82	0	75.61	67.5548	49.06
ENSBTAG00000000223	230	183	101	121	139	117	125	184	85	86	117	68	82	109	167	256	117	171	64	190	154	154	136	203	159	159	73	0	77.9834	67.1877	55.6748
ENSBTAG00000000224	184	130	104	113	141	129	114	126	80	47	127	87	80	91	134	231	92	163	110	145	122	180	148	202	130	133	89	0	62.3867	47.7289	57.3285
ENSBTAG00000000225	38	30	13	29	14	22	18	36	13	7	13	6	17	16	22	52	14	32	16	34	32	22	28	36	20	20	19	0	12.8842	11.0144	7.16607
ENSBTAG00000000226	2	2	0	0	0	0	1	2	0	2	0	0	0	1	1	0	2	1	0	1	2	1	1	0	3	0	0	13	0.678117	0.734291	0
ENSBTAG00000000228	0	0	0	0	0	0	0	0	0	0	0	0	0	0	0	0	0	0	0	0	0	0	0	0	0	0	0	27	0	0	0
ENSBTAG00000000229	0	1	1	2	0	1	0	1	0	0	0	0	0	0	0	1	0	0	0	0	0	0	0	1	0	0	0	20	0	0.367146	0.551236
ENSBTAG00000000231	198	194	150	181	162	177	159	204	83	97	137	104	114	137	222	394	188	265	101	227	131	180	198	232	212	198	87	0	67.1335	71.2263	82.6854
ENSBTAG00000000232	1	1	1	2	0	2	1	2	0	0	0	0	2	1	0	6	1	1	0	1	1	6	0	0	3	1	0	10	0.339058	0.367146	0.551236
ENSBTAG00000000233	3	12	4	10	4	10	4	7	3	4	4	4	3	6	4	9	3	9	4	9	3	8	6	9	4	5	2	0	1.01717	4.40575	2.20494
ENSBTAG00000000236	102	110	58	57	60	73	57	84	19	46	72	37	30	41	73	119	50	86	49	80	77	71	56	109	72	81	51	0	34.5839	40.386	31.9717
ENSBTAG00000000237	3	2	0	0	1	5	2	4	0	1	2	0	0	1	3	3	0	0	1	1	3	2	2	1	4	6	0	8	1.01717	0.734291	0
ENSBTAG00000000238	4	2	4	1	0	0	3	2	1	1	2	0	2	4	1	4	2	3	0	1	0	3	2	3	3	0	2	6	1.35623	0.734291	2.20494
ENSBTAG00000000240	32	22	16	20	17	25	19	39	10	28	24	20	24	18	36	69	27	33	25	29	21	35	22	50	23	28	22	0	10.8499	8.07721	8.81978
ENSBTAG00000000241	302	258	157	182	197	187	181	190	127	90	170	88	115	136	218	391	159	288	162	231	190	245	208	279	260	186	128	0	102.396	94.7236	86.5441
ENSBTAG00000000242	66	62	43	39	37	62	40	75	30	71	31	47	13	30	48	89	50	99	37	48	53	36	36	51	33	45	34	0	22.3778	22.763	23.7031
ENSBTAG00000000243	48	34	31	29	34	43	12	18	11	11	22	12	19	14	14	37	32	42	20	32	13	25	31	35	29	35	22	0	16.2748	12.483	17.0883
ENSBTAG00000000244	20	15	7	14	9	22	16	11	1	6	12	7	7	3	16	13	10	22	8	30	13	11	15	30	14	11	4	0	6.78117	5.50719	3.85865
ENSBTAG00000000245	190	176	101	107	136	152	116	87	87	58	165	50	48	101	92	220	110	171	108	182	131	150	86	226	158	125	83	0	64.4211	64.6177	55.6748
ENSBTAG00000000246	7	9	1	4	6	5	4	8	1	1	1	5	2	6	4	7	5	4	4	4	2	6	4	15	8	13	2	0	2.37341	3.30431	0.551236
ENSBTAG00000000250	88	69	92	79	77	96	98	75	57	39	82	44	46	81	78	194	63	125	61	107	72	82	88	108	87	88	49	0	29.8371	25.3331	50.7137
ENSBTAG00000000251	139	181	108	136	153	137	156	139	110	35	126	50	96	114	127	285	81	164	101	203	144	176	135	231	215	133	81	0	47.1291	66.4534	59.5335
ENSBTAG00000000252	148	139	76	87	123	148	81	154	63	67	108	65	70	77	91	223	96	165	99	125	89	123	116	151	99	103	86	0	50.1806	51.0333	41.8939
ENSBTAG00000000253	937	998	629	772	838	840	750	625	455	274	841	359	429	486	600	1255	407	818	554	978	853	1025	798	1120	991	890	369	0	317.698	366.411	346.727
ENSBTAG00000000256	94	97	44	48	57	63	56	56	29	34	29	16	38	45	57	78	33	68	40	95	61	55	54	94	71	58	32	0	31.8715	35.6131	24.2544
ENSBTAG00000000257	0	0	0	0	3	3	0	1	0	1	2	0	2	0	0	2	1	1	0	1	1	1	0	0	1	0	0	14	0	0	0
ENSBTAG00000000258	5	11	5	4	9	1	4	20	5	5	2	2	2	4	12	8	4	8	4	8	12	10	8	9	17	3	2	0	1.69529	4.0386	2.75618
ENSBTAG00000000259	0	1	0	0	0	0	0	0	0	0	0	0	0	0	0	0	0	0	0	0	0	0	0	0	0	1	0	25	0	0.367146	0
ENSBTAG00000000260	69	54	37	42	29	46	29	39	19	36	42	23	26	33	37	83	32	45	27	34	31	36	45	46	38	47	31	0	23.395	19.8259	20.3957
ENSBTAG00000000261	2	1	2	0	0	0	3	0	0	0	0	0	0	1	0	1	0	1	1	1	0	0	0	1	1	2	0	15	0.678117	0.367146	1.10247
ENSBTAG00000000264	5	10	7	5	0	9	5	5	4	2	4	2	4	3	9	16	0	14	2	3	11	14	7	6	6	6	1	2	1.69529	3.67146	3.85865
ENSBTAG00000000265	3	5	3	4	1	3	2	2	4	0	0	6	1	4	2	5	4	2	1	7	0	1	8	6	3	3	0	4	1.01717	1.83573	1.65371
ENSBTAG00000000266	168	176	75	102	93	106	101	147	74	121	67	87	56	94	165	236	116	180	80	133	134	116	107	175	124	131	81	0	56.9618	64.6177	41.3427
ENSBTAG00000000267	187	144	55	97	75	93	99	144	55	44	57	42	56	78	108	195	66	122	64	181	126	136	124	171	143	137	47	0	63.4039	52.869	30.318
ENSBTAG00000000269	29	35	14	12	8	22	19	46	16	15	11	12	15	16	23	52	22	27	9	22	20	34	20	41	30	13	10	0	9.83269	12.8501	7.7173
ENSBTAG00000000271	14	11	8	8	5	11	7	13	2	5	2	2	7	1	12	9	7	10	0	20	4	12	7	20	9	12	0	2	4.74682	4.0386	4.40989
ENSBTAG00000000273	0	0	0	0	0	0	1	1	0	1	0	0	0	0	0	0	0	0	0	1	0	1	0	0	0	1	0	21	0	0	0
ENSBTAG00000000274	102	111	62	45	76	92	53	110	40	50	75	71	46	38	65	130	63	91	60	78	64	62	90	105	89	73	50	0	34.5839	40.7532	34.1766
ENSBTAG00000000275	94	69	45	48	49	43	45	50	34	53	51	32	25	42	76	94	49	54	37	70	50	53	52	81	61	58	36	0	31.8715	25.3331	24.8056
ENSBTAG00000000277	22	17	4	7	5	3	7	23	0	9	3	8	2	3	6	9	3	7	4	8	12	4	5	8	12	8	3	1	7.45928	6.24148	2.20494
ENSBTAG00000000278	2	0	1	0	0	0	3	0	0	4	0	0	0	0	1	1	0	0	0	0	0	0	2	0	0	0	0	20	0.678117	0	0.551236
ENSBTAG00000000279	84	63	30	25	29	72	33	32	17	17	43	29	28	32	36	65	50	51	23	59	38	58	50	58	46	59	27	0	28.4809	23.1302	16.5371
ENSBTAG00000000280	0	0	0	0	0	0	0	0	0	0	0	0	0	0	0	0	0	0	0	0	1	0	0	0	0	0	0	26	0	0	0
ENSBTAG00000000281	7	17	6	7	4	10	3	6	5	8	5	6	4	7	21	14	5	13	5	5	3	3	7	10	6	1	7	0	2.37341	6.24148	3.30742
ENSBTAG00000000283	57	41	16	23	32	38	27	47	17	31	22	19	16	20	13	43	25	20	18	43	27	21	26	61	36	41	8	0	19.3263	15.053	8.81978
ENSBTAG00000000284	25	7	6	5	6	8	8	24	12	9	13	2	4	6	19	46	9	11	3	11	18	7	7	10	5	17	7	0	8.47646	2.57002	3.30742
ENSBTAG00000000285	75	44	21	24	22	23	36	81	33	23	19	18	17	26	51	72	44	43	14	49	42	50	25	72	56	36	11	0	25.4294	16.1544	11.576
ENSBTAG00000000286	82	109	61	75	55	64	53	81	31	26	42	36	37	59	71	145	68	109	39	110	45	88	81	114	94	102	32	0	27.8028	40.0189	33.6254
ENSBTAG00000000287	57	28	14	24	22	32	22	40	17	17	24	15	23	32	44	47	23	56	10	37	27	43	37	47	35	35	16	0	19.3263	10.2801	7.7173
ENSBTAG00000000288	184	164	61	95	121	91	98	130	73	78	100	59	60	108	145	264	96	156	81	124	112	128	117	176	148	135	69	0	62.3867	60.2119	33.6254
ENSBTAG00000000289	59	52	38	36	40	46	38	50	21	22	33	25	23	28	46	90	36	72	24	43	25	53	47	55	38	28	19	0	20.0044	19.0916	20.947
ENSBTAG00000000290	421	329	186	216	250	235	256	303	134	170	232	140	166	218	338	491	272	495	156	304	237	307	230	354	303	277	192	0	142.744	120.791	102.53
ENSBTAG00000000291	165	154	92	121	101	131	101	120	70	78	115	66	49	94	135	228	90	181	84	153	99	149	128	197	146	169	84	0	55.9446	56.5404	50.7137
ENSBTAG00000000292	106	90	22	17	25	35	28	35	16	28	28	27	6	13	27	45	20	35	25	55	55	63	40	60	42	45	15	0	35.9402	33.0431	12.1272
ENSBTAG00000000295	35	42	16	11	9	20	24	33	20	6	14	9	19	24	41	29	26	26	6	34	33	32	21	29	25	20	5	0	11.867	15.4201	8.81978
ENSBTAG00000000296	168	165	93	102	105	120	87	89	56	58	93	74	59	51	87	146	62	126	81	124	112	102	114	164	106	119	53	0	56.9618	60.579	51.2649
ENSBTAG00000000297	30	34	14	26	21	32	15	30	12	20	24	11	10	12	24	39	18	30	21	35	18	23	21	29	26	22	18	0	10.1717	12.483	7.7173
ENSBTAG00000000300	19	22	15	14	19	13	7	20	9	5	6	6	6	10	16	27	11	16	5	11	10	14	9	19	13	12	0	1	6.44211	8.07721	8.26854
ENSBTAG00000000301	0	0	0	0	0	2	1	0	0	2	0	0	0	2	0	0	1	1	1	0	0	1	0	0	2	0	1	17	0	0	0
ENSBTAG00000000305	79	63	36	53	48	54	33	52	32	24	27	31	31	41	60	87	49	52	30	66	43	23	52	79	61	62	42	0	26.7856	23.1302	19.8445
ENSBTAG00000000306	32	34	2	7	15	9	17	41	5	36	7	10	8	4	10	22	3	11	7	11	9	19	10	20	13	11	7	0	10.8499	12.483	1.10247
ENSBTAG00000000308	236	233	131	158	161	170	156	252	144	106	128	95	117	163	265	400	157	310	131	244	196	200	177	260	209	204	133	0	80.0178	85.545	72.2119
ENSBTAG00000000309	0	6	2	0	2	1	4	2	1	4	1	0	0	1	2	7	0	6	4	7	0	0	3	2	3	3	1	7	0	2.20287	1.10247
ENSBTAG00000000310	59	141	50	107	62	71	61	105	13	47	43	44	17	25	105	85	50	105	49	178	63	98	52	142	102	142	32	0	20.0044	51.7675	27.5618
ENSBTAG00000000312	113	89	56	62	61	69	56	48	35	51	67	40	33	43	51	111	36	84	56	85	72	74	69	108	62	72	38	0	38.3136	32.676	30.8692
ENSBTAG00000000313	27	11	12	11	10	18	9	17	5	12	8	7	9	10	17	37	9	24	15	15	15	20	24	24	10	14	7	0	9.15457	4.0386	6.61483
ENSBTAG00000000315	64	60	32	35	33	58	36	66	20	37	37	26	24	58	69	84	34	49	30	49	45	41	47	77	38	39	27	0	21.6997	22.0287	17.6396
ENSBTAG00000000317	14	14	14	8	9	12	4	7	7	1	15	10	3	6	11	11	5	9	5	19	8	9	8	16	13	24	5	0	4.74682	5.14004	7.7173
ENSBTAG00000000320	73	103	52	56	66	66	48	60	29	38	52	42	32	47	65	115	48	95	40	58	76	72	62	88	69	82	42	0	24.7513	37.816	28.6643
ENSBTAG00000000321	85	80	40	29	72	48	41	56	28	26	48	29	28	26	38	84	41	76	47	65	49	58	68	73	55	56	38	0	28.82	29.3717	22.0494
ENSBTAG00000000322	427	323	215	238	276	290	266	331	182	161	289	210	206	235	343	584	262	519	193	257	299	303	297	428	353	272	230	0	144.778	118.588	118.516
ENSBTAG00000000326	0	0	0	0	0	0	0	1	1	0	0	0	0	0	0	0	0	0	0	0	0	0	0	0	0	0	0	25	0	0	0
ENSBTAG00000000328	0	0	0	0	0	0	0	0	0	0	1	0	0	0	0	0	0	1	0	0	1	0	0	0	0	0	0	24	0	0	0
ENSBTAG00000000329	7	10	8	15	14	11	8	4	8	11	8	0	6	14	9	19	13	11	3	13	7	12	11	12	7	9	2	1	2.37341	3.67146	4.40989
ENSBTAG00000000330	157	135	78	86	105	118	81	83	54	53	74	61	43	58	59	136	49	122	104	111	82	129	83	144	93	81	83	0	53.2322	49.5647	42.9964
ENSBTAG00000000332	51	53	21	38	49	34	27	9	17	10	43	13	13	6	9	39	14	22	27	55	32	34	42	46	39	37	20	0	17.292	19.4587	11.576
ENSBTAG00000000333	19	26	16	16	12	13	15	27	10	4	10	5	4	15	27	33	12	24	5	42	15	18	15	51	30	14	5	0	6.44211	9.54579	8.81978
ENSBTAG00000000335	0	0	1	0	0	0	0	0	0	1	0	0	0	0	0	0	0	0	0	0	0	0	0	0	0	0	0	25	0	0	0.551236
ENSBTAG00000000336	138	50	36	0	38	43	1	108	32	26	0	29	57	51	75	1	47	65	39	0	42	34	84	109	34	59	37	3	46.79	18.3573	19.8445
ENSBTAG00000000340	359	326	145	214	196	211	208	248	96	138	158	115	121	171	267	465	201	310	143	348	197	259	205	378	261	259	113	0	121.722	119.69	79.9292
ENSBTAG00000000341	37	41	22	36	40	51	20	50	20	21	34	24	20	27	37	56	24	45	32	35	21	47	35	55	34	36	21	0	12.5452	15.053	12.1272
ENSBTAG00000000342	161	178	83	143	122	169	93	113	61	75	100	68	81	72	102	219	88	160	92	169	87	156	114	188	142	150	78	0	54.5884	65.3519	45.7526
ENSBTAG00000000343	25	27	22	23	28	21	11	19	10	6	24	7	8	10	10	34	14	25	16	23	14	21	31	31	25	24	13	0	8.47646	9.91294	12.1272
ENSBTAG00000000344	1	0	0	5	8	4	6	4	5	5	2	0	0	5	1	16	4	6	2	4	2	5	1	3	3	1	2	4	0.339058	0	0
ENSBTAG00000000345	10	7	1	4	9	2	4	2	5	3	2	2	1	1	4	10	1	2	1	9	5	6	2	6	2	2	3	0	3.39058	2.57002	0.551236
ENSBTAG00000000347	144	108	51	66	77	92	72	45	29	45	75	39	28	33	59	97	46	86	60	90	69	75	73	96	81	77	42	0	48.8244	39.6517	28.113
ENSBTAG00000000351	0	0	0	0	0	0	0	0	0	1	0	0	0	0	0	0	0	1	0	0	0	0	0	0	0	0	0	25	0	0	0
ENSBTAG00000000354	0	0	0	0	0	0	1	0	1	0	0	0	0	0	0	0	0	1	0	0	0	1	0	0	0	0	0	23	0	0	0
ENSBTAG00000000355	5	9	5	8	2	4	6	7	1	7	5	5	3	3	1	17	7	13	0	9	6	8	5	13	1	5	7	1	1.69529	3.30431	2.75618
ENSBTAG00000000356	50	34	26	26	35	39	25	33	20	30	20	17	12	17	29	51	18	33	17	33	31	27	21	53	34	35	29	0	16.9529	12.483	14.3321
ENSBTAG00000000357	99	111	32	66	52	50	51	46	19	30	42	17	23	35	31	56	28	66	42	111	59	73	59	89	42	59	38	0	33.5668	40.7532	17.6396
ENSBTAG00000000359	72	63	43	45	52	53	37	90	27	30	48	40	29	34	41	100	42	71	41	55	52	48	52	85	51	57	43	0	24.4122	23.1302	23.7031
ENSBTAG00000000360	0	0	1	0	0	0	0	0	0	0	0	0	0	0	0	0	0	0	0	0	0	0	0	0	0	0	0	26	0	0	0.551236
ENSBTAG00000000362	255	193	99	122	112	146	147	230	84	94	96	42	63	130	160	208	114	159	59	174	143	170	145	201	190	152	69	0	86.4599	70.8591	54.5724
ENSBTAG00000000363	331	309	147	127	120	181	178	295	122	141	134	100	118	195	297	394	174	238	98	277	210	241	151	335	248	281	124	0	112.228	113.448	81.0317
ENSBTAG00000000365	131	177	106	68	83	80	105	180	61	61	77	71	80	96	114	214	88	175	91	97	84	128	167	125	146	128	72	0	44.4166	64.9848	58.431
ENSBTAG00000000368	0	0	0	0	0	0	0	0	0	0	0	0	0	0	0	0	0	0	0	0	0	0	0	0	1	0	0	26	0	0	0
ENSBTAG00000000369	246	284	175	247	280	205	305	196	208	130	297	157	171	156	292	481	230	368	208	325	248	269	319	368	277	258	206	0	83.4083	104.269	96.4663
ENSBTAG00000000371	174	141	98	108	116	114	98	136	76	70	85	69	58	113	121	254	108	140	89	160	120	125	99	180	119	118	50	0	58.9961	51.7675	54.0211
ENSBTAG00000000372	63	49	13	19	21	24	23	26	20	25	13	13	16	24	36	38	19	37	17	42	33	31	28	38	31	37	7	0	21.3607	17.9901	7.16607
ENSBTAG00000000374	1	1	0	0	0	0	0	0	0	1	0	0	0	2	0	4	1	6	0	1	0	0	1	1	0	0	0	17	0.339058	0.367146	0
ENSBTAG00000000375	388	364	188	241	233	305	179	267	127	224	237	151	109	135	198	423	191	293	206	287	212	252	211	334	216	237	153	0	131.555	133.641	103.632
ENSBTAG00000000376	6	5	1	1	1	2	1	1	0	1	4	3	1	2	2	5	1	1	0	5	1	4	2	3	1	2	3	2	2.03435	1.83573	0.551236
ENSBTAG00000000377	6	8	3	3	1	9	5	5	4	4	5	3	4	5	11	5	4	2	0	4	4	5	5	5	9	7	0	2	2.03435	2.93717	1.65371
ENSBTAG00000000379	50	67	36	21	31	52	21	35	18	29	25	25	23	22	26	64	32	56	32	41	32	40	29	38	29	48	27	0	16.9529	24.5988	19.8445
ENSBTAG00000000380	13	20	5	15	10	11	14	12	8	4	7	6	3	12	15	40	5	16	8	6	7	13	22	9	7	14	7	0	4.40776	7.34291	2.75618
ENSBTAG00000000381	3	2	0	1	1	0	2	0	0	0	0	4	0	0	0	0	0	0	0	4	0	1	0	0	1	0	0	18	1.01717	0.734291	0
ENSBTAG00000000382	86	71	50	45	57	61	49	48	26	38	59	34	30	49	39	94	35	67	35	74	57	52	43	77	58	61	28	0	29.159	26.0673	27.5618
ENSBTAG00000000385	77	71	27	38	28	29	34	52	23	14	26	17	12	19	33	54	36	43	29	52	30	54	33	49	42	44	21	0	26.1075	26.0673	14.8834
ENSBTAG00000000386	66	47	38	45	43	46	32	48	24	29	48	37	36	36	34	81	38	72	31	47	49	47	36	66	47	34	24	0	22.3778	17.2558	20.947
ENSBTAG00000000387	119	119	52	64	50	58	73	71	57	33	39	34	41	73	91	139	55	78	26	129	92	95	86	126	107	98	21	0	40.3479	43.6903	28.6643
ENSBTAG00000000389	18	14	8	9	13	10	15	11	10	5	11	0	5	8	4	12	11	15	5	8	10	19	16	18	10	16	4	1	6.10305	5.14004	4.40989
ENSBTAG00000000390	50	42	27	34	41	37	29	34	18	30	17	26	20	16	27	60	32	44	24	42	31	41	28	56	26	34	11	0	16.9529	15.4201	14.8834
ENSBTAG00000000392	38	27	24	44	32	32	28	28	24	18	33	23	24	24	27	84	29	43	15	32	21	34	41	45	37	41	13	0	12.8842	9.91294	13.2297
ENSBTAG00000000393	23	19	16	25	24	17	9	28	4	11	9	6	7	20	21	28	19	17	14	27	8	23	13	30	17	13	11	0	7.79834	6.97577	8.81978
ENSBTAG00000000394	170	144	89	109	100	118	75	118	68	68	112	82	92	90	112	244	109	188	70	117	111	145	129	155	140	133	110	0	57.6399	52.869	49.06
ENSBTAG00000000395	7	17	8	4	3	11	10	10	1	4	0	1	4	13	13	14	10	9	3	17	10	10	8	30	11	14	2	1	2.37341	6.24148	4.40989
ENSBTAG00000000396	62	82	25	37	45	29	36	49	20	30	29	24	24	26	42	50	22	48	37	62	48	43	36	52	53	41	17	0	21.0216	30.106	13.7809
ENSBTAG00000000397	0	0	0	1	1	0	0	0	0	0	0	0	1	0	0	0	0	1	0	0	0	0	0	1	1	0	1	20	0	0	0
ENSBTAG00000000399	1	0	0	0	0	2	1	0	2	0	0	0	0	2	0	0	0	0	0	0	2	0	2	2	0	0	0	19	0.339058	0	0
ENSBTAG00000000400	0	0	1	0	0	0	0	0	0	0	0	0	0	0	0	0	0	0	0	0	0	0	0	1	0	0	0	25	0	0	0.551236
ENSBTAG00000000401	0	0	1	0	0	0	1	0	0	2	0	0	0	0	0	0	0	3	0	0	2	2	0	0	3	0	0	20	0	0	0.551236
ENSBTAG00000000404	89	65	44	48	49	57	41	45	22	14	57	21	31	23	40	81	24	67	30	57	52	60	55	58	37	64	46	0	30.1762	23.8645	24.2544
ENSBTAG00000000405	31	36	15	19	25	24	21	22	9	8	16	12	11	15	25	43	16	42	16	26	20	27	20	27	25	38	10	0	10.5108	13.2172	8.26854
ENSBTAG00000000406	16	29	8	11	13	25	17	22	2	22	16	3	9	6	18	28	12	16	9	17	18	27	16	29	25	14	11	0	5.42493	10.6472	4.40989
ENSBTAG00000000409	84	84	54	53	53	72	60	99	48	61	47	39	38	54	81	148	59	80	53	75	68	81	63	92	59	54	44	0	28.4809	30.8402	29.7667
ENSBTAG00000000410	1	2	1	2	1	3	1	0	0	4	0	0	0	1	6	2	4	3	1	2	1	8	1	2	5	1	0	6	0.339058	0.734291	0.551236
ENSBTAG00000000411	243	228	104	116	133	151	130	124	48	65	101	78	75	85	102	241	89	178	99	188	135	192	130	232	151	133	81	0	82.3912	83.7092	57.3285
ENSBTAG00000000413	11	11	6	5	2	7	6	2	2	0	1	2	0	0	0	9	1	3	3	6	4	12	5	12	10	6	4	4	3.72964	4.0386	3.30742
ENSBTAG00000000414	996	976	626	719	751	905	543	648	316	181	755	387	292	362	760	1274	504	437	476	588	480	599	465	925	756	718	350	0	337.702	358.334	345.074
ENSBTAG00000000415	818	694	382	506	506	503	528	700	406	382	471	306	428	472	799	1325	593	952	401	663	631	620	569	827	660	547	382	0	277.35	254.799	210.572
ENSBTAG00000000417	167	173	99	112	95	158	77	118	61	80	112	81	59	47	72	166	74	151	83	126	101	144	141	132	121	94	58	0	56.6227	63.5162	54.5724
ENSBTAG00000000418	29	19	10	20	22	22	11	17	13	13	36	11	10	23	19	60	16	23	18	31	23	29	24	46	13	25	10	0	9.83269	6.97577	5.51236
ENSBTAG00000000419	1	1	0	0	0	0	0	1	0	2	0	0	0	0	0	0	0	1	0	0	0	1	1	0	1	0	1	18	0.339058	0.367146	0
ENSBTAG00000000421	153	173	64	88	82	96	119	168	64	78	67	51	56	88	150	203	96	144	38	158	106	92	92	169	129	129	73	0	51.8759	63.5162	35.2791
ENSBTAG00000000422	56	48	35	51	64	60	44	30	23	23	53	16	31	38	22	70	31	60	26	63	35	60	64	69	67	53	31	0	18.9873	17.623	19.2933
ENSBTAG00000000423	89	58	27	25	33	42	53	41	22	20	28	13	18	40	40	81	30	50	18	81	62	46	42	88	50	56	19	0	30.1762	21.2945	14.8834
ENSBTAG00000000425	615	415	352	416	448	513	306	542	204	328	312	264	238	283	459	878	379	616	300	461	333	435	440	538	433	440	187	0	208.521	152.365	194.035
ENSBTAG00000000426	0	0	0	0	0	0	0	0	0	1	0	0	0	0	0	0	0	0	0	0	0	0	0	0	0	0	0	26	0	0	0
ENSBTAG00000000428	106	81	74	75	78	88	47	50	32	45	68	43	25	18	28	71	24	61	65	73	82	70	83	93	51	68	46	0	35.9402	29.7388	40.7915
ENSBTAG00000000429	216	218	132	146	124	147	139	66	51	32	92	31	59	69	56	140	58	111	102	219	131	186	174	246	177	148	90	0	73.2366	80.0378	72.7632
ENSBTAG00000000431	71	41	25	27	40	30	36	60	20	38	24	33	19	32	45	64	24	60	33	57	22	69	44	55	33	35	27	0	24.0731	15.053	13.7809
ENSBTAG00000000432	47	34	3	21	26	16	19	40	9	45	8	6	7	4	5	21	9	13	7	16	17	22	17	22	19	19	8	0	15.9357	12.483	1.65371
ENSBTAG00000000434	25	45	32	15	20	47	15	13	10	15	14	21	14	22	33	35	19	27	26	35	17	19	16	25	22	27	15	0	8.47646	16.5216	17.6396
ENSBTAG00000000435	57	52	22	13	24	29	28	35	14	19	22	10	14	23	27	44	13	33	16	25	20	43	26	55	36	35	9	0	19.3263	19.0916	12.1272
ENSBTAG00000000436	83	53	8	37	34	37	29	27	33	49	74	11	11	12	21	41	20	42	17	38	44	35	22	36	31	32	7	0	28.1418	19.4587	4.40989
ENSBTAG00000000437	25	32	18	23	17	21	28	19	14	18	23	15	10	17	16	31	27	34	23	24	20	20	18	33	22	23	22	0	8.47646	11.7487	9.92225
ENSBTAG00000000438	0	0	0	0	0	0	1	1	0	0	0	0	0	0	0	0	0	0	0	0	0	0	0	0	1	0	0	24	0	0	0
ENSBTAG00000000439	155	137	39	44	66	64	56	71	46	33	63	29	42	63	65	123	57	83	36	129	86	94	79	137	103	82	33	0	52.554	50.299	21.4982
ENSBTAG00000000440	3	0	3	0	1	2	3	0	0	0	2	0	0	1	2	7	5	0	1	2	2	1	4	3	1	5	1	8	1.01717	0	1.65371
ENSBTAG00000000441	5	6	0	2	2	1	1	2	1	1	0	0	1	4	0	4	3	3	1	2	3	1	1	4	3	2	0	5	1.69529	2.20287	0
ENSBTAG00000000442	41	88	18	87	51	64	22	58	10	16	25	17	10	32	58	75	23	48	28	108	45	52	72	84	58	91	33	0	13.9014	32.3088	9.92225
ENSBTAG00000000445	1	2	1	2	0	1	4	12	1	3	0	1	0	5	3	2	4	4	0	7	1	2	2	2	7	1	3	4	0.339058	0.734291	0.551236
ENSBTAG00000000446	171	190	81	124	108	162	128	129	70	77	125	74	69	110	132	229	114	165	94	234	114	181	118	229	173	108	77	0	57.979	69.7577	44.6501
ENSBTAG00000000447	34	32	12	17	10	11	15	31	11	22	11	7	5	9	28	44	17	30	10	28	18	23	22	31	30	15	13	0	11.528	11.7487	6.61483
ENSBTAG00000000448	125	99	83	129	175	116	109	94	75	38	81	54	65	62	88	162	76	162	108	111	64	96	98	171	140	79	64	0	42.3823	36.3474	45.7526
ENSBTAG00000000451	19	14	6	7	10	15	12	20	6	10	11	7	5	11	6	14	7	13	6	14	12	13	3	23	11	15	1	0	6.44211	5.14004	3.30742
ENSBTAG00000000454	107	73	67	69	70	71	85	161	53	37	87	52	50	53	96	156	73	146	50	108	70	82	99	102	88	80	47	0	36.2792	26.8016	36.9328
ENSBTAG00000000455	181	156	75	66	64	86	85	120	49	58	42	27	45	68	88	153	89	92	42	119	104	139	116	143	113	123	59	0	61.3696	57.2747	41.3427
ENSBTAG00000000456	0	0	0	0	0	0	2	0	0	0	0	0	0	0	0	0	0	2	0	0	0	0	0	0	0	0	0	25	0	0	0
ENSBTAG00000000457	3	3	2	1	0	0	7	4	2	2	0	0	0	0	0	0	2	2	1	2	1	2	3	0	4	1	1	9	1.01717	1.10144	1.10247
ENSBTAG00000000458	133	146	91	90	118	108	101	121	75	74	73	62	51	83	107	191	89	123	71	152	85	122	83	180	122	103	67	0	45.0948	53.6033	50.1625
ENSBTAG00000000459	15	19	18	14	8	17	13	10	3	8	7	8	5	5	2	13	4	19	8	16	13	17	11	24	7	12	3	0	5.08587	6.97577	9.92225
ENSBTAG00000000460	366	409	148	177	196	179	279	232	184	79	159	106	155	286	313	454	211	316	131	339	294	300	323	494	406	271	130	0	124.095	150.163	81.5829
ENSBTAG00000000462	43	31	5	19	21	21	22	15	9	16	16	5	14	8	8	27	10	14	11	45	23	34	28	23	30	30	6	0	14.5795	11.3815	2.75618
ENSBTAG00000000469	318	284	202	217	237	261	200	288	112	170	235	172	135	166	233	430	217	334	216	241	245	250	229	300	220	247	170	0	107.821	104.269	111.35
ENSBTAG00000000470	0	0	0	1	0	0	0	0	0	1	0	0	0	0	0	0	0	0	0	0	1	0	0	0	0	0	0	24	0	0	0
ENSBTAG00000000472	38	21	12	21	10	11	17	31	17	11	11	6	12	17	40	42	20	26	7	30	22	21	28	27	22	27	12	0	12.8842	7.71006	6.61483
ENSBTAG00000000473	147	86	27	38	57	47	65	78	27	39	24	24	25	52	47	101	37	49	28	74	43	58	35	82	46	58	22	0	49.8416	31.5745	14.8834
ENSBTAG00000000475	16	31	10	13	7	14	26	15	6	11	8	17	11	26	37	42	19	26	7	11	15	24	14	32	21	20	7	0	5.42493	11.3815	5.51236
ENSBTAG00000000476	2	11	0	3	1	6	2	3	1	1	1	0	1	3	3	6	1	4	0	5	3	4	2	7	1	4	1	3	0.678117	4.0386	0
ENSBTAG00000000477	15	15	11	6	8	8	8	18	7	8	8	7	1	11	7	17	8	12	1	9	13	9	16	14	13	10	8	0	5.08587	5.50719	6.0636
ENSBTAG00000000478	5	4	1	0	0	5	5	0	0	0	0	0	1	1	1	2	0	4	0	1	5	3	0	7	7	1	2	10	1.69529	1.46858	0.551236
ENSBTAG00000000480	57	51	37	40	40	63	26	26	10	8	34	9	9	7	13	20	15	13	30	50	31	57	43	55	33	27	26	0	19.3263	18.7244	20.3957
ENSBTAG00000000483	75	74	58	71	68	69	67	52	50	20	64	30	41	74	45	112	37	92	31	51	67	90	92	86	87	69	36	0	25.4294	27.1688	31.9717
ENSBTAG00000000484	83	78	41	32	63	54	55	33	29	31	72	29	33	32	39	97	26	90	26	54	55	80	113	79	77	71	35	0	28.1418	28.6374	22.6007
ENSBTAG00000000487	0	0	0	0	0	0	0	0	1	0	0	0	0	0	0	0	0	0	0	0	0	0	0	0	0	0	0	26	0	0	0
ENSBTAG00000000489	11	7	3	8	7	5	8	6	3	4	10	4	3	14	7	13	8	5	4	15	6	7	11	11	6	11	7	0	3.72964	2.57002	1.65371
ENSBTAG00000000490	63	71	33	37	52	54	44	46	42	12	43	20	40	29	33	98	44	70	32	76	60	72	55	71	69	48	36	0	21.3607	26.0673	18.1908
ENSBTAG00000000492	179	138	101	113	99	112	90	114	56	81	112	62	62	79	140	238	84	185	72	128	82	95	100	149	108	102	80	0	60.6914	50.6661	55.6748
ENSBTAG00000000494	50	39	24	26	26	46	36	28	13	29	17	26	23	23	28	53	26	40	18	33	21	38	37	46	36	36	23	0	16.9529	14.3187	13.2297
ENSBTAG00000000495	49	46	17	25	28	31	22	41	14	23	13	6	19	21	48	61	28	48	20	48	29	35	34	39	36	37	15	0	16.6139	16.8887	9.37101
ENSBTAG00000000496	42	53	18	30	19	39	34	34	28	22	22	16	18	22	37	73	25	33	23	53	33	38	41	65	49	50	20	0	14.2404	19.4587	9.92225
ENSBTAG00000000497	168	171	99	125	135	104	102	117	65	51	156	80	65	92	110	215	83	197	113	113	115	161	109	142	127	104	77	0	56.9618	62.7819	54.5724
ENSBTAG00000000500	22	17	12	6	5	16	3	14	4	13	8	6	1	7	11	11	6	14	8	8	14	12	11	19	8	15	10	0	7.45928	6.24148	6.61483
ENSBTAG00000000501	24	22	21	28	19	20	21	19	19	7	28	15	14	22	37	37	31	40	16	32	17	24	32	35	30	23	17	0	8.1374	8.07721	11.576
ENSBTAG00000000502	0	0	1	0	0	0	0	0	0	1	0	0	0	0	0	0	0	1	0	0	0	0	3	0	0	0	0	23	0	0	0.551236
ENSBTAG00000000504	56	49	29	37	43	48	30	63	25	30	35	17	40	24	60	86	40	58	34	37	41	58	42	60	46	56	28	0	18.9873	17.9901	15.9858
ENSBTAG00000000505	45	45	14	23	21	27	16	41	19	22	30	17	16	25	35	71	24	39	24	42	34	24	30	41	29	35	21	0	15.2576	16.5216	7.7173
ENSBTAG00000000507	23	77	17	24	23	24	27	39	4	22	39	10	14	17	34	23	8	20	16	78	20	31	29	46	33	74	13	0	7.79834	28.2702	9.37101
ENSBTAG00000000510	59	35	36	34	48	41	28	37	17	25	36	26	33	21	42	80	37	62	29	48	34	47	30	52	44	35	18	0	20.0044	12.8501	19.8445
ENSBTAG00000000511	52	46	20	20	30	27	28	52	18	23	21	9	23	35	48	52	21	48	23	47	22	36	50	57	44	40	21	0	17.631	16.8887	11.0247
ENSBTAG00000000512	16	2	3	6	6	3	3	4	3	3	7	4	1	8	5	11	2	10	2	6	3	9	4	16	7	5	1	0	5.42493	0.734291	1.65371
ENSBTAG00000000516	0	0	0	0	0	0	0	0	0	0	0	0	0	0	0	1	0	2	0	0	1	0	0	0	0	0	0	24	0	0	0
ENSBTAG00000000517	13	7	2	3	2	9	2	2	3	3	4	3	3	1	5	6	5	5	6	9	6	6	6	11	6	6	0	1	4.40776	2.57002	1.10247
ENSBTAG00000000518	5	2	4	2	4	2	1	3	3	1	7	2	2	4	3	4	7	5	2	3	9	0	1	5	4	2	3	1	1.69529	0.734291	2.20494
ENSBTAG00000000520	7	10	9	4	8	3	6	6	7	2	2	1	0	4	8	6	4	9	3	10	4	9	6	12	9	5	2	1	2.37341	3.67146	4.96112
ENSBTAG00000000521	64	61	28	33	37	63	40	54	22	26	41	28	37	34	47	82	28	51	33	53	45	53	31	86	37	48	38	0	21.6997	22.3959	15.4346
ENSBTAG00000000522	0	1	0	0	0	0	0	1	0	1	0	0	0	1	0	0	0	0	0	0	0	0	1	1	1	0	0	20	0	0.367146	0
ENSBTAG00000000524	87	52	40	61	53	48	43	34	22	33	47	25	10	23	31	59	47	42	35	58	44	52	69	47	43	63	30	0	29.4981	19.0916	22.0494
ENSBTAG00000000526	237	209	101	125	140	161	121	162	49	128	115	99	63	99	163	261	123	199	111	170	131	148	130	218	148	169	91	0	80.3568	76.7335	55.6748
ENSBTAG00000000527	132	143	74	109	107	99	78	77	44	57	72	38	45	52	72	167	65	117	66	135	74	103	106	180	89	100	50	0	44.7557	52.5018	40.7915
ENSBTAG00000000528	62	41	26	33	37	53	18	44	23	28	44	37	18	31	37	78	22	63	31	34	35	42	42	48	34	37	36	0	21.0216	15.053	14.3321
ENSBTAG00000000529	46	59	20	49	36	53	37	64	12	30	25	15	20	52	52	62	37	56	16	59	52	62	29	73	59	55	29	0	15.5967	21.6616	11.0247
ENSBTAG00000000531	2	3	1	1	0	1	2	0	0	0	0	0	0	1	1	0	2	0	2	1	1	0	0	1	2	0	0	13	0.678117	1.10144	0.551236
ENSBTAG00000000532	21	12	6	7	11	9	12	24	4	9	13	14	6	10	11	17	8	12	15	14	13	19	9	15	15	11	9	0	7.12022	4.40575	3.30742
ENSBTAG00000000533	15	6	5	2	5	11	2	3	2	1	3	2	0	1	4	8	1	4	1	5	11	3	2	5	9	6	1	1	5.08587	2.20287	2.75618
ENSBTAG00000000534	0	0	0	0	0	0	2	1	0	0	0	0	0	0	0	1	1	0	0	0	0	0	1	0	1	0	0	21	0	0	0
ENSBTAG00000000535	5	7	4	0	6	3	5	4	4	2	4	2	1	9	4	4	4	6	3	10	7	11	6	9	7	8	0	2	1.69529	2.57002	2.20494
ENSBTAG00000000536	74	62	38	63	46	60	62	41	28	21	41	18	21	41	39	89	40	63	35	75	47	77	70	81	55	58	26	0	25.0903	22.763	20.947
ENSBTAG00000000539	121	105	89	94	85	93	83	133	57	40	63	48	66	62	103	175	97	130	75	127	99	110	112	117	102	109	52	0	41.0261	38.5503	49.06
ENSBTAG00000000540	9	13	7	6	8	6	5	0	2	1	2	2	6	12	8	10	7	4	3	12	6	17	9	11	13	7	5	1	3.05152	4.77289	3.85865
ENSBTAG00000000541	1	0	0	0	0	0	0	0	0	0	0	0	0	0	0	0	0	1	0	0	1	0	0	0	0	0	0	24	0.339058	0	0
ENSBTAG00000000542	94	99	44	52	59	79	50	90	25	28	42	40	44	39	81	116	62	95	32	83	55	80	87	85	64	65	50	0	31.8715	36.3474	24.2544
ENSBTAG00000000545	399	341	183	262	276	260	229	367	179	164	224	159	174	200	367	646	247	342	200	311	242	266	264	402	270	256	187	0	135.284	125.197	100.876
ENSBTAG00000000546	65	48	28	35	40	42	32	48	18	16	32	23	34	29	41	62	31	61	34	52	25	37	51	49	51	50	18	0	22.0388	17.623	15.4346
ENSBTAG00000000548	66	54	32	51	49	59	47	55	26	23	41	26	32	34	74	83	51	61	38	71	40	58	41	72	49	56	32	0	22.3778	19.8259	17.6396
ENSBTAG00000000550	421	392	324	339	360	411	233	215	157	143	355	168	147	176	203	451	209	416	256	376	279	345	373	449	311	272	242	0	142.744	143.921	178.6
ENSBTAG00000000551	49	48	28	23	18	35	25	36	16	19	28	18	21	25	43	46	27	42	20	30	30	38	26	48	25	42	26	0	16.6139	17.623	15.4346
ENSBTAG00000000552	6	5	3	2	2	4	5	0	6	4	2	2	2	4	1	3	1	8	2	1	0	3	3	16	3	3	3	2	2.03435	1.83573	1.65371
ENSBTAG00000000555	494	476	380	440	434	450	303	403	237	194	395	178	264	294	415	820	305	562	311	484	368	468	425	598	429	451	266	0	167.495	174.761	209.47
ENSBTAG00000000558	0	0	0	0	0	0	0	0	0	0	0	0	0	0	0	0	0	0	0	0	0	0	1	0	0	0	0	26	0	0	0
ENSBTAG00000000559	65	32	22	54	30	29	37	23	35	17	30	19	24	25	25	75	22	78	22	59	41	41	47	51	46	45	18	0	22.0388	11.7487	12.1272
ENSBTAG00000000560	590	465	384	408	444	516	309	433	185	315	373	259	218	251	370	824	391	614	284	503	325	403	450	542	419	466	256	0	200.044	170.723	211.675
ENSBTAG00000000561	93	86	72	66	78	80	62	78	42	26	79	64	44	64	73	151	63	137	63	75	37	51	60	99	82	61	55	0	31.5324	31.5745	39.689
ENSBTAG00000000562	82	84	75	61	49	76	61	115	39	55	64	60	35	44	95	156	59	83	58	82	60	59	54	92	66	61	51	0	27.8028	30.8402	41.3427
ENSBTAG00000000563	202	183	80	114	102	108	105	115	60	71	91	78	65	74	88	175	74	148	68	120	107	116	119	144	74	158	65	0	68.4898	67.1877	44.0989
ENSBTAG00000000564	17	18	18	21	20	13	20	10	8	15	10	3	7	25	18	26	15	16	15	21	9	14	15	21	26	15	7	0	5.76399	6.60862	9.92225
ENSBTAG00000000565	250	176	81	114	129	125	144	174	78	92	93	80	80	101	160	276	118	166	67	184	107	168	133	208	122	169	72	0	84.7646	64.6177	44.6501
ENSBTAG00000000566	43	33	9	16	12	26	27	22	10	16	6	10	16	20	31	43	12	29	10	31	18	35	17	39	27	27	4	0	14.5795	12.1158	4.96112
ENSBTAG00000000567	0	0	0	0	0	0	0	0	0	0	0	0	0	0	0	0	0	0	0	0	1	0	0	0	1	0	0	25	0	0	0
ENSBTAG00000000568	0	0	0	1	1	0	0	0	0	0	2	0	1	0	0	0	0	1	0	0	0	1	2	0	0	0	0	20	0	0	0
ENSBTAG00000000569	84	99	51	49	73	51	33	59	41	32	43	29	56	46	70	160	61	120	42	78	50	71	62	76	68	57	42	0	28.4809	36.3474	28.113
ENSBTAG00000000570	38	57	26	52	36	23	31	24	16	12	25	12	18	28	28	38	33	51	26	63	30	41	42	49	44	38	14	0	12.8842	20.9273	14.3321
ENSBTAG00000000571	261	254	99	117	152	168	109	150	86	80	151	59	61	115	148	208	91	182	110	168	159	190	162	233	137	132	88	0	88.4942	93.255	54.5724
ENSBTAG00000000573	0	0	0	0	0	0	0	0	0	0	0	0	0	0	0	0	0	1	0	1	0	0	0	1	0	1	1	22	0	0	0
ENSBTAG00000000574	0	0	1	0	0	0	1	0	0	0	0	0	0	0	0	0	0	0	0	0	0	0	0	0	1	0	0	24	0	0	0.551236
ENSBTAG00000000575	1332	2968	1227	1441	1528	1600	926	1002	452	799	838	737	710	1043	1038	2101	1103	1416	879	2240	1114	1479	1331	2349	1273	2204	782	0	451.626	1089.69	676.367
ENSBTAG00000000576	1	6	2	0	0	1	0	0	1	1	0	2	1	0	1	0	0	4	0	2	1	1	1	0	1	3	2	10	0.339058	2.20287	1.10247
ENSBTAG00000000578	169	123	94	100	98	121	102	117	61	75	102	51	58	82	119	201	72	133	69	141	99	127	124	208	129	128	68	0	57.3009	45.1589	51.8162
ENSBTAG00000000579	653	510	273	309	320	383	329	511	236	273	298	213	247	323	537	795	353	661	229	493	402	445	360	567	465	474	240	0	221.405	187.244	150.487
ENSBTAG00000000580	0	2	2	0	0	0	1	1	3	1	0	0	0	0	0	0	0	0	0	0	2	0	0	0	0	0	0	20	0	0.734291	1.10247
ENSBTAG00000000581	372	209	64	103	118	128	176	247	45	122	81	70	65	109	172	218	129	137	79	231	161	168	135	218	156	186	80	0	126.13	76.7335	35.2791
ENSBTAG00000000582	2	1	0	3	4	2	11	1	1	1	1	0	2	0	2	5	2	0	3	3	2	2	4	7	2	0	3	5	0.678117	0.367146	0
ENSBTAG00000000584	0	0	0	1	4	0	1	1	0	0	0	0	1	0	1	7	0	0	0	1	2	0	2	1	1	1	0	14	0	0	0
ENSBTAG00000000585	0	0	2	1	0	0	1	1	0	0	0	0	0	0	0	1	0	1	0	0	0	1	0	1	0	0	0	19	0	0	1.10247
ENSBTAG00000000586	187	233	111	130	102	129	146	183	80	96	72	62	94	161	216	273	141	192	87	235	123	197	122	242	216	180	80	0	63.4039	85.545	61.1872
ENSBTAG00000000588	54	21	16	13	23	37	21	19	10	5	23	15	19	14	19	46	26	41	16	28	20	28	21	21	29	14	16	0	18.3091	7.71006	8.81978
ENSBTAG00000000589	2	2	0	3	0	2	0	1	0	0	1	1	0	0	0	4	0	0	1	4	1	0	6	2	2	1	0	12	0.678117	0.734291	0
ENSBTAG00000000590	120	116	49	43	58	92	52	95	27	77	56	67	29	43	77	81	30	62	49	87	47	89	56	119	54	86	37	0	40.687	42.5889	27.0106
ENSBTAG00000000593	6	7	3	7	2	8	4	3	3	0	1	0	2	5	5	7	6	5	2	9	4	7	2	2	6	14	1	2	2.03435	2.57002	1.65371
ENSBTAG00000000595	16	23	6	9	17	14	17	17	8	10	8	4	9	22	22	18	12	16	12	28	10	25	17	29	11	31	4	0	5.42493	8.44435	3.30742
ENSBTAG00000000597	3	3	1	2	4	4	1	4	0	2	4	1	4	4	4	11	2	2	1	7	10	0	3	2	2	3	2	2	1.01717	1.10144	0.551236
ENSBTAG00000000598	330	210	123	232	183	169	161	151	77	70	166	79	54	83	113	230	91	197	124	221	134	160	175	214	170	183	76	0	111.889	77.1006	67.802
ENSBTAG00000000599	605	559	429	527	529	504	452	530	263	230	430	263	306	397	536	1146	392	729	362	635	387	455	510	604	564	501	301	0	205.13	205.234	236.48
ENSBTAG00000000601	8	4	3	1	1	5	1	2	0	4	3	1	1	4	0	4	2	14	0	4	2	3	6	6	5	2	0	4	2.71247	1.46858	1.65371
ENSBTAG00000000602	113	102	78	71	60	75	64	88	30	47	50	40	36	49	78	135	51	95	47	81	71	103	89	112	76	79	38	0	38.3136	37.4489	42.9964
ENSBTAG00000000603	58	52	24	53	48	49	52	46	29	19	37	29	28	45	78	98	44	70	32	64	43	63	60	64	64	73	21	0	19.6654	19.0916	13.2297
ENSBTAG00000000604	4	2	3	5	8	2	2	10	1	9	3	4	0	2	9	10	1	4	2	5	3	2	6	3	5	1	4	1	1.35623	0.734291	1.65371
ENSBTAG00000000605	157	130	89	85	105	128	77	123	73	83	123	79	63	52	75	204	102	162	85	98	90	106	94	132	110	105	66	0	53.2322	47.7289	49.06
ENSBTAG00000000606	1	2	1	1	0	1	0	1	0	0	0	0	0	0	2	0	1	0	0	0	0	0	0	0	0	0	0	19	0.339058	0.734291	0.551236
ENSBTAG00000000607	84	68	38	29	41	53	40	62	19	50	51	19	25	24	42	77	28	61	47	62	40	52	42	93	42	57	31	0	28.4809	24.9659	20.947
ENSBTAG00000000608	110	102	59	62	75	89	74	80	28	44	53	42	32	42	63	118	55	83	41	101	92	84	78	112	81	90	41	0	37.2964	37.4489	32.5229
ENSBTAG00000000609	541	420	371	416	387	506	310	443	156	240	285	215	201	215	425	769	322	567	271	486	244	382	455	517	391	445	235	0	183.431	154.201	204.509
ENSBTAG00000000611	4	1	0	0	1	0	1	0	1	0	0	1	0	0	0	0	0	3	0	0	0	2	0	0	1	1	0	17	1.35623	0.367146	0
ENSBTAG00000000613	174	142	78	105	104	114	89	119	60	75	98	69	63	63	102	185	86	139	84	141	91	119	86	170	105	102	57	0	58.9961	52.1347	42.9964
ENSBTAG00000000616	37	36	7	10	18	32	12	23	12	11	6	12	8	20	27	30	13	19	4	34	18	21	16	17	19	21	4	0	12.5452	13.2172	3.85865
ENSBTAG00000000617	0	1	0	0	0	0	0	0	0	0	0	0	0	0	0	0	0	0	0	0	0	0	0	0	0	0	0	26	0	0.367146	0
ENSBTAG00000000619	1	0	0	0	0	0	0	0	0	2	0	0	0	1	1	1	0	0	0	0	0	1	0	0	1	0	0	20	0.339058	0	0
ENSBTAG00000000620	3	0	0	0	1	4	0	4	1	2	0	0	2	0	3	2	0	0	0	1	2	1	1	3	1	4	1	10	1.01717	0	0
ENSBTAG00000000621	146	92	21	24	34	44	71	71	39	22	21	12	31	86	70	99	44	60	12	99	73	93	40	109	106	100	22	0	49.5025	33.7774	11.576
ENSBTAG00000000622	857	558	450	473	565	635	461	584	227	365	419	305	309	297	463	1016	421	670	340	561	466	475	533	663	486	550	353	0	290.573	204.867	248.056
ENSBTAG00000000623	6	6	1	6	3	5	3	1	0	1	0	2	1	4	4	9	1	4	0	5	1	2	3	11	3	7	2	3	2.03435	2.20287	0.551236
ENSBTAG00000000625	69	43	52	36	47	43	34	10	10	6	38	6	12	8	11	36	12	28	25	56	41	54	37	58	48	40	27	0	23.395	15.7873	28.6643
ENSBTAG00000000626	1	1	3	3	2	2	5	3	3	4	1	1	1	4	6	8	4	3	3	5	1	2	5	6	4	8	4	0	0.339058	0.367146	1.65371
ENSBTAG00000000628	22	27	12	12	12	7	8	10	7	9	12	4	12	10	12	32	15	25	4	14	19	16	6	16	16	21	10	0	7.45928	9.91294	6.61483
ENSBTAG00000000629	44	48	18	20	20	34	15	33	17	31	20	19	18	23	34	33	20	22	19	30	10	34	17	31	17	17	12	0	14.9186	17.623	9.92225
ENSBTAG00000000630	231	227	103	150	171	167	126	210	78	99	152	111	97	123	156	329	143	218	114	213	147	172	146	254	167	167	107	0	78.3225	83.3421	56.7773
ENSBTAG00000000632	28	18	17	9	8	17	9	19	5	8	12	7	8	9	28	30	11	17	7	22	9	11	13	21	14	16	7	0	9.49363	6.60862	9.37101
ENSBTAG00000000634	77	62	38	49	56	69	62	42	24	20	64	28	22	42	62	113	49	81	50	78	43	100	61	84	75	64	53	0	26.1075	22.763	20.947
ENSBTAG00000000638	53	39	11	20	27	30	20	33	9	27	16	18	8	9	16	25	16	34	25	37	27	29	20	38	22	19	16	0	17.9701	14.3187	6.0636
ENSBTAG00000000639	111	109	46	66	73	100	66	105	34	92	63	60	32	36	61	123	53	69	75	85	84	67	70	125	76	84	50	0	37.6355	40.0189	25.3569
ENSBTAG00000000640	117	130	64	84	77	120	67	113	31	52	84	51	51	48	87	112	72	123	58	91	62	86	79	109	80	96	75	0	39.6698	47.7289	35.2791
ENSBTAG00000000641	17	14	7	8	13	7	11	11	5	19	2	6	4	7	8	18	5	15	2	22	9	17	4	21	13	10	2	0	5.76399	5.14004	3.85865
ENSBTAG00000000642	364	339	172	192	221	284	165	145	88	106	179	77	87	121	97	217	95	214	135	287	190	242	203	337	233	218	107	0	123.417	124.462	94.8126
ENSBTAG00000000644	1	3	0	0	0	3	1	0	3	0	2	0	0	0	0	1	0	2	0	0	2	0	2	1	3	0	2	14	0.339058	1.10144	0
ENSBTAG00000000646	100	115	50	60	49	47	77	107	38	52	40	43	33	76	109	149	61	82	51	76	72	91	73	129	96	92	40	0	33.9058	42.2218	27.5618
ENSBTAG00000000647	77	78	38	56	45	56	48	19	9	13	32	8	20	11	12	28	21	29	31	56	36	84	60	63	57	41	32	0	26.1075	28.6374	20.947
ENSBTAG00000000648	78	68	38	40	40	53	32	36	26	19	23	23	18	38	35	57	24	42	40	75	32	40	37	57	45	71	20	0	26.4465	24.9659	20.947
ENSBTAG00000000650	194	159	55	50	75	91	88	70	24	34	42	32	24	66	54	93	61	63	33	134	82	114	57	161	91	107	28	0	65.7773	58.3762	30.318
ENSBTAG00000000653	120	78	21	53	31	32	58	84	17	46	27	33	23	27	34	86	33	47	42	79	40	52	47	54	46	52	13	0	40.687	28.6374	11.576
ENSBTAG00000000654	3	0	2	6	6	1	2	1	2	1	3	1	4	7	8	5	4	3	2	8	5	6	10	4	7	5	1	1	1.01717	0	1.10247
ENSBTAG00000000655	25	13	9	6	7	14	11	18	10	10	4	7	6	9	13	26	12	19	7	26	16	12	21	23	16	19	13	0	8.47646	4.77289	4.96112
ENSBTAG00000000656	80	62	17	19	24	15	28	14	6	10	13	8	7	9	13	20	6	18	11	47	32	35	23	41	22	42	12	0	27.1247	22.763	9.37101
ENSBTAG00000000658	49	43	9	6	10	16	21	17	7	7	14	5	9	23	24	22	16	10	7	30	15	34	9	33	22	21	7	0	16.6139	15.7873	4.96112
ENSBTAG00000000660	33	37	15	18	24	26	21	26	12	14	29	19	15	13	32	35	18	32	16	44	19	32	29	39	28	23	18	0	11.1889	13.5844	8.26854
ENSBTAG00000000662	338	264	113	160	191	213	178	209	116	108	153	101	109	127	190	307	145	239	115	231	176	234	148	280	194	235	88	0	114.602	96.9265	62.2897
ENSBTAG00000000664	7	5	2	1	0	2	2	4	0	3	0	0	1	3	2	11	6	4	0	6	3	3	5	0	5	0	3	7	2.37341	1.83573	1.10247
ENSBTAG00000000665	0	0	0	0	0	0	1	0	0	0	0	0	0	0	0	0	0	0	0	0	0	0	0	0	0	0	0	26	0	0	0
ENSBTAG00000000666	59	40	23	22	36	33	35	37	27	18	25	14	14	22	19	57	24	36	17	45	25	42	36	37	52	30	21	0	20.0044	14.6858	12.6784
ENSBTAG00000000667	3	6	4	5	6	18	3	16	3	9	6	10	2	4	7	17	5	11	3	4	16	2	4	10	3	7	4	0	1.01717	2.20287	2.20494
ENSBTAG00000000668	87	158	96	121	108	116	119	97	121	52	132	57	114	164	154	300	118	202	124	159	111	114	95	205	152	89	65	0	29.4981	58.009	52.9187
ENSBTAG00000000670	24	17	8	13	13	11	11	14	5	15	11	5	3	7	5	12	6	10	10	20	11	19	7	19	8	15	7	0	8.1374	6.24148	4.40989
ENSBTAG00000000671	31	48	9	6	7	12	19	16	5	17	9	13	13	16	18	29	5	10	8	18	27	18	14	37	21	45	6	0	10.5108	17.623	4.96112
ENSBTAG00000000672	64	52	42	38	62	46	36	49	20	21	23	30	24	24	69	63	37	54	37	58	24	30	40	43	64	46	41	0	21.6997	19.0916	23.1519
ENSBTAG00000000675	137	106	27	34	46	41	60	68	33	42	31	26	29	36	55	69	37	60	37	76	70	87	51	99	67	76	27	0	46.451	38.9174	14.8834
ENSBTAG00000000676	243	261	141	145	156	184	168	210	115	105	130	74	120	155	214	360	145	228	111	225	196	228	170	304	202	197	105	0	82.3912	95.825	77.7243
ENSBTAG00000000678	971	991	553	755	714	809	555	868	379	436	611	415	363	523	817	1547	663	1031	589	871	620	763	671	940	752	774	456	0	329.226	363.841	304.834
ENSBTAG00000000679	82	86	53	45	50	65	38	87	37	36	49	36	35	47	71	102	42	102	45	57	65	82	58	88	84	77	44	0	27.8028	31.5745	29.2155
ENSBTAG00000000682	235	168	55	87	95	93	107	196	80	89	66	53	63	96	140	216	98	142	49	124	92	143	125	145	140	135	40	0	79.6787	61.6805	30.318
ENSBTAG00000000683	116	110	30	48	38	54	78	56	34	28	34	20	28	57	46	84	33	62	29	86	68	78	35	107	72	70	28	0	39.3308	40.386	16.5371
ENSBTAG00000000684	147	222	120	147	136	105	124	77	80	27	91	50	63	85	67	175	28	77	75	257	113	167	176	182	262	182	47	0	49.8416	81.5064	66.1483
ENSBTAG00000000686	42	27	13	20	19	19	17	43	6	15	17	11	7	15	24	35	17	30	20	30	29	24	20	36	26	22	8	0	14.2404	9.91294	7.16607
ENSBTAG00000000687	53	49	21	37	20	51	23	48	11	19	23	20	27	27	32	72	39	56	26	33	28	34	26	48	35	27	21	0	17.9701	17.9901	11.576
ENSBTAG00000000688	1	0	0	0	0	0	0	0	0	0	0	0	0	0	0	0	0	0	0	0	1	0	0	0	0	0	0	25	0.339058	0	0
ENSBTAG00000000690	1	0	0	0	0	1	0	1	0	0	0	0	0	1	0	0	0	0	0	0	0	0	0	1	1	0	0	21	0.339058	0	0
ENSBTAG00000000693	106	93	67	66	79	83	51	99	46	61	60	39	32	49	80	128	57	113	61	104	61	92	80	100	86	93	41	0	35.9402	34.1446	36.9328
ENSBTAG00000000694	97	87	55	60	58	76	55	57	25	31	67	39	26	31	46	79	45	74	39	78	55	62	65	80	75	59	34	0	32.8887	31.9417	30.318
ENSBTAG00000000695	253	244	116	105	148	153	134	129	56	71	123	80	63	83	154	229	102	180	83	245	125	160	143	209	177	168	79	0	85.7818	89.5836	63.9434
ENSBTAG00000000696	258	334	217	259	259	214	174	227	118	127	197	115	99	201	235	400	159	279	177	315	180	238	241	309	233	224	132	0	87.477	122.627	119.618
ENSBTAG00000000697	36	41	17	12	17	25	18	30	12	16	10	12	6	10	24	38	10	11	10	36	25	40	23	38	31	25	14	0	12.2061	15.053	9.37101
ENSBTAG00000000698	7	23	14	18	10	17	12	12	10	8	12	5	3	16	29	25	10	22	7	21	4	35	22	39	26	18	11	0	2.37341	8.44435	7.7173
ENSBTAG00000000699	23	14	7	5	8	2	13	26	8	9	5	6	6	20	17	25	5	15	5	18	15	22	14	22	13	16	8	0	7.79834	5.14004	3.85865
ENSBTAG00000000700	290	307	185	232	222	257	190	238	110	103	198	114	121	194	238	388	166	326	169	328	206	245	240	308	237	260	131	0	98.3269	112.714	101.979
ENSBTAG00000000703	57	24	15	25	17	27	14	6	9	5	11	7	6	11	7	20	13	13	13	10	6	17	10	19	26	21	9	0	19.3263	8.8115	8.26854
ENSBTAG00000000704	119	110	74	82	80	66	42	78	33	58	73	57	34	60	91	126	67	101	69	78	78	78	83	115	64	89	48	0	40.3479	40.386	40.7915
ENSBTAG00000000705	199	162	133	100	155	156	105	210	85	99	140	97	97	104	182	303	155	232	104	139	112	139	172	204	134	129	101	0	67.4726	59.4776	73.3144
ENSBTAG00000000706	113	225	85	127	127	213	88	97	42	71	104	56	58	90	123	177	95	145	71	227	114	125	99	188	165	145	47	0	38.3136	82.6078	46.8551
ENSBTAG00000000707	4	16	4	10	12	3	6	6	4	1	5	4	3	11	6	11	4	10	3	12	7	13	7	10	8	9	3	0	1.35623	5.87433	2.20494
ENSBTAG00000000710	87	74	24	31	54	50	47	47	18	16	14	18	19	35	36	42	20	54	14	70	42	62	50	53	58	42	7	0	29.4981	27.1688	13.2297
ENSBTAG00000000711	393	491	293	281	340	396	325	329	173	188	301	219	177	209	371	536	205	413	269	410	318	382	545	405	409	390	162	0	133.25	180.269	161.512
ENSBTAG00000000712	110	105	46	59	56	65	71	104	46	41	60	34	47	60	86	121	39	98	43	96	72	73	68	95	81	77	32	0	37.2964	38.5503	25.3569
ENSBTAG00000000713	44	30	19	23	24	21	16	38	16	19	12	9	13	25	25	45	18	15	16	41	19	25	30	41	33	23	10	0	14.9186	11.0144	10.4735
ENSBTAG00000000715	11	9	1	2	5	8	4	9	0	7	2	2	1	3	2	3	3	5	4	5	4	8	3	9	4	4	6	1	3.72964	3.30431	0.551236
ENSBTAG00000000717	127	143	98	112	98	130	103	84	65	68	128	78	55	67	91	167	63	161	89	103	106	107	101	137	112	115	69	0	43.0604	52.5018	54.0211
ENSBTAG00000000718	3	5	1	2	1	1	0	0	0	0	1	1	0	1	1	1	3	2	0	8	2	3	1	2	1	0	2	7	1.01717	1.83573	0.551236
ENSBTAG00000000719	1	3	1	3	5	1	1	6	0	2	3	4	2	4	4	2	2	3	3	6	3	3	7	9	3	1	1	1	0.339058	1.10144	0.551236
ENSBTAG00000000720	1	3	2	0	1	2	0	2	1	2	0	0	0	2	1	0	0	0	1	4	3	0	1	0	1	0	1	11	0.339058	1.10144	1.10247
ENSBTAG00000000721	53	46	17	32	32	47	29	34	15	25	28	14	22	28	49	59	27	57	20	39	35	37	32	45	35	36	12	0	17.9701	16.8887	9.37101
ENSBTAG00000000725	73	66	27	40	35	46	28	34	16	27	30	7	8	28	19	56	25	49	24	74	49	53	47	57	52	42	20	0	24.7513	24.2316	14.8834
ENSBTAG00000000726	0	0	0	0	0	0	0	0	0	0	0	0	0	0	0	0	0	0	0	0	1	0	0	1	0	0	0	25	0	0	0
ENSBTAG00000000727	60	55	40	35	46	50	34	42	21	26	34	17	18	32	47	57	52	64	30	54	31	39	50	50	46	38	22	0	20.3435	20.193	22.0494
ENSBTAG00000000728	0	1	0	0	0	0	1	0	0	0	0	0	1	0	0	1	0	1	0	1	0	0	0	1	0	1	0	19	0	0.367146	0
ENSBTAG00000000730	101	56	53	76	68	73	38	111	41	33	83	49	59	46	108	231	51	122	57	64	78	78	107	107	56	72	64	0	34.2449	20.5602	29.2155
ENSBTAG00000000731	10	13	23	18	12	10	10	9	2	4	6	9	5	11	4	22	11	13	4	27	7	15	14	14	18	14	6	0	3.39058	4.77289	12.6784
ENSBTAG00000000735	18	4	2	3	3	3	3	8	2	7	1	3	5	0	11	15	6	5	2	2	6	4	7	5	7	6	1	1	6.10305	1.46858	1.10247
ENSBTAG00000000736	29	25	4	6	15	10	10	11	8	8	5	10	4	8	7	10	1	8	8	9	15	13	8	7	14	9	4	0	9.83269	9.17864	2.20494
ENSBTAG00000000737	91	51	14	23	32	29	41	46	17	29	21	17	16	34	53	56	27	30	13	66	37	44	52	56	67	60	26	0	30.8543	18.7244	7.7173
ENSBTAG00000000738	195	131	71	76	81	94	109	105	46	47	76	47	60	69	117	170	84	137	81	160	94	111	90	173	106	137	48	0	66.1164	48.0961	39.1378
ENSBTAG00000000742	41	60	55	39	37	46	28	31	17	21	53	10	6	19	25	71	24	28	38	63	36	48	39	48	39	50	17	0	13.9014	22.0287	30.318
ENSBTAG00000000743	0	1	1	0	0	0	2	0	0	0	0	1	0	0	1	0	1	1	1	0	0	0	1	1	1	1	0	15	0	0.367146	0.551236
ENSBTAG00000000744	60	59	29	25	20	41	32	39	17	22	24	21	23	22	25	76	32	39	22	49	32	39	34	38	52	47	17	0	20.3435	21.6616	15.9858
ENSBTAG00000000745	468	512	455	595	640	497	510	398	267	174	448	318	331	420	491	779	346	656	445	513	363	498	677	523	697	610	332	0	158.679	187.979	250.812
ENSBTAG00000000746	156	168	64	116	93	111	105	169	66	61	71	61	60	102	158	230	83	112	57	170	116	138	131	204	139	125	39	0	52.8931	61.6805	35.2791
ENSBTAG00000000748	44	32	15	26	17	29	10	19	9	19	25	21	12	10	21	43	18	32	17	28	23	25	15	35	17	27	7	0	14.9186	11.7487	8.26854
ENSBTAG00000000749	2	1	0	0	0	0	0	0	0	0	0	0	0	0	1	0	0	0	0	0	0	0	0	0	0	0	0	24	0.678117	0.367146	0
ENSBTAG00000000750	154	122	56	85	76	87	85	104	42	78	62	45	42	62	87	170	80	103	59	125	68	105	78	115	91	100	69	0	52.215	44.7918	30.8692
ENSBTAG00000000751	1	1	1	0	2	2	0	2	0	0	1	0	0	1	1	1	1	1	1	1	0	0	0	1	1	0	0	11	0.339058	0.367146	0.551236
ENSBTAG00000000752	35	42	20	17	24	22	15	30	12	14	19	14	7	7	27	27	17	27	21	17	23	26	25	26	8	25	11	0	11.867	15.4201	11.0247
ENSBTAG00000000753	51	52	28	38	31	33	37	27	25	23	37	24	28	24	34	65	17	47	27	45	36	50	39	41	28	31	29	0	17.292	19.0916	15.4346
ENSBTAG00000000754	342	326	184	282	243	223	245	304	178	124	221	149	158	187	286	504	210	347	179	314	254	271	248	401	275	269	185	0	115.958	119.69	101.427
ENSBTAG00000000755	4	3	2	2	0	1	1	0	0	0	1	2	1	2	0	0	1	1	2	2	8	0	6	4	0	2	0	9	1.35623	1.10144	1.10247
ENSBTAG00000000758	56	41	10	19	28	18	20	29	16	21	17	6	19	17	30	37	11	24	11	40	21	41	16	30	36	29	10	0	18.9873	15.053	5.51236
ENSBTAG00000000759	93	90	56	77	68	73	58	59	38	45	43	46	53	41	65	115	48	89	49	74	45	70	64	74	61	59	50	0	31.5324	33.0431	30.8692
ENSBTAG00000000763	0	0	0	0	0	0	0	0	0	0	0	0	0	1	0	0	0	0	0	0	0	0	1	0	0	0	0	25	0	0	0
ENSBTAG00000000764	121	91	57	86	82	97	64	54	33	28	85	36	34	28	41	74	48	78	60	97	79	78	58	124	64	56	52	0	41.0261	33.4103	31.4205
ENSBTAG00000000765	0	0	1	0	0	0	0	0	0	1	0	0	0	0	0	0	0	0	0	1	0	0	2	0	1	0	0	22	0	0	0.551236
ENSBTAG00000000767	96	78	25	30	38	35	38	76	34	44	38	21	29	40	53	94	39	52	36	77	46	61	37	76	51	44	18	0	32.5496	28.6374	13.7809
ENSBTAG00000000770	48	33	29	32	30	21	31	30	18	17	19	28	23	33	40	83	34	52	15	49	31	34	31	29	25	31	16	0	16.2748	12.1158	15.9858
ENSBTAG00000000771	116	123	70	82	105	88	78	80	55	38	81	54	56	79	102	162	49	112	72	102	89	106	87	131	82	94	62	0	39.3308	45.1589	38.5865
ENSBTAG00000000772	0	0	0	0	0	0	0	0	0	0	0	0	0	0	0	0	0	0	0	0	0	0	0	0	0	0	0	27	0	0	0
ENSBTAG00000000773	44	42	27	14	22	26	35	30	20	13	33	15	20	21	26	50	26	37	29	30	27	27	29	37	27	31	25	0	14.9186	15.4201	14.8834
ENSBTAG00000000776	2	0	0	0	0	0	0	3	0	0	1	2	0	0	0	0	1	2	0	2	0	1	1	0	2	0	0	17	0.678117	0	0
ENSBTAG00000000778	1582	1450	864	1010	1087	1502	784	1284	479	959	1022	823	564	630	1060	2062	877	1284	955	1178	934	1092	1077	1396	1027	1143	741	0	536.39	532.361	476.268
ENSBTAG00000000781	54	69	24	37	43	49	32	37	10	28	20	11	19	38	54	76	29	37	20	83	50	45	42	78	50	47	12	0	18.3091	25.3331	13.2297
ENSBTAG00000000782	258	313	143	215	228	229	180	276	125	125	169	112	121	209	199	330	130	285	148	262	179	187	167	309	249	234	139	0	87.477	114.917	78.8267
ENSBTAG00000000783	10	6	5	8	2	8	6	9	6	2	7	3	2	2	1	4	4	4	1	8	6	6	9	9	5	4	1	0	3.39058	2.20287	2.75618
ENSBTAG00000000784	72	51	29	37	51	42	39	70	33	28	32	22	19	42	55	76	26	63	25	37	44	50	49	50	45	36	28	0	24.4122	18.7244	15.9858
ENSBTAG00000000785	62	34	16	8	12	18	28	21	11	14	16	7	17	12	19	41	16	22	10	44	26	45	31	47	27	26	13	0	21.0216	12.483	8.81978
ENSBTAG00000000786	47	51	16	23	19	32	31	28	12	21	16	10	18	23	28	44	21	38	13	31	31	27	30	36	37	33	15	0	15.9357	18.7244	8.81978
ENSBTAG00000000789	82	73	51	55	41	59	48	61	33	40	63	39	36	25	58	115	38	72	62	77	68	60	54	76	63	74	29	0	27.8028	26.8016	28.113
ENSBTAG00000000791	1	5	5	9	4	5	3	4	2	1	3	2	2	2	3	9	0	3	3	5	6	2	1	16	4	4	4	1	0.339058	1.83573	2.75618
ENSBTAG00000000792	1	1	0	0	0	1	0	4	0	0	1	2	0	2	0	0	0	1	0	2	0	1	0	0	1	2	0	15	0.339058	0.367146	0
ENSBTAG00000000793	118	141	74	105	95	99	108	79	55	47	91	65	64	67	97	185	87	196	71	102	71	107	109	146	144	96	61	0	40.0089	51.7675	40.7915
ENSBTAG00000000795	11	19	19	6	5	6	1	21	2	5	3	2	7	16	11	10	4	9	3	12	5	13	15	16	14	14	3	0	3.72964	6.97577	10.4735
ENSBTAG00000000797	155	113	92	98	79	144	73	106	50	70	83	59	49	68	111	215	85	145	93	128	94	128	110	120	114	114	76	0	52.554	41.4875	50.7137
ENSBTAG00000000799	120	95	71	93	87	87	81	132	51	33	67	43	52	82	110	178	64	124	48	110	91	95	101	93	98	126	43	0	40.687	34.8788	39.1378
ENSBTAG00000000801	56	35	12	26	35	20	24	51	10	13	19	19	16	36	28	45	25	29	22	34	29	16	25	53	35	40	11	0	18.9873	12.8501	6.61483
ENSBTAG00000000802	15	31	11	17	20	26	13	44	8	18	14	10	11	15	26	32	12	40	16	21	15	20	19	39	35	35	10	0	5.08587	11.3815	6.0636
ENSBTAG00000000803	24	31	7	33	7	24	20	20	8	11	12	13	9	19	28	35	10	18	12	22	21	28	25	26	30	20	15	0	8.1374	11.3815	3.85865
ENSBTAG00000000804	122	110	67	80	78	92	118	102	51	51	81	67	45	73	103	130	70	114	69	90	85	112	110	112	146	132	57	0	41.3651	40.386	36.9328
ENSBTAG00000000805	0	0	2	0	0	0	0	0	0	0	0	0	0	0	0	0	0	0	0	0	0	0	0	0	0	0	0	26	0	0	1.10247
ENSBTAG00000000806	186	174	109	109	109	123	97	169	89	137	109	87	89	124	165	279	129	191	102	128	115	107	130	173	121	156	64	0	63.0648	63.8834	60.0847
ENSBTAG00000000807	58	56	52	42	29	64	27	40	20	25	29	29	26	13	37	52	38	58	45	50	33	55	50	65	36	67	26	0	19.6654	20.5602	28.6643
ENSBTAG00000000808	68	70	43	43	51	59	37	66	20	30	60	31	26	40	41	105	29	68	42	66	42	51	60	76	60	60	33	0	23.056	25.7002	23.7031
ENSBTAG00000000809	0	0	0	0	0	0	0	0	0	0	0	0	0	0	0	0	0	0	0	1	0	0	0	0	0	0	0	26	0	0	0
ENSBTAG00000000810	212	217	145	158	153	233	108	141	80	73	123	95	96	82	108	219	96	219	160	171	127	184	207	224	161	163	90	0	71.8804	79.6706	79.9292
ENSBTAG00000000811	31	31	15	32	21	27	13	18	10	23	20	13	8	15	23	29	14	32	18	39	14	29	23	23	31	28	21	0	10.5108	11.3815	8.26854
ENSBTAG00000000812	9	9	0	4	0	2	2	3	3	4	2	2	0	2	5	4	2	4	1	10	3	2	3	6	6	7	0	4	3.05152	3.30431	0
ENSBTAG00000000813	17	17	4	15	11	15	6	12	4	9	5	9	1	15	12	15	9	10	6	19	14	20	8	20	13	15	9	0	5.76399	6.24148	2.20494
ENSBTAG00000000815	97	78	25	23	21	45	30	24	14	29	25	19	17	14	18	41	10	40	25	54	31	40	34	50	35	46	14	0	32.8887	28.6374	13.7809
ENSBTAG00000000816	94	82	45	62	63	78	58	73	46	59	58	38	28	51	44	114	47	112	49	69	57	71	64	91	61	68	51	0	31.8715	30.106	24.8056
ENSBTAG00000000817	198	175	53	67	89	104	134	123	70	59	84	67	73	112	113	163	66	142	57	144	109	157	80	216	154	159	52	0	67.1335	64.2505	29.2155
ENSBTAG00000000818	1	1	1	0	2	3	1	2	0	0	0	0	0	2	1	0	1	0	0	0	2	4	1	3	0	1	1	11	0.339058	0.367146	0.551236
ENSBTAG00000000819	23	27	9	15	19	19	12	33	17	16	11	9	9	23	26	37	15	29	11	30	26	28	17	26	16	15	11	0	7.79834	9.91294	4.96112
ENSBTAG00000000820	18	27	10	14	24	27	19	13	7	13	20	6	9	13	18	37	11	20	12	34	20	23	28	25	24	20	12	0	6.10305	9.91294	5.51236
ENSBTAG00000000821	3	5	0	0	2	1	3	5	1	2	0	4	1	2	4	3	0	2	0	7	1	3	1	3	5	0	0	7	1.01717	1.83573	0
ENSBTAG00000000824	76	73	33	33	36	38	34	35	23	18	28	24	32	47	37	71	32	50	24	49	44	49	59	64	59	36	18	0	25.7684	26.8016	18.1908
ENSBTAG00000000825	75	46	26	37	33	57	33	30	10	15	36	8	6	18	12	20	17	33	22	42	19	36	34	43	28	31	23	0	25.4294	16.8887	14.3321
ENSBTAG00000000827	217	177	92	127	118	119	142	157	65	83	112	52	69	105	169	258	106	155	95	161	155	158	114	200	164	155	84	0	73.5757	64.9848	50.7137
ENSBTAG00000000828	7	6	1	14	7	2	1	9	2	3	4	2	0	7	17	10	7	11	1	7	12	2	9	8	14	11	2	1	2.37341	2.20287	0.551236
ENSBTAG00000000829	15	14	10	14	14	26	19	14	7	11	6	7	4	11	18	29	9	29	2	12	10	14	12	22	12	17	7	0	5.08587	5.14004	5.51236
ENSBTAG00000000830	36	20	14	21	22	16	21	26	13	9	19	4	12	6	22	42	15	19	10	29	18	28	13	26	22	22	3	0	12.2061	7.34291	7.7173
ENSBTAG00000000831	36	45	23	32	26	34	30	28	10	27	19	12	11	45	44	43	26	45	12	42	33	37	30	67	50	29	23	0	12.2061	16.5216	12.6784
ENSBTAG00000000833	163	144	88	132	108	112	98	100	53	72	149	49	55	48	78	177	66	166	91	139	110	115	142	178	133	112	76	0	55.2665	52.869	48.5088
ENSBTAG00000000835	109	116	65	74	55	80	92	79	36	33	71	52	52	58	111	152	49	111	49	107	90	94	94	117	122	89	53	0	36.9574	42.5889	35.8303
ENSBTAG00000000836	1040	996	836	759	872	986	688	628	545	382	1026	508	558	469	650	1286	561	1214	771	776	665	908	1043	974	768	724	553	0	352.621	365.677	460.833
ENSBTAG00000000837	400	351	188	226	249	254	196	292	135	228	194	177	124	153	207	490	185	320	200	299	218	284	212	382	253	271	145	0	135.623	128.868	103.632
ENSBTAG00000000838	333	232	115	153	126	163	148	152	66	79	116	65	103	100	101	210	97	154	97	215	160	214	180	252	166	176	92	0	112.906	85.1778	63.3921
ENSBTAG00000000841	17	21	7	10	8	7	8	12	3	4	3	1	0	2	7	6	7	7	4	20	8	6	7	18	10	14	4	1	5.76399	7.71006	3.85865
ENSBTAG00000000842	41	42	6	8	14	14	14	17	11	15	18	9	9	10	18	23	15	22	13	18	11	11	11	23	25	28	10	0	13.9014	15.4201	3.30742
ENSBTAG00000000843	90	70	24	78	59	50	47	76	28	15	34	30	24	52	68	121	32	91	38	103	63	67	64	77	75	82	42	0	30.5152	25.7002	13.2297
ENSBTAG00000000845	1	0	0	1	0	0	0	0	0	1	0	0	0	0	0	1	0	2	0	0	0	0	1	0	0	0	0	21	0.339058	0	0
ENSBTAG00000000848	984	826	446	578	579	758	503	606	340	408	579	343	324	445	542	1074	415	829	453	834	562	688	580	932	682	681	414	0	333.633	303.262	245.851
ENSBTAG00000000851	60	46	43	23	37	40	40	57	17	27	29	19	20	34	61	98	41	64	28	49	31	36	38	55	46	46	22	0	20.3435	16.8887	23.7031
ENSBTAG00000000853	0	0	0	0	0	0	0	0	0	0	0	0	0	0	0	0	0	0	0	0	0	0	0	0	0	0	0	27	0	0	0
ENSBTAG00000000854	42	29	17	13	10	24	17	37	11	11	18	13	15	30	40	45	22	33	13	20	13	35	17	39	21	22	10	0	14.2404	10.6472	9.37101
ENSBTAG00000000855	132	112	95	82	92	88	65	82	45	50	65	56	42	71	103	161	80	99	60	117	79	112	90	145	85	93	30	0	44.7557	41.1203	52.3674
ENSBTAG00000000856	18	36	11	14	14	15	13	19	9	23	10	9	6	19	15	33	13	22	11	30	19	23	19	28	19	21	8	0	6.10305	13.2172	6.0636
ENSBTAG00000000857	95	90	53	43	43	54	55	48	38	34	46	26	23	22	38	51	19	42	34	76	61	78	60	101	58	51	29	0	32.2105	33.0431	29.2155
ENSBTAG00000000859	101	102	67	64	47	96	63	89	29	66	43	46	41	31	68	113	75	94	66	81	63	72	75	103	60	97	37	0	34.2449	37.4489	36.9328
ENSBTAG00000000861	1	0	0	0	0	0	0	0	0	1	0	0	0	0	0	0	0	0	0	1	0	1	1	0	0	0	0	22	0.339058	0	0
ENSBTAG00000000868	10	7	10	5	1	8	5	4	6	3	5	0	4	11	9	12	6	9	3	12	4	5	13	10	5	2	4	1	3.39058	2.57002	5.51236
ENSBTAG00000000869	8	9	0	0	2	3	4	4	0	4	5	0	1	1	1	1	10	7	0	5	3	6	3	7	2	4	2	5	2.71247	3.30431	0
ENSBTAG00000000871	137	103	50	73	59	83	73	71	40	35	74	38	45	61	51	118	55	81	55	106	73	78	82	140	82	109	44	0	46.451	37.816	27.5618
ENSBTAG00000000872	0	0	0	0	0	0	0	0	1	0	0	0	0	0	0	0	0	0	0	0	0	0	0	0	0	0	0	26	0	0	0
ENSBTAG00000000873	4	4	0	1	0	5	4	1	1	2	2	0	0	0	3	6	1	5	2	3	5	4	6	3	7	8	0	6	1.35623	1.46858	0
ENSBTAG00000000874	411	431	251	260	294	291	257	343	138	235	226	162	204	213	357	612	284	392	231	441	301	310	296	488	320	383	186	0	139.353	158.24	138.36
ENSBTAG00000000875	61	39	14	31	27	31	44	10	13	10	17	9	15	21	22	51	27	21	15	42	19	51	29	52	36	29	12	0	20.6826	14.3187	7.7173
ENSBTAG00000000877	9	5	6	3	1	8	14	8	11	5	9	2	3	7	7	15	15	13	4	11	7	4	6	13	9	8	2	0	3.05152	1.83573	3.30742
ENSBTAG00000000878	326	273	175	193	233	212	224	276	130	111	153	114	122	186	282	467	168	309	159	319	201	252	244	327	253	263	108	0	110.533	100.231	96.4663
ENSBTAG00000000879	26	25	11	12	12	16	9	15	2	10	7	8	9	8	20	24	7	16	15	25	19	24	13	15	9	20	9	0	8.81552	9.17864	6.0636
ENSBTAG00000000880	119	94	73	88	71	80	76	96	48	34	73	58	45	59	103	188	84	151	50	90	75	93	81	99	107	102	55	0	40.3479	34.5117	40.2402
ENSBTAG00000000885	11	4	6	3	3	6	2	10	2	5	9	6	0	3	5	26	6	7	6	5	3	6	4	5	7	4	1	1	3.72964	1.46858	3.30742
ENSBTAG00000000886	0	1	2	0	0	0	2	0	0	0	0	0	0	1	1	1	1	1	0	0	0	2	1	0	2	1	0	15	0	0.367146	1.10247
ENSBTAG00000000888	4	1	4	2	7	2	4	5	3	2	1	1	0	2	2	9	1	7	5	4	6	3	4	2	4	3	0	2	1.35623	0.367146	2.20494
ENSBTAG00000000892	27	14	8	7	10	4	6	20	6	10	5	2	12	15	10	25	13	17	5	13	13	16	14	22	8	14	12	0	9.15457	5.14004	4.40989
ENSBTAG00000000893	0	0	0	0	1	0	0	0	0	0	0	0	0	0	0	0	0	0	0	0	1	0	0	0	0	0	0	25	0	0	0
ENSBTAG00000000894	461	499	320	287	344	412	207	476	190	290	382	304	222	180	310	512	266	507	278	381	324	334	356	493	301	406	257	0	156.306	183.206	176.396
ENSBTAG00000000895	24	18	13	22	16	16	15	33	6	7	13	5	8	9	14	43	14	17	10	18	14	12	12	25	15	7	11	0	8.1374	6.60862	7.16607
ENSBTAG00000000897	802	675	545	560	628	761	452	604	379	280	679	287	436	494	645	1387	631	1034	517	806	535	694	598	828	706	640	462	0	271.925	247.823	300.424
ENSBTAG00000000898	61	53	18	26	40	37	39	40	29	29	20	13	25	38	44	81	30	51	16	60	46	43	27	58	53	50	19	0	20.6826	19.4587	9.92225
ENSBTAG00000000899	4	5	2	4	10	6	7	13	3	3	8	4	7	1	9	14	7	10	1	5	5	8	3	10	3	7	1	0	1.35623	1.83573	1.10247
ENSBTAG00000000900	44	28	27	28	33	26	22	35	11	28	26	21	11	30	33	50	38	39	19	47	28	35	20	36	24	28	11	0	14.9186	10.2801	14.8834
ENSBTAG00000000902	763	572	235	230	237	311	455	610	220	247	181	156	244	418	665	850	313	453	162	643	500	540	425	641	572	559	140	0	258.702	210.007	129.54
ENSBTAG00000000905	12	16	13	18	9	12	3	11	12	1	12	7	7	11	20	22	13	24	9	17	14	8	9	18	16	12	1	0	4.0687	5.87433	7.16607
ENSBTAG00000000908	1	4	2	2	4	3	0	3	0	0	0	0	0	7	2	2	2	1	1	7	0	3	2	5	0	5	1	8	0.339058	1.46858	1.10247
ENSBTAG00000000910	216	202	45	127	96	102	225	145	143	40	83	36	92	253	201	305	137	149	51	306	258	215	168	403	277	204	82	0	73.2366	74.1634	24.8056
ENSBTAG00000000911	68	52	41	43	52	49	35	51	28	13	35	30	22	28	51	87	29	51	20	53	38	45	34	69	58	38	21	0	23.056	19.0916	22.6007
ENSBTAG00000000913	117	122	95	93	91	126	68	88	47	52	133	69	53	62	71	136	73	152	79	108	82	94	100	122	101	102	85	0	39.6698	44.7918	52.3674
ENSBTAG00000000914	1	1	1	2	4	4	3	1	0	0	0	0	0	1	0	4	2	0	1	2	1	0	1	4	1	2	0	9	0.339058	0.367146	0.551236
ENSBTAG00000000916	0	3	0	1	0	0	0	0	0	0	0	0	0	0	1	0	0	0	0	2	0	1	1	1	0	0	0	20	0	1.10144	0
ENSBTAG00000000917	140	171	68	105	87	129	94	123	49	68	40	51	51	88	124	152	89	112	62	163	90	107	81	165	127	128	56	0	47.4682	62.7819	37.484
ENSBTAG00000000918	78	54	23	25	21	29	38	47	24	19	13	10	20	38	51	66	32	24	6	59	47	50	38	74	69	46	11	0	26.4465	19.8259	12.6784
ENSBTAG00000000919	4	9	5	5	6	3	4	4	0	6	5	0	5	4	6	7	1	5	2	8	5	5	7	15	11	3	2	2	1.35623	3.30431	2.75618
ENSBTAG00000000920	65	45	8	15	9	13	28	21	17	16	7	6	6	17	16	26	8	19	4	43	24	41	16	51	41	32	8	0	22.0388	16.5216	4.40989
ENSBTAG00000000923	0	0	1	0	0	0	0	0	0	0	0	0	0	0	0	0	0	0	0	0	2	0	0	0	0	0	0	25	0	0	0.551236
ENSBTAG00000000924	0	0	0	0	0	0	0	0	0	0	0	0	0	0	0	0	0	0	0	0	1	0	0	0	0	0	0	26	0	0	0
ENSBTAG00000000925	11	11	4	11	9	9	8	15	5	4	4	5	2	9	18	15	7	15	5	9	5	13	8	12	7	10	2	0	3.72964	4.0386	2.20494
ENSBTAG00000000926	0	1	0	0	0	0	2	0	0	0	0	0	0	0	0	0	0	1	0	0	0	0	0	0	1	0	0	23	0	0.367146	0
ENSBTAG00000000928	162	160	72	97	98	148	85	89	63	48	112	44	68	61	85	205	75	131	77	124	108	117	107	151	102	114	63	0	54.9274	58.7433	39.689
ENSBTAG00000000929	0	0	0	0	0	0	0	0	0	0	0	0	0	0	0	0	0	0	0	0	0	0	0	0	1	0	0	26	0	0	0
ENSBTAG00000000930	0	0	0	0	0	0	1	2	0	0	0	0	0	0	0	0	0	0	0	0	0	0	0	0	2	0	0	24	0	0	0
ENSBTAG00000000933	28	15	10	10	7	10	20	19	6	2	6	2	4	14	9	19	8	12	4	22	21	23	11	19	16	11	2	0	9.49363	5.50719	5.51236
ENSBTAG00000000936	0	1	1	1	0	0	0	3	0	0	0	0	1	0	1	1	0	1	0	1	0	1	0	1	0	0	0	16	0	0.367146	0.551236
ENSBTAG00000000937	517	433	275	369	377	381	366	475	243	226	420	223	216	314	438	755	335	594	279	435	332	464	391	558	435	408	260	0	175.293	158.974	151.59
ENSBTAG00000000939	91	79	41	59	71	61	57	78	34	30	58	40	40	55	74	120	49	81	32	97	76	64	51	129	85	71	27	0	30.8543	29.0045	22.6007
ENSBTAG00000000940	105	81	46	76	70	64	42	75	25	36	71	38	45	19	55	117	51	110	58	75	54	66	71	92	71	69	54	0	35.6011	29.7388	25.3569
ENSBTAG00000000941	373	282	194	226	271	219	181	238	179	159	229	159	183	179	286	492	224	421	231	224	218	259	260	310	240	269	142	0	126.469	103.535	106.94
ENSBTAG00000000942	289	287	142	194	167	199	200	190	114	67	119	75	132	182	179	315	152	237	125	303	213	260	216	307	325	232	74	0	97.9879	105.371	78.2755
ENSBTAG00000000943	65	62	29	44	32	38	38	43	33	21	38	31	37	26	40	89	42	53	24	67	40	67	51	79	58	61	21	0	22.0388	22.763	15.9858
ENSBTAG00000000944	62	60	28	32	24	38	21	32	10	11	23	11	19	12	17	42	19	28	30	41	27	35	25	42	36	40	17	0	21.0216	22.0287	15.4346
ENSBTAG00000000945	200	207	70	89	93	131	139	137	68	50	89	51	82	130	177	204	84	134	66	211	149	180	135	281	164	176	48	0	67.8117	75.9992	38.5865
ENSBTAG00000000946	44	69	20	35	37	32	38	27	22	11	30	17	18	18	33	40	14	26	23	65	44	50	43	51	44	43	26	0	14.9186	25.3331	11.0247
ENSBTAG00000000948	226	210	131	184	164	200	125	210	100	112	180	158	115	106	178	355	171	249	152	173	144	163	193	219	172	193	133	0	76.6272	77.1006	72.2119
ENSBTAG00000000949	28	33	27	16	15	22	15	31	18	15	17	17	13	11	18	24	18	35	15	25	27	19	17	26	31	24	16	0	9.49363	12.1158	14.8834
ENSBTAG00000000950	37	34	25	26	29	35	23	30	21	18	22	22	11	11	28	45	26	32	14	34	19	30	21	41	20	23	19	0	12.5452	12.483	13.7809
ENSBTAG00000000951	8	7	0	0	2	3	4	5	1	2	1	0	1	0	2	2	3	0	0	3	2	3	3	3	2	1	2	6	2.71247	2.57002	0
ENSBTAG00000000953	0	0	0	0	0	0	0	0	0	0	0	0	0	0	0	0	0	1	0	0	0	0	0	0	1	0	0	25	0	0	0
ENSBTAG00000000954	1	0	1	0	1	0	0	1	1	3	0	0	0	0	0	2	2	1	0	1	0	0	0	2	0	2	0	15	0.339058	0	0.551236
ENSBTAG00000000955	35	22	2	19	13	17	15	25	16	14	17	7	5	14	16	26	21	22	7	30	17	21	15	28	24	26	5	0	11.867	8.07721	1.10247
ENSBTAG00000000957	72	50	33	42	36	50	40	66	23	30	48	35	23	19	50	100	33	78	28	49	58	49	52	56	40	55	28	0	24.4122	18.3573	18.1908
ENSBTAG00000000958	1	4	0	10	1	1	3	1	0	0	2	0	3	0	1	6	1	2	1	5	2	4	1	2	2	4	2	5	0.339058	1.46858	0
ENSBTAG00000000959	14	13	4	5	4	7	9	5	2	5	5	3	8	2	9	16	8	5	4	12	5	9	4	13	10	4	4	0	4.74682	4.77289	2.20494
ENSBTAG00000000960	2	0	0	0	1	0	1	2	2	0	0	0	0	0	1	1	0	1	0	2	1	0	0	2	1	2	0	14	0.678117	0	0
ENSBTAG00000000961	7	0	0	4	0	4	3	1	0	1	3	1	0	2	0	2	3	1	1	0	1	6	6	0	1	3	4	8	2.37341	0	0
ENSBTAG00000000962	74	92	36	26	37	52	36	50	51	36	58	29	39	39	49	71	43	52	42	47	56	48	48	40	26	37	25	0	25.0903	33.7774	19.8445
ENSBTAG00000000963	0	0	0	0	0	0	0	0	0	0	0	0	0	0	0	0	0	0	0	0	0	0	0	0	0	0	0	27	0	0	0
ENSBTAG00000000964	43	19	6	7	9	14	11	24	5	15	6	6	3	7	9	20	6	11	3	16	12	12	7	7	10	9	3	0	14.5795	6.97577	3.30742
ENSBTAG00000000965	0	0	1	0	0	0	0	3	0	1	0	0	0	0	0	1	0	3	0	0	0	1	1	1	0	0	0	19	0	0	0.551236
ENSBTAG00000000966	0	0	0	0	0	0	0	0	2	0	0	1	0	0	0	0	0	1	0	1	0	0	0	0	0	1	0	22	0	0	0
ENSBTAG00000000967	22	19	16	16	4	14	8	14	2	7	13	8	6	11	15	22	16	17	15	19	10	15	17	21	20	22	9	0	7.45928	6.97577	8.81978
ENSBTAG00000000970	3	4	1	1	3	0	4	1	1	0	1	1	1	1	2	2	1	2	0	2	1	2	0	2	3	2	0	5	1.01717	1.46858	0.551236
ENSBTAG00000000972	1	0	0	0	0	0	0	0	0	0	0	0	0	0	0	0	0	0	0	0	0	0	0	1	0	0	0	25	0.339058	0	0
ENSBTAG00000000973	7	10	2	5	1	6	4	7	0	7	1	3	2	5	17	9	8	3	5	7	6	8	8	4	4	9	4	1	2.37341	3.67146	1.10247
ENSBTAG00000000974	180	187	97	113	112	131	95	213	65	110	84	78	77	80	150	255	105	166	101	145	128	137	132	222	137	156	72	0	61.0305	68.6563	53.4699
ENSBTAG00000000977	46	31	27	35	22	24	24	38	10	16	24	15	7	18	42	56	39	27	24	35	34	33	35	62	52	34	11	0	15.5967	11.3815	14.8834
ENSBTAG00000000978	91	87	39	43	37	46	54	65	27	27	28	20	32	50	73	106	41	53	36	65	65	71	62	82	71	32	22	0	30.8543	31.9417	21.4982
ENSBTAG00000000979	140	87	68	97	92	112	83	133	85	67	74	60	58	75	117	274	110	176	96	126	88	107	107	153	122	110	85	0	47.4682	31.9417	37.484
ENSBTAG00000000981	22	40	17	20	16	30	25	22	12	16	18	9	12	16	30	40	21	24	13	42	18	37	26	39	46	41	16	0	7.45928	14.6858	9.37101
ENSBTAG00000000982	2	0	0	0	0	0	0	1	0	1	0	0	0	0	0	2	0	0	0	3	1	0	1	1	1	1	0	17	0.678117	0	0
ENSBTAG00000000983	13	9	9	4	3	3	14	9	2	4	0	1	5	11	6	19	4	11	1	12	10	11	9	21	12	5	4	1	4.40776	3.30431	4.96112
ENSBTAG00000000985	337	295	209	207	236	232	191	253	136	140	223	182	126	143	232	436	192	349	167	226	181	241	238	339	210	229	176	0	114.263	108.308	115.208
ENSBTAG00000000986	330	319	233	212	233	227	311	223	197	96	255	98	125	239	300	499	178	303	150	344	266	310	239	427	321	228	134	0	111.889	117.119	128.438
ENSBTAG00000000987	28	33	22	20	8	22	42	29	13	8	18	7	7	32	21	55	21	36	11	34	28	33	31	54	38	28	12	0	9.49363	12.1158	12.1272
ENSBTAG00000000988	189	118	72	40	50	63	44	136	33	85	51	40	46	58	113	113	71	94	21	79	77	83	65	109	89	84	40	0	64.082	43.3232	39.689
ENSBTAG00000000990	23	26	6	5	11	14	7	13	14	21	13	12	11	12	23	24	13	17	13	22	15	16	12	20	17	21	8	0	7.79834	9.54579	3.30742
ENSBTAG00000000991	27	25	18	13	17	15	10	11	10	16	9	12	15	10	15	25	15	22	7	15	15	20	13	26	13	23	7	0	9.15457	9.17864	9.92225
ENSBTAG00000000992	0	0	2	1	0	0	0	0	0	3	0	0	0	1	0	0	0	0	0	1	0	0	0	0	0	0	0	22	0	0	1.10247
ENSBTAG00000000993	60	38	21	34	20	28	45	63	24	12	18	12	16	46	86	85	26	39	11	59	39	50	35	70	57	56	26	0	20.3435	13.9515	11.576
ENSBTAG00000000995	101	107	56	70	72	117	61	128	34	47	80	38	24	42	71	100	60	66	47	95	83	80	59	80	91	131	51	0	34.2449	39.2846	30.8692
ENSBTAG00000000997	0	0	0	0	0	0	0	0	0	0	0	0	0	0	0	0	0	0	0	0	0	0	0	0	0	0	0	27	0	0	0
ENSBTAG00000000998	67	82	39	54	51	61	39	69	33	39	42	49	35	44	63	102	47	76	45	71	42	61	70	74	58	74	34	0	22.7169	30.106	21.4982
ENSBTAG00000001000	87	81	75	50	77	80	53	76	30	43	72	41	58	73	100	191	68	106	72	80	63	60	69	112	69	69	68	0	29.4981	29.7388	41.3427
ENSBTAG00000001001	1	2	1	1	1	0	1	0	1	1	0	0	0	1	0	0	0	0	0	3	0	1	0	1	0	0	0	15	0.339058	0.734291	0.551236
ENSBTAG00000001002	135	91	24	68	83	40	35	81	15	88	24	28	30	26	46	77	29	41	20	107	49	98	43	55	70	36	13	0	45.7729	33.4103	13.2297
ENSBTAG00000001003	3	2	0	0	0	1	1	0	0	0	0	0	0	4	3	1	1	2	1	5	1	2	2	2	1	1	0	10	1.01717	0.734291	0
ENSBTAG00000001004	34	46	20	23	38	23	17	31	7	11	18	11	8	15	20	32	14	22	23	45	22	39	19	43	41	21	14	0	11.528	16.8887	11.0247
ENSBTAG00000001005	12	14	4	6	9	10	8	16	6	6	7	5	13	6	9	21	10	13	10	11	10	12	7	12	6	8	7	0	4.0687	5.14004	2.20494
ENSBTAG00000001006	0	2	0	2	0	3	0	0	0	0	0	1	1	0	0	0	0	0	0	2	1	1	0	1	0	0	0	18	0	0.734291	0
ENSBTAG00000001007	22	15	14	17	13	7	15	23	6	5	10	10	8	5	18	28	15	19	8	18	13	18	19	11	22	15	9	0	7.45928	5.50719	7.7173
ENSBTAG00000001008	1	1	1	1	7	0	0	1	0	0	0	3	0	3	0	3	0	4	0	2	1	3	3	1	3	1	1	9	0.339058	0.367146	0.551236
ENSBTAG00000001009	143	76	31	67	59	47	71	105	25	77	36	28	32	36	55	103	40	69	27	82	71	60	67	69	56	66	30	0	48.4853	27.9031	17.0883
ENSBTAG00000001010	19	27	4	10	8	9	17	15	4	8	12	4	6	7	17	23	10	19	6	18	8	13	8	19	34	17	5	0	6.44211	9.91294	2.20494
ENSBTAG00000001013	227	221	123	128	135	175	100	222	82	112	126	107	86	114	183	284	127	228	141	163	117	137	144	196	163	189	105	0	76.9662	81.1392	67.802
ENSBTAG00000001014	102	90	53	62	70	66	58	34	32	29	48	26	26	47	45	82	34	55	40	95	58	100	69	106	53	54	36	0	34.5839	33.0431	29.2155
ENSBTAG00000001015	434	384	241	263	284	332	239	292	146	134	247	183	136	150	256	455	212	361	210	356	221	315	261	416	303	330	175	0	147.151	140.984	132.848
ENSBTAG00000001016	70	69	25	36	34	40	45	63	20	28	20	28	21	55	61	75	38	47	26	65	39	53	48	65	48	48	27	0	23.7341	25.3331	13.7809
ENSBTAG00000001017	337	311	148	195	176	157	204	322	115	144	186	94	120	206	280	466	201	332	131	308	221	247	189	306	248	262	134	0	114.263	114.182	81.5829
ENSBTAG00000001019	5	11	5	8	5	5	6	7	0	2	8	5	2	1	4	6	6	5	2	13	6	12	3	6	5	8	2	1	1.69529	4.0386	2.75618
ENSBTAG00000001020	0	0	0	0	0	0	0	0	1	1	0	0	2	0	0	0	0	2	0	0	0	0	0	2	1	0	0	21	0	0	0
ENSBTAG00000001021	8	2	0	4	2	2	2	1	2	1	0	0	0	4	0	8	0	1	0	1	0	0	0	1	2	1	0	11	2.71247	0.734291	0
ENSBTAG00000001022	39	27	11	20	19	20	22	18	8	11	13	6	7	6	11	17	3	14	9	27	25	26	18	26	25	20	7	0	13.2233	9.91294	6.0636
ENSBTAG00000001023	164	152	68	58	73	75	69	63	35	42	67	25	32	45	30	84	38	78	49	121	103	128	91	189	106	99	40	0	55.6056	55.8062	37.484
ENSBTAG00000001024	836	748	330	475	490	574	424	511	305	325	425	280	296	352	491	777	353	622	328	704	413	632	448	707	597	547	227	0	283.453	274.625	181.908
ENSBTAG00000001026	1	0	0	0	1	0	0	0	0	0	0	0	0	0	1	0	0	2	2	0	0	0	1	3	1	0	0	19	0.339058	0	0
ENSBTAG00000001027	874	1530	526	755	781	1100	386	480	226	437	535	386	258	336	500	671	438	664	552	902	483	714	651	1158	584	1040	350	0	296.337	561.733	289.95
ENSBTAG00000001028	5	8	8	7	9	11	5	8	1	0	7	1	3	6	0	13	3	7	2	14	5	8	10	14	6	11	0	3	1.69529	2.93717	4.40989
ENSBTAG00000001029	58	54	6	22	12	9	17	41	7	27	13	11	5	11	18	14	5	17	8	20	25	23	14	17	22	11	3	0	19.6654	19.8259	3.30742
ENSBTAG00000001030	312	282	142	221	174	182	187	192	87	95	119	67	99	169	190	335	131	201	107	262	214	267	181	307	242	226	98	0	105.786	103.535	78.2755
ENSBTAG00000001032	29	28	21	14	21	19	10	6	4	17	14	7	4	7	20	32	14	25	10	17	7	18	11	25	16	34	5	0	9.83269	10.2801	11.576
ENSBTAG00000001034	33	11	8	4	10	17	11	22	5	13	19	6	12	13	9	35	15	30	8	14	12	15	9	23	13	24	8	0	11.1889	4.0386	4.40989
ENSBTAG00000001035	566	574	241	354	358	421	300	325	154	254	282	166	195	249	318	566	273	439	263	490	364	450	329	529	405	399	239	0	191.907	210.742	132.848
ENSBTAG00000001036	135	99	76	76	102	104	67	106	58	55	93	56	50	68	96	219	91	150	75	93	91	96	88	131	100	89	80	0	45.7729	36.3474	41.8939
ENSBTAG00000001037	109	71	24	37	27	35	36	63	15	56	26	21	15	31	40	58	26	30	17	53	51	46	30	66	44	39	10	0	36.9574	26.0673	13.2297
ENSBTAG00000001038	193	115	93	75	107	102	64	110	42	101	99	87	52	62	90	177	74	144	91	120	91	110	103	120	86	115	72	0	65.4383	42.2218	51.2649
ENSBTAG00000001041	0	0	1	0	0	1	0	0	0	0	0	0	0	0	0	0	0	0	0	0	1	0	0	0	1	0	0	23	0	0	0.551236
ENSBTAG00000001042	228	253	98	158	173	134	156	120	115	133	195	149	130	115	151	303	170	270	154	209	184	179	191	207	166	172	127	0	77.3053	92.8879	54.0211
ENSBTAG00000001043	1	0	0	1	3	3	1	3	2	1	2	1	0	1	5	3	1	2	2	4	1	0	4	2	0	4	2	5	0.339058	0	0
ENSBTAG00000001044	58	45	31	17	22	30	30	42	15	23	24	14	26	24	38	55	28	53	11	37	31	43	35	64	31	27	25	0	19.6654	16.5216	17.0883
ENSBTAG00000001049	5	3	5	7	0	1	1	1	3	1	3	2	2	3	3	10	2	2	3	6	1	3	5	7	7	4	1	1	1.69529	1.10144	2.75618
ENSBTAG00000001050	97	97	66	65	79	70	59	51	28	27	57	32	33	25	41	108	52	77	36	81	60	68	62	110	47	69	35	0	32.8887	35.6131	36.3816
ENSBTAG00000001051	5	1	1	2	0	2	3	3	0	0	1	0	0	0	3	4	0	2	2	2	2	5	2	1	6	6	0	8	1.69529	0.367146	0.551236
ENSBTAG00000001052	7	2	0	2	2	5	7	2	3	4	0	0	2	1	4	4	0	1	1	1	4	7	2	11	4	4	0	5	2.37341	0.734291	0
ENSBTAG00000001055	608	490	321	398	392	452	317	434	201	331	358	255	216	280	379	716	342	570	290	452	325	464	390	505	436	470	261	0	206.147	179.901	176.947
ENSBTAG00000001057	159	196	117	131	134	172	112	159	71	84	121	94	75	78	141	275	92	203	122	139	122	139	157	199	166	138	110	0	53.9103	71.9606	64.4946
ENSBTAG00000001058	11	16	4	11	2	11	6	17	0	3	6	3	1	2	7	7	11	6	1	14	5	6	4	13	10	7	7	1	3.72964	5.87433	2.20494
ENSBTAG00000001059	139	117	61	105	90	90	93	79	43	54	76	56	48	63	77	154	56	124	69	119	85	84	92	131	99	112	42	0	47.1291	42.9561	33.6254
ENSBTAG00000001060	72	47	24	33	27	37	29	67	10	32	20	29	20	17	21	71	17	39	27	29	29	31	43	34	34	34	14	0	24.4122	17.2558	13.2297
ENSBTAG00000001061	143	118	69	83	88	128	96	109	52	70	98	65	48	66	106	157	64	109	84	134	90	144	124	167	115	119	46	0	48.4853	43.3232	38.0353
ENSBTAG00000001062	0	0	0	0	0	0	0	0	0	0	0	0	0	0	0	0	0	0	0	0	0	0	0	0	0	0	0	27	0	0	0
ENSBTAG00000001063	45	36	17	19	21	15	33	30	12	8	12	7	14	15	17	38	14	13	12	35	35	28	22	40	28	42	7	0	15.2576	13.2172	9.37101
ENSBTAG00000001066	24	16	4	12	13	15	8	12	2	17	2	8	5	3	11	14	3	17	8	11	10	9	8	19	13	12	3	0	8.1374	5.87433	2.20494
ENSBTAG00000001067	1	1	0	0	0	0	0	0	0	0	0	0	0	0	0	0	0	0	0	0	0	0	0	0	0	0	0	25	0.339058	0.367146	0
ENSBTAG00000001068	5	5	1	3	2	2	3	4	1	2	3	0	0	3	5	2	0	4	1	0	4	2	1	3	3	1	1	4	1.69529	1.83573	0.551236
ENSBTAG00000001069	175	144	68	107	119	95	86	123	46	105	66	44	37	63	83	177	62	155	75	147	101	120	90	150	95	106	76	0	59.3352	52.869	37.484
ENSBTAG00000001071	71	56	28	20	29	35	34	44	19	31	22	23	20	19	40	67	28	43	31	45	38	50	40	55	37	39	13	0	24.0731	20.5602	15.4346
ENSBTAG00000001074	12	9	5	2	6	8	3	2	2	3	5	1	1	7	2	5	2	0	0	7	5	13	9	9	5	2	2	2	4.0687	3.30431	2.75618
ENSBTAG00000001075	5	2	7	2	1	2	3	4	1	1	0	0	2	2	4	6	7	3	3	6	3	4	4	5	2	3	0	3	1.69529	0.734291	3.85865
ENSBTAG00000001076	148	157	135	161	147	163	134	100	71	45	189	45	70	81	102	165	81	120	122	163	141	182	125	256	131	138	76	0	50.1806	57.6419	74.4169
ENSBTAG00000001077	114	115	73	112	98	118	92	57	66	47	124	42	31	37	83	153	57	147	73	151	85	121	115	171	110	140	47	0	38.6526	42.2218	40.2402
ENSBTAG00000001078	22	24	11	12	17	13	19	10	4	4	7	8	9	11	12	19	12	16	8	16	16	36	28	17	15	17	13	0	7.45928	8.8115	6.0636
ENSBTAG00000001079	25	30	10	21	18	22	22	21	10	29	12	10	9	18	26	35	25	39	27	36	26	39	17	38	17	33	16	0	8.47646	11.0144	5.51236
ENSBTAG00000001080	0	0	2	0	0	0	0	0	0	4	0	0	0	0	1	2	1	4	0	1	0	3	2	2	3	0	0	16	0	0	1.10247
ENSBTAG00000001081	303	378	195	231	211	255	234	160	106	91	158	82	103	141	182	283	127	250	157	389	206	322	277	404	318	271	89	0	102.735	138.781	107.491
ENSBTAG00000001082	2	0	1	1	1	0	0	1	0	0	0	0	0	0	0	0	0	1	0	0	0	0	0	3	0	0	0	20	0.678117	0	0.551236
ENSBTAG00000001083	108	109	48	54	53	43	51	86	33	45	46	31	28	38	64	133	51	83	45	85	67	58	52	99	70	66	32	0	36.6183	40.0189	26.4593
ENSBTAG00000001084	0	0	0	0	0	0	2	1	0	0	0	0	0	0	0	0	0	0	0	0	0	0	0	0	0	0	0	25	0	0	0
ENSBTAG00000001085	22	18	1	12	4	7	11	7	1	5	0	0	2	4	3	10	4	2	2	15	5	13	10	4	13	8	1	2	7.45928	6.60862	0.551236
ENSBTAG00000001086	173	175	77	97	123	133	93	76	60	68	140	60	58	85	104	211	77	150	78	149	92	141	124	164	124	150	59	0	58.6571	64.2505	42.4452
ENSBTAG00000001088	0	0	1	0	0	0	1	0	0	3	0	0	0	0	0	0	1	1	0	1	0	0	2	1	0	0	0	19	0	0	0.551236
ENSBTAG00000001090	4	4	1	1	1	2	6	7	2	2	0	1	1	1	1	0	5	3	0	2	2	4	0	6	3	1	1	4	1.35623	1.46858	0.551236
ENSBTAG00000001092	15	9	9	9	12	11	4	22	4	3	6	2	6	8	8	30	7	15	6	16	6	12	13	17	6	14	6	0	5.08587	3.30431	4.96112
ENSBTAG00000001093	35	25	17	24	16	27	19	22	13	14	20	13	11	21	30	50	19	36	12	27	15	16	34	41	18	20	12	0	11.867	9.17864	9.37101
ENSBTAG00000001094	5	22	5	9	5	9	15	10	2	4	5	2	2	6	3	3	8	10	4	10	7	10	5	10	10	11	4	0	1.69529	8.07721	2.75618
ENSBTAG00000001096	8	17	12	13	14	8	15	10	6	6	12	8	5	15	15	23	14	25	5	24	10	21	12	23	17	15	10	0	2.71247	6.24148	6.61483
ENSBTAG00000001097	30	32	16	19	19	23	15	18	4	15	11	11	4	10	20	36	21	23	6	30	15	15	25	32	14	26	13	0	10.1717	11.7487	8.81978
ENSBTAG00000001098	55	38	24	32	21	36	27	43	26	32	24	10	11	28	37	67	34	38	15	32	37	34	32	58	31	45	17	0	18.6482	13.9515	13.2297
ENSBTAG00000001099	6	2	0	3	0	2	0	2	0	2	0	0	0	0	1	0	2	1	1	0	1	1	2	0	2	0	0	13	2.03435	0.734291	0
ENSBTAG00000001100	69	116	46	71	91	115	83	51	79	58	148	59	53	84	58	107	59	139	76	82	76	95	28	124	90	48	66	0	23.395	42.5889	25.3569
ENSBTAG00000001101	17	21	19	16	19	23	16	16	16	6	18	4	11	19	12	23	23	26	17	16	13	15	18	22	20	18	17	0	5.76399	7.71006	10.4735
ENSBTAG00000001102	0	0	1	0	0	0	1	0	0	0	0	0	0	0	0	0	0	0	0	0	0	0	0	0	0	0	0	25	0	0	0.551236
ENSBTAG00000001104	81	77	35	53	63	63	42	52	34	26	53	30	33	37	62	91	45	81	29	78	52	52	52	95	49	57	34	0	27.4637	28.2702	19.2933
ENSBTAG00000001105	312	252	192	224	232	236	180	278	131	142	173	107	138	177	236	526	193	379	177	257	200	231	229	346	226	238	143	0	105.786	92.5207	105.837
ENSBTAG00000001107	143	134	78	74	100	121	74	131	46	81	106	96	60	63	92	151	85	143	71	100	101	106	91	155	113	116	65	0	48.4853	49.1975	42.9964
ENSBTAG00000001108	109	99	50	56	60	60	53	99	25	43	57	29	49	50	83	130	53	90	43	89	59	79	60	92	68	69	47	0	36.9574	36.3474	27.5618
ENSBTAG00000001109	26	21	17	16	20	28	22	27	11	10	22	10	16	19	19	39	20	29	23	19	18	20	22	24	11	17	11	0	8.81552	7.71006	9.37101
ENSBTAG00000001110	49	57	28	34	28	39	26	16	22	17	26	20	17	24	39	64	24	37	21	41	34	41	22	78	24	22	17	0	16.6139	20.9273	15.4346
ENSBTAG00000001112	33	39	12	16	13	20	27	29	9	9	13	8	9	14	22	38	10	27	11	36	12	40	17	35	32	20	13	0	11.1889	14.3187	6.61483
ENSBTAG00000001113	33	24	16	9	14	22	16	31	5	9	8	6	4	13	19	28	12	18	6	21	10	23	10	27	19	16	11	0	11.1889	8.8115	8.81978
ENSBTAG00000001114	187	196	67	91	97	129	97	168	56	92	61	60	54	89	136	191	119	129	62	170	87	117	126	187	128	130	62	0	63.4039	71.9606	36.9328
ENSBTAG00000001116	218	295	120	160	131	185	109	176	80	89	92	108	52	80	154	195	128	206	118	218	88	152	151	254	176	223	87	0	73.9147	108.308	66.1483
ENSBTAG00000001117	162	167	82	103	120	155	158	135	77	74	94	55	96	120	167	280	122	174	81	195	94	152	102	208	160	170	52	0	54.9274	61.3133	45.2014
ENSBTAG00000001119	10	10	8	5	5	8	3	3	1	2	3	2	5	1	3	10	7	5	5	13	10	11	7	13	6	10	3	0	3.39058	3.67146	4.40989
ENSBTAG00000001120	21	20	8	9	6	16	12	4	8	8	9	1	5	16	17	19	4	14	6	21	11	29	17	29	21	15	6	0	7.12022	7.34291	4.40989
ENSBTAG00000001123	55	46	20	19	22	38	24	61	36	17	16	15	12	33	50	44	38	29	12	61	31	51	24	67	46	46	10	0	18.6482	16.8887	11.0247
ENSBTAG00000001124	35	28	24	30	25	24	22	25	11	4	20	18	20	24	32	50	34	47	15	31	24	30	21	37	33	28	18	0	11.867	10.2801	13.2297
ENSBTAG00000001125	2680	1389	1199	1152	1197	2205	1580	1856	934	986	1758	810	1146	1077	1810	3522	1518	2190	1361	1712	1618	1644	1880	2023	1662	1334	1330	0	908.676	509.965	660.932
ENSBTAG00000001126	82	66	43	51	43	56	50	84	23	27	37	25	22	36	64	84	45	77	35	63	46	40	52	88	62	65	21	0	27.8028	24.2316	23.7031
ENSBTAG00000001128	1	0	0	1	0	0	0	0	0	0	0	0	0	1	1	1	0	0	0	0	1	0	0	2	0	0	0	20	0.339058	0	0
ENSBTAG00000001131	92	75	27	49	42	39	64	31	31	22	43	17	46	41	40	67	37	52	46	76	55	67	53	101	63	55	18	0	31.1934	27.5359	14.8834
ENSBTAG00000001132	32	24	5	15	20	19	14	21	11	10	18	12	11	17	33	51	23	24	25	36	18	24	19	26	27	22	12	0	10.8499	8.8115	2.75618
ENSBTAG00000001133	265	206	148	189	162	166	190	217	132	102	135	81	142	239	213	433	146	259	123	264	185	234	198	319	252	195	94	0	89.8505	75.632	81.5829
ENSBTAG00000001134	325	312	127	177	159	191	150	178	88	127	152	112	107	107	164	293	146	228	127	253	186	252	186	297	208	219	99	0	110.194	114.549	70.007
ENSBTAG00000001135	3	3	1	1	0	0	0	0	0	0	1	0	0	1	1	1	1	0	0	0	1	1	0	1	0	1	1	13	1.01717	1.10144	0.551236
ENSBTAG00000001136	310	393	206	227	217	295	243	286	133	109	236	201	154	168	287	435	208	435	199	275	170	296	278	403	376	305	133	0	105.108	144.288	113.555
ENSBTAG00000001137	236	247	167	179	223	223	148	172	87	108	177	106	101	115	127	283	107	209	153	210	176	215	195	233	185	203	129	0	80.0178	90.685	92.0564
ENSBTAG00000001138	23	24	5	13	19	13	16	11	9	3	10	3	8	10	7	18	12	9	6	20	19	25	12	19	20	14	4	0	7.79834	8.8115	2.75618
ENSBTAG00000001139	133	199	49	80	63	66	116	80	49	18	56	29	55	109	60	163	51	85	52	138	100	95	64	165	87	115	23	0	45.0948	73.062	27.0106
ENSBTAG00000001140	42	37	20	32	35	28	21	30	13	17	26	11	10	15	33	46	27	33	12	44	26	27	21	54	21	24	18	0	14.2404	13.5844	11.0247
ENSBTAG00000001141	99	95	47	51	55	62	51	86	25	48	37	32	29	42	63	96	40	92	48	104	48	70	64	95	80	75	23	0	33.5668	34.8788	25.9081
ENSBTAG00000001142	257	289	178	197	196	265	223	248	115	96	219	108	108	191	256	354	206	280	146	310	194	251	189	318	252	232	120	0	87.138	106.105	98.12
ENSBTAG00000001143	54	42	11	14	15	41	30	50	22	112	9	31	8	25	29	45	32	14	23	26	71	27	12	126	22	25	16	0	18.3091	15.4201	6.0636
ENSBTAG00000001144	91	75	50	57	54	62	47	76	35	43	56	44	28	52	47	91	49	69	34	58	51	65	60	78	76	46	58	0	30.8543	27.5359	27.5618
ENSBTAG00000001146	299	282	140	160	215	180	170	183	104	116	177	119	132	158	233	365	153	271	140	289	251	219	173	279	228	289	118	0	101.378	103.535	77.173
ENSBTAG00000001150	0	0	1	0	0	0	0	0	0	0	0	0	0	0	0	0	0	0	0	1	0	0	0	0	0	0	0	25	0	0	0.551236
ENSBTAG00000001151	36	30	18	14	14	21	16	10	8	9	13	5	8	22	14	28	18	19	13	24	17	21	21	27	24	13	11	0	12.2061	11.0144	9.92225
ENSBTAG00000001152	4	3	2	1	0	3	1	3	3	1	4	1	1	7	3	2	1	4	2	2	2	5	2	6	2	7	1	1	1.35623	1.10144	1.10247
ENSBTAG00000001153	64	68	32	43	44	56	60	30	15	15	27	15	24	26	44	57	24	45	23	72	53	43	38	82	56	68	21	0	21.6997	24.9659	17.6396
ENSBTAG00000001154	50	221	24	312	77	106	34	189	16	11	18	24	2	150	144	172	31	65	26	217	112	71	152	401	196	101	104	0	16.9529	81.1392	13.2297
ENSBTAG00000001156	24	18	10	20	13	16	18	17	10	20	16	7	14	19	17	26	9	15	7	16	26	19	10	20	22	18	7	0	8.1374	6.60862	5.51236
ENSBTAG00000001160	62	66	32	36	26	34	39	51	27	22	21	19	19	22	46	80	28	60	22	57	43	41	35	73	66	35	21	0	21.0216	24.2316	17.6396
ENSBTAG00000001161	54	44	20	27	27	24	38	40	18	28	21	22	15	13	39	70	31	47	21	44	36	32	31	44	30	27	15	0	18.3091	16.1544	11.0247
ENSBTAG00000001163	13	21	11	25	11	6	5	23	8	7	12	7	10	14	16	27	16	12	10	22	16	17	10	19	25	7	8	0	4.40776	7.71006	6.0636
ENSBTAG00000001164	75	90	35	30	42	50	59	86	34	28	22	16	30	50	59	136	37	95	32	78	68	79	58	88	69	81	20	0	25.4294	33.0431	19.2933
ENSBTAG00000001165	45	51	21	48	32	40	26	29	15	28	27	28	20	27	26	55	21	35	20	45	42	37	33	42	32	30	15	0	15.2576	18.7244	11.576
ENSBTAG00000001166	13	7	1	3	4	3	7	3	2	1	2	2	0	1	3	2	3	2	5	6	5	9	1	10	2	5	2	1	4.40776	2.57002	0.551236
ENSBTAG00000001168	65	66	26	33	43	50	39	35	29	27	27	23	27	44	47	70	35	51	23	61	27	48	39	80	37	57	19	0	22.0388	24.2316	14.3321
ENSBTAG00000001171	72	80	31	30	45	38	31	42	18	23	25	21	12	39	37	86	35	50	25	38	40	44	45	56	50	53	16	0	24.4122	29.3717	17.0883
ENSBTAG00000001173	90	104	32	26	44	38	39	33	19	33	32	15	25	31	28	53	35	42	33	72	52	53	36	80	63	56	9	0	30.5152	38.1832	17.6396
ENSBTAG00000001174	36	48	26	14	19	28	13	30	4	18	29	17	11	17	23	44	18	20	20	25	28	21	29	38	27	31	18	0	12.2061	17.623	14.3321
ENSBTAG00000001176	13	9	12	2	9	7	3	11	5	5	10	6	1	10	6	23	4	12	4	12	5	8	7	22	8	5	5	0	4.40776	3.30431	6.61483
ENSBTAG00000001178	83	55	36	40	27	30	37	57	21	36	24	25	24	31	47	101	51	68	28	65	44	51	43	61	49	57	18	0	28.1418	20.193	19.8445
ENSBTAG00000001179	389	368	105	173	150	165	207	266	106	121	119	88	107	177	264	361	154	237	123	339	241	295	213	369	281	280	119	0	131.894	135.11	57.8798
ENSBTAG00000001181	60	77	34	41	39	55	39	68	18	44	29	25	24	40	35	88	54	65	30	52	57	40	39	78	50	51	24	0	20.3435	28.2702	18.742
ENSBTAG00000001182	405	363	179	219	257	257	197	352	124	211	183	159	167	168	282	493	260	353	160	289	230	273	223	356	272	249	188	0	137.319	133.274	98.6712
ENSBTAG00000001183	5	1	0	2	0	0	2	5	2	2	0	2	1	0	2	2	2	7	0	3	4	0	5	1	3	1	0	8	1.69529	0.367146	0
ENSBTAG00000001185	170	120	57	80	95	81	108	114	52	52	71	43	50	98	140	195	89	133	59	148	114	111	90	125	140	109	63	0	57.6399	44.0575	31.4205
ENSBTAG00000001186	17	9	6	5	15	13	9	7	3	8	15	10	10	4	4	11	8	26	8	12	10	19	14	25	15	9	14	0	5.76399	3.30431	3.30742
ENSBTAG00000001187	2	3	0	1	1	0	0	1	1	0	0	0	1	0	1	0	1	1	0	0	2	2	1	3	2	2	0	11	0.678117	1.10144	0
ENSBTAG00000001188	29	14	7	12	13	12	10	8	12	2	18	8	3	11	17	23	13	23	7	20	9	10	10	28	18	20	11	0	9.83269	5.14004	3.85865
ENSBTAG00000001189	528	488	234	272	275	355	246	270	115	205	273	170	132	176	219	361	150	309	233	333	281	357	328	470	280	333	146	0	179.023	179.167	128.989
ENSBTAG00000001191	1	0	0	0	0	0	0	1	0	0	0	0	0	1	1	0	1	1	1	0	0	0	0	0	0	0	0	20	0.339058	0	0
ENSBTAG00000001192	92	71	48	60	69	60	72	78	35	44	55	39	33	52	74	138	58	118	35	62	70	65	59	95	73	72	45	0	31.1934	26.0673	26.4593
ENSBTAG00000001193	188	160	67	89	87	101	88	65	34	47	84	27	25	51	41	121	53	85	56	109	106	117	123	112	110	84	54	0	63.743	58.7433	36.9328
ENSBTAG00000001195	1	3	1	2	1	0	0	0	0	1	1	2	0	0	2	1	0	2	0	1	4	1	3	3	2	0	0	10	0.339058	1.10144	0.551236
ENSBTAG00000001197	8	2	0	8	6	3	10	8	1	6	8	3	0	5	6	8	1	8	1	12	8	3	7	2	10	4	3	2	2.71247	0.734291	0
ENSBTAG00000001198	5	12	6	6	5	9	5	18	2	14	3	3	1	1	7	10	7	8	6	4	6	5	7	5	4	7	2	0	1.69529	4.40575	3.30742
ENSBTAG00000001199	75	71	40	46	31	71	40	57	21	39	34	18	40	42	59	98	42	76	35	61	49	32	54	58	42	58	32	0	25.4294	26.0673	22.0494
ENSBTAG00000001204	61	65	36	57	54	35	38	45	19	22	30	14	18	32	25	45	21	40	27	81	40	60	45	55	50	32	15	0	20.6826	23.8645	19.8445
ENSBTAG00000001206	0	0	0	1	1	0	0	0	0	0	0	1	1	0	0	1	0	0	1	0	0	1	0	0	0	0	0	20	0	0	0
ENSBTAG00000001207	15	15	3	3	3	6	11	7	1	10	4	3	5	6	10	12	5	6	5	11	2	3	11	15	2	19	4	0	5.08587	5.50719	1.65371
ENSBTAG00000001209	255	323	125	143	130	182	170	207	97	78	108	67	84	146	274	240	140	189	89	302	188	230	168	295	222	241	92	0	86.4599	118.588	68.9045
ENSBTAG00000001210	0	0	0	0	0	0	0	0	0	3	0	0	0	0	0	1	0	0	0	0	0	0	0	0	0	0	0	25	0	0	0
ENSBTAG00000001212	322	291	204	233	230	339	199	270	127	159	232	148	174	166	280	508	221	400	230	254	168	235	266	289	261	238	168	0	109.177	106.839	112.452
ENSBTAG00000001213	5	4	0	0	0	1	1	1	0	0	0	0	0	0	3	0	1	0	0	0	2	0	2	0	1	0	0	17	1.69529	1.46858	0
ENSBTAG00000001214	0	0	0	0	0	0	0	0	0	0	0	0	0	0	0	0	0	0	0	0	0	0	0	0	0	0	0	27	0	0	0
ENSBTAG00000001219	600	191	43	77	88	66	78	110	10	181	100	44	62	33	24	136	22	51	43	68	149	120	229	75	47	93	41	0	203.435	70.1248	23.7031
ENSBTAG00000001221	0	0	0	0	0	0	1	0	0	0	1	1	0	0	0	0	0	0	2	0	0	0	0	0	0	0	0	23	0	0	0
ENSBTAG00000001223	29	30	25	24	27	35	28	29	13	19	22	17	19	16	32	46	22	36	21	27	23	35	19	46	31	21	13	0	9.83269	11.0144	13.7809
ENSBTAG00000001224	142	108	38	62	57	79	59	75	39	38	50	19	52	51	81	109	50	72	46	115	95	98	71	135	89	69	36	0	48.1463	39.6517	20.947
ENSBTAG00000001225	351	348	131	154	155	250	175	225	110	144	179	104	118	166	204	328	145	222	129	277	188	263	191	360	238	242	101	0	119.009	127.767	72.2119
ENSBTAG00000001228	2	4	5	5	3	1	1	2	1	1	3	3	1	2	2	1	1	0	4	5	2	4	5	7	1	3	1	1	0.678117	1.46858	2.75618
ENSBTAG00000001229	74	65	27	41	31	41	33	19	12	21	30	11	21	28	26	68	25	50	35	54	59	58	38	72	45	38	20	0	25.0903	23.8645	14.8834
ENSBTAG00000001231	50	26	6	7	18	8	22	14	7	2	8	5	6	12	12	25	12	27	5	17	19	19	26	20	17	28	12	0	16.9529	9.54579	3.30742
ENSBTAG00000001233	44	40	44	33	34	28	51	62	45	26	40	15	32	34	44	90	40	71	31	49	44	29	33	73	52	38	26	0	14.9186	14.6858	24.2544
ENSBTAG00000001235	6	7	0	5	6	3	1	12	2	4	4	3	5	7	3	5	3	8	4	8	4	8	3	6	5	4	2	1	2.03435	2.57002	0
ENSBTAG00000001241	2	3	2	4	1	0	0	5	1	0	1	1	1	0	0	2	1	1	0	0	2	1	0	5	2	0	0	10	0.678117	1.10144	1.10247
ENSBTAG00000001242	1	4	3	5	2	1	2	1	3	0	2	2	1	1	1	0	0	2	1	4	1	1	1	4	4	4	1	3	0.339058	1.46858	1.65371
ENSBTAG00000001243	24	16	7	17	6	22	15	16	12	6	15	7	7	9	11	21	6	17	12	14	11	10	15	22	11	18	9	0	8.1374	5.87433	3.85865
ENSBTAG00000001244	243	273	87	174	202	195	212	121	54	136	327	115	86	86	109	203	80	352	168	190	247	117	155	387	150	113	75	0	82.3912	100.231	47.9575
ENSBTAG00000001246	3281	3698	2357	2739	2629	3801	2046	2408	2258	1657	3989	1951	2036	2291	2571	5376	2372	4268	2654	2506	2695	2747	2540	4587	2252	2289	2232	0	1112.45	1357.7	1299.26
ENSBTAG00000001247	2	1	2	1	2	0	3	6	0	0	0	0	1	0	1	4	2	1	0	5	1	1	1	0	1	4	0	9	0.678117	0.367146	1.10247
ENSBTAG00000001249	21	31	22	26	30	36	22	24	20	30	23	24	20	33	34	68	34	54	30	22	28	23	18	48	15	15	29	0	7.12022	11.3815	12.1272
ENSBTAG00000001250	0	2	0	1	1	1	4	0	1	0	1	0	1	0	1	1	2	2	0	1	3	1	0	1	0	3	0	10	0	0.734291	0
ENSBTAG00000001252	149	126	42	103	86	107	91	82	47	52	77	46	47	72	83	133	64	99	48	147	80	117	94	164	98	133	56	0	50.5197	46.2604	23.1519
ENSBTAG00000001254	62	83	60	74	59	79	51	92	47	50	42	42	46	49	72	134	80	106	34	80	57	71	55	86	59	71	31	0	21.0216	30.4731	33.0742
ENSBTAG00000001255	0	0	0	0	0	0	1	0	0	0	0	0	2	0	1	0	0	0	0	0	0	0	1	1	1	0	0	21	0	0	0
ENSBTAG00000001257	58	59	32	51	29	46	46	71	29	26	34	20	32	38	73	110	56	76	37	58	49	36	45	65	50	50	27	0	19.6654	21.6616	17.6396
ENSBTAG00000001258	125	109	84	80	88	109	83	102	55	87	89	70	66	56	106	187	81	141	70	107	87	99	85	106	112	85	65	0	42.3823	40.0189	46.3038
ENSBTAG00000001260	0	0	0	0	0	0	0	1	0	1	0	0	0	0	0	0	0	1	0	1	0	0	1	0	0	0	0	22	0	0	0
ENSBTAG00000001262	34	26	20	22	27	14	24	13	4	4	24	5	12	9	9	18	7	16	12	27	22	20	19	43	9	22	8	0	11.528	9.54579	11.0247
ENSBTAG00000001265	2	0	0	0	1	0	1	0	1	0	1	0	0	0	0	0	0	0	1	0	1	1	0	1	0	1	0	17	0.678117	0	0
ENSBTAG00000001269	55	59	26	41	33	39	22	49	10	33	30	22	13	17	32	61	41	36	29	52	36	35	45	53	43	50	31	0	18.6482	21.6616	14.3321
ENSBTAG00000001271	2	1	1	1	0	1	1	2	2	4	0	0	0	0	2	0	0	0	0	1	3	0	0	3	4	0	0	13	0.678117	0.367146	0.551236
ENSBTAG00000001273	62	48	13	34	35	45	37	41	22	34	34	36	23	65	63	61	53	49	15	53	28	32	18	75	46	34	31	0	21.0216	17.623	7.16607
ENSBTAG00000001274	16	13	4	18	8	8	5	9	6	5	4	3	2	5	7	15	7	18	6	14	7	7	7	8	6	6	5	0	5.42493	4.77289	2.20494
ENSBTAG00000001279	11	10	12	1	9	9	8	10	3	4	9	2	4	7	8	16	3	11	5	13	8	8	8	11	6	12	4	0	3.72964	3.67146	6.61483
ENSBTAG00000001280	57	69	26	40	28	45	30	34	23	20	27	30	26	38	34	68	27	49	36	56	39	57	40	61	52	64	20	0	19.3263	25.3331	14.3321
ENSBTAG00000001282	242	289	108	123	125	159	152	273	89	135	91	90	108	180	243	361	148	214	106	236	166	232	144	311	215	223	94	0	82.0521	106.105	59.5335
ENSBTAG00000001283	161	125	47	62	65	71	83	129	46	62	59	27	31	66	96	135	48	80	42	115	95	86	63	119	95	109	33	0	54.5884	45.8932	25.9081
ENSBTAG00000001286	155	138	66	100	84	111	131	106	57	41	88	42	58	89	134	209	77	163	61	166	127	178	128	189	164	101	63	0	52.554	50.6661	36.3816
ENSBTAG00000001287	10	3	3	6	5	4	5	1	2	3	2	0	1	4	5	10	3	6	1	12	7	6	5	8	7	8	0	2	3.39058	1.10144	1.65371
ENSBTAG00000001288	18	29	12	31	15	22	10	17	3	17	10	14	6	18	13	19	18	30	10	31	12	17	14	26	25	26	8	0	6.10305	10.6472	6.61483
ENSBTAG00000001289	43	33	37	26	38	42	17	39	20	19	26	17	12	17	23	65	34	38	27	35	35	28	23	34	28	31	13	0	14.5795	12.1158	20.3957
ENSBTAG00000001290	16	11	6	11	6	10	11	15	5	6	8	4	10	11	15	28	3	16	3	9	11	6	7	11	6	6	1	0	5.42493	4.0386	3.30742
ENSBTAG00000001291	0	0	0	0	0	0	0	0	0	0	0	0	0	0	0	0	0	0	0	0	0	0	0	0	0	0	0	27	0	0	0
ENSBTAG00000001292	161	20	38	28	93	57	48	99	8	72	32	62	16	8	40	88	15	90	16	52	4	136	84	40	113	23	103	0	54.5884	7.34291	20.947
ENSBTAG00000001293	13	9	1	0	3	6	7	9	3	6	2	1	2	4	5	9	3	6	3	9	1	4	5	5	6	3	2	1	4.40776	3.30431	0.551236
ENSBTAG00000001294	41	48	34	50	31	40	39	26	25	23	34	28	24	25	30	55	48	40	25	37	28	33	32	34	34	50	28	0	13.9014	17.623	18.742
ENSBTAG00000001295	97	80	21	27	23	36	32	51	13	25	25	16	24	22	34	45	23	43	19	61	45	49	38	77	37	42	17	0	32.8887	29.3717	11.576
ENSBTAG00000001296	64	57	40	63	45	54	36	84	33	40	37	46	27	40	67	105	61	90	44	42	39	55	54	62	57	64	36	0	21.6997	20.9273	22.0494
ENSBTAG00000001297	1	0	1	0	0	2	0	0	0	0	0	0	1	0	1	0	0	1	0	0	1	1	0	1	0	1	0	17	0.339058	0	0.551236
ENSBTAG00000001298	57	24	20	23	17	27	21	26	13	22	14	11	15	13	19	28	20	25	15	29	16	35	19	32	22	18	5	0	19.3263	8.8115	11.0247
ENSBTAG00000001299	17	20	6	13	16	12	9	19	5	9	5	9	10	7	20	31	15	26	13	11	11	11	13	25	14	16	9	0	5.76399	7.34291	3.30742
ENSBTAG00000001301	35	42	18	33	20	31	27	26	5	10	21	17	17	8	18	24	16	19	13	40	19	24	19	40	22	31	9	0	11.867	15.4201	9.92225
ENSBTAG00000001302	16	13	9	9	13	19	7	12	7	6	14	8	6	5	8	12	4	11	9	17	16	11	11	19	7	9	8	0	5.42493	4.77289	4.96112
ENSBTAG00000001303	103	131	75	70	87	91	64	63	36	51	51	29	42	63	69	124	68	87	50	117	46	107	73	106	88	95	38	0	34.923	48.0961	41.3427
ENSBTAG00000001305	14	11	5	8	5	12	13	7	1	1	4	2	3	4	1	6	1	6	5	8	11	11	9	10	10	5	1	0	4.74682	4.0386	2.75618
ENSBTAG00000001306	21	27	17	15	20	26	10	13	5	11	7	9	6	13	19	24	18	19	8	25	14	22	20	31	20	18	11	0	7.12022	9.91294	9.37101
ENSBTAG00000001308	9	4	4	50	5	4	7	14	3	4	5	6	0	4	5	10	5	8	3	2	9	12	46	11	5	9	2	1	3.05152	1.46858	2.20494
ENSBTAG00000001310	0	0	1	0	0	0	0	0	0	0	0	0	0	0	0	0	0	0	0	0	0	0	0	0	0	0	0	26	0	0	0.551236
ENSBTAG00000001311	317	346	198	230	215	295	157	325	107	188	216	158	129	156	278	453	233	337	178	269	237	235	256	349	250	288	169	0	107.481	127.032	109.145
ENSBTAG00000001314	29	35	13	17	17	19	17	21	12	16	18	10	10	16	17	36	9	32	18	35	13	21	13	33	21	28	15	0	9.83269	12.8501	7.16607
ENSBTAG00000001315	1	2	0	0	0	0	2	1	0	1	0	0	0	2	1	2	1	0	0	2	2	0	3	1	0	0	0	14	0.339058	0.734291	0
ENSBTAG00000001317	0	0	0	0	0	0	0	0	0	0	0	0	0	0	0	0	0	0	0	0	0	0	0	0	0	0	0	27	0	0	0
ENSBTAG00000001320	115	115	39	64	49	66	83	112	42	52	45	39	33	76	77	164	64	83	38	89	66	86	80	128	96	87	33	0	38.9917	42.2218	21.4982
ENSBTAG00000001321	32	10	2	0	6	3	8	40	3	15	10	13	1	0	10	7	3	5	2	1	19	8	7	7	8	16	4	2	10.8499	3.67146	1.10247
ENSBTAG00000001322	2	3	1	0	0	1	3	0	1	0	0	0	0	0	0	0	0	0	0	0	1	1	0	3	0	3	1	16	0.678117	1.10144	0.551236
ENSBTAG00000001323	152	126	55	44	85	77	67	118	36	64	57	33	44	59	110	145	89	109	47	93	90	74	80	128	89	82	48	0	51.5369	46.2604	30.318
ENSBTAG00000001324	139	119	50	79	61	119	70	97	48	58	67	58	54	53	52	126	75	87	71	82	74	80	67	118	102	79	63	0	47.1291	43.6903	27.5618
ENSBTAG00000001325	4	2	0	2	1	0	0	1	0	0	0	0	0	1	1	0	0	0	0	1	2	4	0	1	2	1	0	14	1.35623	0.734291	0
ENSBTAG00000001326	2	0	0	0	0	1	1	0	0	1	0	0	0	0	1	3	0	2	0	0	3	1	1	1	3	0	0	15	0.678117	0	0
ENSBTAG00000001328	81	65	34	33	54	60	30	54	17	40	52	30	24	35	35	92	39	86	37	80	49	67	50	77	44	53	30	0	27.4637	23.8645	18.742
ENSBTAG00000001329	225	238	123	145	155	198	130	174	69	105	153	86	71	76	120	259	110	210	130	216	142	187	195	236	144	190	101	0	76.2881	87.3807	67.802
ENSBTAG00000001331	1	1	0	0	0	0	0	0	0	0	0	1	0	1	2	0	0	1	0	0	0	0	0	0	1	0	0	20	0.339058	0.367146	0
ENSBTAG00000001332	522	641	276	409	379	381	286	269	141	207	323	190	192	223	248	526	237	423	209	542	305	409	333	530	355	443	207	0	176.988	235.34	152.141
ENSBTAG00000001333	213	260	125	172	180	131	185	168	110	77	144	89	112	165	225	390	117	256	109	269	205	165	202	269	227	160	122	0	72.2194	95.4579	68.9045
ENSBTAG00000001335	52	65	28	62	39	44	35	69	23	15	32	21	13	32	72	92	30	44	30	64	47	59	46	59	61	70	27	0	17.631	23.8645	15.4346
ENSBTAG00000001336	0	0	0	0	0	0	0	0	0	0	0	0	0	0	0	0	0	0	0	0	0	0	0	0	0	0	0	27	0	0	0
ENSBTAG00000001338	4	0	0	0	1	0	1	2	0	1	0	2	3	0	0	4	0	1	0	1	0	0	3	3	2	1	1	12	1.35623	0	0
ENSBTAG00000001341	4	1	0	0	0	1	2	0	0	0	1	3	1	0	1	2	1	1	1	1	0	1	4	3	1	2	0	9	1.35623	0.367146	0
ENSBTAG00000001342	50	30	20	24	23	29	33	51	18	29	23	16	10	24	29	60	30	47	14	30	28	28	32	41	34	26	22	0	16.9529	11.0144	11.0247
ENSBTAG00000001343	39	46	22	20	18	20	23	33	26	19	11	20	16	26	44	51	32	40	20	28	17	35	29	39	45	28	21	0	13.2233	16.8887	12.1272
ENSBTAG00000001344	0	0	1	0	0	0	1	0	0	0	0	2	0	0	0	0	1	0	0	0	0	0	0	0	0	1	0	22	0	0	0.551236
ENSBTAG00000001346	29	34	6	9	6	22	13	10	3	3	13	6	5	13	17	11	6	21	10	39	11	15	20	14	14	16	5	0	9.83269	12.483	3.30742
ENSBTAG00000001348	39	21	24	24	22	25	22	30	16	31	14	17	13	15	31	57	24	34	23	32	30	21	23	41	14	14	15	0	13.2233	7.71006	13.2297
ENSBTAG00000001349	353	413	197	239	241	285	188	205	133	122	225	152	111	137	183	347	185	300	171	328	220	281	243	414	263	261	156	0	119.688	151.631	108.593
ENSBTAG00000001350	13	9	8	8	8	16	5	7	1	5	11	7	3	10	9	12	4	26	5	7	7	5	13	14	13	12	6	0	4.40776	3.30431	4.40989
ENSBTAG00000001352	61	63	35	48	45	60	41	30	27	37	54	33	21	34	46	92	34	56	40	58	40	56	58	82	51	61	27	0	20.6826	23.1302	19.2933
ENSBTAG00000001353	182	160	113	108	118	138	116	127	64	67	110	80	50	52	82	188	73	145	93	148	108	131	155	175	105	106	66	0	61.7086	58.7433	62.2897
ENSBTAG00000001354	19	12	7	8	9	14	7	5	5	1	12	2	2	6	8	11	3	4	9	19	6	11	18	15	19	7	7	0	6.44211	4.40575	3.85865
ENSBTAG00000001356	125	121	54	66	76	97	80	107	50	60	78	54	46	74	91	171	68	116	85	112	80	80	80	106	90	65	42	0	42.3823	44.4246	29.7667
ENSBTAG00000001357	0	0	0	0	0	0	1	0	0	1	0	0	0	0	0	0	0	0	0	0	0	0	0	0	1	0	0	24	0	0	0
ENSBTAG00000001359	48	75	7	15	10	36	18	9	7	6	13	16	20	16	15	14	13	16	12	26	30	18	19	18	22	47	10	0	16.2748	27.5359	3.85865
ENSBTAG00000001360	1240	840	661	635	701	766	571	835	301	605	602	443	301	426	677	1308	597	954	434	828	647	711	784	911	782	734	471	0	420.432	308.402	364.367
ENSBTAG00000001361	47	52	46	28	41	52	30	56	27	28	42	29	18	34	61	89	20	66	34	29	38	34	54	54	53	46	25	0	15.9357	19.0916	25.3569
ENSBTAG00000001364	17	19	11	11	18	12	12	30	7	15	15	11	9	12	17	32	14	24	10	5	7	15	10	25	8	10	7	0	5.76399	6.97577	6.0636
ENSBTAG00000001365	3	1	3	3	4	0	2	5	1	0	2	0	2	0	2	3	0	2	0	4	2	3	1	2	2	1	3	6	1.01717	0.367146	1.65371
ENSBTAG00000001367	11	12	6	10	6	7	7	6	2	1	4	6	2	2	2	6	3	9	2	10	7	9	8	16	7	6	4	0	3.72964	4.40575	3.30742
ENSBTAG00000001368	435	298	200	271	263	334	232	294	157	176	293	199	122	155	243	461	228	310	210	269	213	324	248	447	256	298	192	0	147.49	109.409	110.247
ENSBTAG00000001374	10	9	3	6	8	3	11	4	2	2	6	2	1	5	0	11	4	6	1	4	1	5	5	3	7	7	2	1	3.39058	3.30431	1.65371
ENSBTAG00000001376	26	44	19	13	30	25	31	50	24	19	22	14	38	26	63	52	21	26	20	32	42	42	41	52	18	34	22	0	8.81552	16.1544	10.4735
ENSBTAG00000001382	5	1	1	1	1	2	3	6	2	1	2	2	3	5	8	3	0	4	1	3	2	3	0	12	7	5	2	2	1.69529	0.367146	0.551236
ENSBTAG00000001383	0	0	0	0	0	0	0	0	0	1	0	0	0	0	0	0	0	1	0	0	0	1	0	1	0	0	0	23	0	0	0
ENSBTAG00000001385	11	15	12	17	11	11	14	9	10	8	10	6	6	11	14	25	9	23	5	17	10	9	16	16	7	8	2	0	3.72964	5.50719	6.61483
ENSBTAG00000001387	27	29	16	19	20	10	13	27	8	4	15	2	9	14	15	24	16	16	10	32	8	19	16	37	16	25	7	0	9.15457	10.6472	8.81978
ENSBTAG00000001388	0	1	3	3	1	1	2	4	2	0	2	1	2	3	0	3	1	0	0	0	2	0	0	3	0	0	0	11	0	0.367146	1.65371
ENSBTAG00000001390	385	282	219	236	220	223	218	293	161	82	199	131	193	204	327	499	215	353	173	283	230	280	295	340	323	273	148	0	130.537	103.535	120.721
ENSBTAG00000001391	83	71	28	34	31	39	60	62	36	26	26	18	24	46	72	70	28	70	29	75	59	83	56	82	62	59	24	0	28.1418	26.0673	15.4346
ENSBTAG00000001392	11	11	21	20	21	33	9	15	20	9	10	5	23	42	20	53	19	13	23	26	11	24	5	38	10	19	11	0	3.72964	4.0386	11.576
ENSBTAG00000001393	87	65	27	35	31	40	42	81	26	45	31	28	32	47	70	97	49	71	24	58	39	59	54	87	55	51	27	0	29.4981	23.8645	14.8834
ENSBTAG00000001394	301	296	192	188	227	290	155	265	113	160	199	179	122	128	221	356	173	284	201	224	175	228	170	290	179	265	136	0	102.057	108.675	105.837
ENSBTAG00000001395	31	23	9	27	13	16	16	31	8	18	9	17	10	17	19	38	20	23	17	20	16	13	16	31	23	30	17	0	10.5108	8.44435	4.96112
ENSBTAG00000001396	78	92	26	54	52	61	59	26	25	17	35	11	21	36	34	60	32	52	36	101	68	71	56	96	76	74	24	0	26.4465	33.7774	14.3321
ENSBTAG00000001397	0	0	0	0	0	0	0	0	0	0	0	0	0	1	0	0	0	0	0	0	0	1	0	0	1	0	0	24	0	0	0
ENSBTAG00000001398	815	846	463	503	563	704	405	687	303	411	490	437	302	396	574	1068	454	785	437	731	472	619	534	800	555	661	357	0	276.333	310.605	255.222
ENSBTAG00000001400	129	132	63	91	100	107	67	94	37	53	77	42	46	72	90	144	51	123	52	147	107	102	83	167	134	85	42	0	43.7385	48.4632	34.7279
ENSBTAG00000001401	2	0	1	3	2	2	0	1	0	2	0	1	0	3	0	2	0	4	2	2	1	1	3	3	2	5	0	8	0.678117	0	0.551236
ENSBTAG00000001403	137	125	87	73	91	110	68	136	55	47	100	59	82	109	115	244	86	180	85	110	99	98	110	173	117	104	85	0	46.451	45.8932	47.9575
ENSBTAG00000001404	0	0	1	0	0	1	2	0	0	1	0	0	0	0	0	0	0	0	0	0	0	0	0	0	1	0	0	22	0	0	0.551236
ENSBTAG00000001405	244	240	155	184	204	201	149	229	117	115	190	122	148	140	243	442	219	358	170	250	193	206	180	282	198	211	154	0	82.7302	88.115	85.4416
ENSBTAG00000001406	11	3	4	11	2	10	1	5	0	5	1	4	5	18	9	16	18	9	1	8	5	11	0	19	4	1	6	2	3.72964	1.10144	2.20494
ENSBTAG00000001407	71	66	66	70	60	78	64	68	53	35	68	28	43	50	80	119	57	81	61	68	53	74	57	84	54	55	29	0	24.0731	24.2316	36.3816
ENSBTAG00000001408	45	25	17	27	21	24	23	34	15	9	17	7	3	19	26	46	23	33	10	36	20	26	18	43	33	30	17	0	15.2576	9.17864	9.37101
ENSBTAG00000001410	59	49	17	22	35	35	47	56	17	18	34	18	10	15	59	79	30	45	14	51	36	55	32	64	38	55	19	0	20.0044	17.9901	9.37101
ENSBTAG00000001412	5	1	4	2	3	2	1	1	1	1	0	0	2	6	7	7	2	4	3	8	4	4	2	5	1	0	2	3	1.69529	0.367146	2.20494
ENSBTAG00000001414	68	72	24	46	29	56	32	18	12	24	19	13	7	16	14	39	20	32	28	56	28	46	33	61	33	35	17	0	23.056	26.4345	13.2297
ENSBTAG00000001415	30	20	11	13	18	17	5	11	6	7	10	11	2	10	5	22	11	11	12	18	9	17	9	18	8	10	5	0	10.1717	7.34291	6.0636
ENSBTAG00000001416	0	0	0	0	0	0	1	0	0	0	0	0	0	0	0	1	0	0	0	0	0	0	3	0	0	0	0	24	0	0	0
ENSBTAG00000001417	12	49	4	89	20	22	8	86	4	6	3	7	0	12	46	66	9	24	10	71	29	32	41	103	23	49	11	1	4.0687	17.9901	2.20494
ENSBTAG00000001419	96	93	35	56	47	76	40	44	16	37	55	33	18	20	24	85	33	70	28	72	48	59	65	65	56	59	26	0	32.5496	34.1446	19.2933
ENSBTAG00000001420	236	237	149	215	183	167	195	105	89	78	151	74	101	111	116	261	121	266	91	263	153	175	205	189	170	148	104	0	80.0178	87.0135	82.1342
ENSBTAG00000001422	78	77	37	36	67	67	45	71	40	37	35	41	23	41	57	119	54	71	35	58	54	67	69	68	55	64	35	0	26.4465	28.2702	20.3957
ENSBTAG00000001423	0	0	0	0	0	0	0	0	0	0	0	0	0	0	0	0	0	0	0	0	0	0	0	0	1	1	2	24	0	0	0
ENSBTAG00000001424	289	230	126	143	142	205	137	213	81	117	152	111	106	120	190	356	134	271	127	189	148	168	178	221	200	184	93	0	97.9879	84.4435	69.4557
ENSBTAG00000001425	142	147	64	71	94	103	84	122	48	74	53	56	66	85	131	192	75	139	71	130	88	119	103	136	105	123	65	0	48.1463	53.9704	35.2791
ENSBTAG00000001429	49	48	25	45	43	50	40	6	14	4	31	7	8	16	7	17	16	22	16	59	18	55	41	67	44	28	17	0	16.6139	17.623	13.7809
ENSBTAG00000001432	9	3	2	0	4	5	3	1	4	5	1	0	2	1	3	10	8	7	1	1	3	3	7	4	1	1	0	3	3.05152	1.10144	1.10247
ENSBTAG00000001435	64	45	37	21	34	41	35	67	19	31	42	36	27	30	38	82	43	78	28	53	43	55	44	77	38	46	25	0	21.6997	16.5216	20.3957
ENSBTAG00000001439	6	2	1	1	0	0	1	8	2	1	1	1	1	1	5	4	3	2	0	3	0	2	1	8	4	2	0	5	2.03435	0.734291	0.551236
ENSBTAG00000001440	162	192	106	100	103	166	105	117	85	79	121	78	75	67	114	197	84	141	103	153	118	152	133	181	114	119	79	0	54.9274	70.492	58.431
ENSBTAG00000001441	58	61	21	47	47	41	32	34	13	14	53	29	14	21	22	42	26	42	29	39	42	65	48	44	38	34	30	0	19.6654	22.3959	11.576
ENSBTAG00000001442	0	0	0	1	0	0	0	0	0	0	0	0	0	0	0	0	0	1	0	0	0	0	0	0	2	0	0	24	0	0	0
ENSBTAG00000001443	3	3	0	0	0	0	2	0	1	1	0	0	0	1	2	0	0	0	0	0	1	3	2	0	1	1	0	15	1.01717	1.10144	0
ENSBTAG00000001444	843	2111	623	1562	1185	824	773	902	314	362	435	330	409	473	854	1131	740	930	651	2455	808	1418	864	2060	1260	1658	418	0	285.826	775.045	343.42
ENSBTAG00000001446	53	33	18	22	37	22	25	60	26	36	31	24	20	15	29	51	37	58	19	32	24	34	32	35	17	48	13	0	17.9701	12.1158	9.92225
ENSBTAG00000001447	31	38	12	36	27	30	31	18	14	18	17	18	16	28	28	65	18	26	27	28	21	29	20	32	27	25	18	0	10.5108	13.9515	6.61483
ENSBTAG00000001448	0	0	0	0	0	0	0	0	0	0	0	0	0	0	0	0	0	0	0	0	0	0	1	0	0	0	0	26	0	0	0
ENSBTAG00000001449	91	91	26	51	54	64	52	71	36	42	47	36	38	54	56	93	55	75	29	90	67	79	50	96	61	97	35	0	30.8543	33.4103	14.3321
ENSBTAG00000001450	99	82	24	25	32	39	48	48	19	21	22	11	30	39	60	75	29	63	18	83	52	63	39	95	62	54	10	0	33.5668	30.106	13.2297
ENSBTAG00000001451	90	78	53	61	39	75	52	70	22	13	53	44	32	40	45	130	68	93	40	80	27	67	47	92	97	39	28	0	30.5152	28.6374	29.2155
ENSBTAG00000001455	7	8	6	4	6	7	2	2	2	2	5	2	1	1	5	7	2	7	1	3	6	1	2	9	7	1	2	0	2.37341	2.93717	3.30742
ENSBTAG00000001457	10	12	3	9	6	11	8	26	8	9	13	6	2	4	15	21	5	19	9	5	14	15	11	11	12	11	7	0	3.39058	4.40575	1.65371
ENSBTAG00000001460	223	247	154	149	189	198	146	223	108	132	177	129	110	156	226	383	205	295	144	186	142	177	170	213	194	168	152	0	75.61	90.685	84.8903
ENSBTAG00000001462	56	35	13	19	27	18	28	27	19	21	23	9	7	24	23	55	16	26	10	46	31	27	32	31	24	22	12	0	18.9873	12.8501	7.16607
ENSBTAG00000001463	149	139	60	82	88	104	92	120	53	47	86	54	62	91	128	189	89	119	62	134	80	123	99	152	117	123	44	0	50.5197	51.0333	33.0742
ENSBTAG00000001464	5	4	7	1	6	3	2	2	0	4	2	1	2	5	2	8	3	5	3	15	4	7	5	6	3	3	1	1	1.69529	1.46858	3.85865
ENSBTAG00000001465	30	24	25	22	22	32	27	21	14	12	31	13	10	24	31	58	37	42	24	37	38	41	36	53	37	29	17	0	10.1717	8.8115	13.7809
ENSBTAG00000001468	75	115	39	50	67	53	41	69	18	49	32	36	35	40	42	89	62	63	33	104	54	59	51	112	53	80	20	0	25.4294	42.2218	21.4982
ENSBTAG00000001470	80	63	26	29	35	36	27	33	8	10	25	13	12	21	20	44	21	37	17	47	40	52	43	76	39	29	12	0	27.1247	23.1302	14.3321
ENSBTAG00000001471	51	46	31	40	53	48	35	37	27	37	40	29	27	31	49	86	20	63	37	53	27	51	40	59	45	48	24	0	17.292	16.8887	17.0883
ENSBTAG00000001473	37	44	15	19	18	17	20	4	3	6	15	5	8	5	8	22	10	14	12	47	25	29	24	51	25	24	15	0	12.5452	16.1544	8.26854
ENSBTAG00000001474	7	6	2	2	1	7	3	2	1	1	4	1	1	3	4	7	6	5	3	10	3	3	3	5	5	5	0	1	2.37341	2.20287	1.10247
ENSBTAG00000001475	45	38	21	37	37	46	36	53	37	19	55	18	39	37	56	96	45	60	34	46	46	42	38	75	48	46	36	0	15.2576	13.9515	11.576
ENSBTAG00000001476	2	0	0	0	0	0	2	7	1	2	0	0	0	1	0	0	0	0	2	4	0	3	0	0	1	0	1	16	0.678117	0	0
ENSBTAG00000001477	23	8	3	6	2	3	1	4	3	3	6	4	3	8	6	9	7	4	3	4	4	5	6	10	9	6	4	0	7.79834	2.93717	1.65371
ENSBTAG00000001478	35	21	13	11	19	13	14	24	16	21	9	14	10	15	16	30	13	19	10	25	13	24	11	21	14	26	8	0	11.867	7.71006	7.16607
ENSBTAG00000001481	218	268	158	152	113	256	270	99	153	71	194	89	131	162	155	409	120	250	149	198	226	249	146	356	226	152	75	0	73.9147	98.3951	87.0953
ENSBTAG00000001483	142	115	31	49	62	66	72	86	34	27	46	32	26	77	87	123	48	81	36	123	61	94	63	114	79	87	21	0	48.1463	42.2218	17.0883
ENSBTAG00000001484	34	34	11	13	12	20	24	25	16	13	18	11	6	14	30	47	27	27	12	34	19	24	23	27	28	32	16	0	11.528	12.483	6.0636
ENSBTAG00000001485	425	359	210	200	239	270	245	392	181	185	215	161	172	235	392	571	260	444	163	306	282	336	305	437	335	308	208	0	144.1	131.805	115.76
ENSBTAG00000001486	114	127	47	65	55	81	73	119	44	45	46	28	46	74	114	143	63	113	26	86	65	105	68	126	103	100	39	0	38.6526	46.6275	25.9081
ENSBTAG00000001488	1	0	1	3	0	5	0	4	2	2	0	1	1	2	1	3	4	4	0	3	0	4	1	1	0	0	1	8	0.339058	0	0.551236
ENSBTAG00000001489	204	312	198	218	237	237	120	184	85	147	136	111	111	163	221	361	210	276	182	304	115	218	214	274	230	259	110	0	69.1679	114.549	109.145
ENSBTAG00000001491	3	2	7	3	1	3	2	1	1	2	1	0	1	2	0	4	3	3	3	2	1	2	3	4	2	1	2	2	1.01717	0.734291	3.85865
ENSBTAG00000001492	126	74	10	44	65	40	37	76	17	84	28	36	14	27	39	76	28	45	14	58	27	56	50	34	52	43	29	0	42.7213	27.1688	5.51236
ENSBTAG00000001495	0	0	0	0	0	0	0	0	0	1	0	0	0	0	0	0	0	1	0	0	0	1	0	0	0	0	0	24	0	0	0
ENSBTAG00000001497	89	97	43	103	52	83	53	71	18	32	35	27	31	56	68	128	26	55	44	96	70	68	63	113	72	63	33	0	30.1762	35.6131	23.7031
ENSBTAG00000001498	82	75	48	61	73	67	74	66	33	23	64	26	32	68	60	108	52	95	30	111	48	70	72	97	87	72	35	0	27.8028	27.5359	26.4593
ENSBTAG00000001499	132	122	51	58	66	83	65	105	43	52	46	42	51	66	92	155	68	109	56	110	73	89	83	104	91	88	37	0	44.7557	44.7918	28.113
ENSBTAG00000001500	19	19	6	13	12	11	4	6	6	14	10	4	4	11	11	12	8	15	5	11	7	5	13	11	6	9	5	0	6.44211	6.97577	3.30742
ENSBTAG00000001502	0	0	1	1	0	0	1	1	0	0	0	0	0	0	0	0	0	1	0	0	0	0	0	0	1	0	0	21	0	0	0.551236
ENSBTAG00000001503	1	0	0	0	0	0	1	0	0	0	0	0	0	0	1	0	0	0	0	0	0	1	0	0	0	0	0	23	0.339058	0	0
ENSBTAG00000001504	95	106	24	40	43	74	60	45	20	46	46	24	30	41	51	73	28	59	28	88	56	78	54	101	60	64	32	0	32.2105	38.9174	13.2297
ENSBTAG00000001505	43	46	7	24	25	42	35	34	17	20	27	11	15	30	34	45	18	29	19	46	32	34	33	46	45	33	16	0	14.5795	16.8887	3.85865
ENSBTAG00000001506	616	605	113	274	329	407	283	285	171	196	253	161	156	246	229	483	234	305	225	461	355	435	302	599	366	412	170	0	208.86	222.123	62.2897
ENSBTAG00000001507	34	34	16	22	19	17	22	16	16	15	23	16	16	16	27	27	15	37	25	23	32	23	24	38	32	27	10	0	11.528	12.483	8.81978
ENSBTAG00000001508	78	82	59	70	60	76	61	51	24	10	67	18	26	41	45	108	40	52	40	94	56	79	99	87	89	96	39	0	26.4465	30.106	32.5229
ENSBTAG00000001509	119	118	39	58	81	66	54	80	30	62	44	38	31	38	54	97	64	70	48	85	68	62	63	87	91	86	36	0	40.3479	43.3232	21.4982
ENSBTAG00000001510	94	72	43	42	46	35	48	68	26	20	42	21	27	42	57	89	47	61	29	61	69	67	45	69	67	64	23	0	31.8715	26.4345	23.7031
ENSBTAG00000001511	113	72	19	20	29	33	40	23	15	38	25	30	11	17	26	65	20	45	18	49	28	43	42	44	32	54	9	0	38.3136	26.4345	10.4735
ENSBTAG00000001512	82	37	32	35	41	44	28	42	11	16	32	26	15	22	16	38	26	30	24	46	36	46	39	64	34	49	20	0	27.8028	13.5844	17.6396
ENSBTAG00000001513	21	15	9	8	5	19	15	12	9	9	15	5	4	9	18	33	12	16	2	18	10	14	14	15	17	17	13	0	7.12022	5.50719	4.96112
ENSBTAG00000001514	10	19	5	5	3	6	5	9	5	7	5	1	2	4	7	6	6	1	3	6	13	5	10	10	14	17	3	0	3.39058	6.97577	2.75618
ENSBTAG00000001515	0	0	0	0	0	0	0	0	0	2	0	0	0	0	0	0	0	0	0	0	0	0	0	1	0	0	0	25	0	0	0
ENSBTAG00000001516	0	0	0	0	0	0	0	0	0	0	0	0	0	0	0	0	0	0	0	0	0	0	0	0	3	0	0	26	0	0	0
ENSBTAG00000001517	357	392	299	240	291	371	230	205	110	133	291	160	169	144	225	395	150	385	204	276	281	273	353	308	405	261	235	0	121.044	143.921	164.82
ENSBTAG00000001518	72	71	41	34	52	48	38	59	30	35	50	27	37	25	44	66	41	58	40	59	53	48	58	75	45	61	36	0	24.4122	26.0673	22.6007
ENSBTAG00000001519	25	24	9	11	6	8	15	7	12	9	11	2	9	6	16	14	8	13	12	17	11	27	14	25	14	14	11	0	8.47646	8.8115	4.96112
ENSBTAG00000001520	45	33	31	35	34	38	18	33	16	17	18	19	13	14	30	47	18	38	24	31	19	28	26	40	31	25	21	0	15.2576	12.1158	17.0883
ENSBTAG00000001521	100	86	73	62	81	92	48	85	56	60	75	65	46	41	76	150	64	125	39	81	54	55	64	101	78	76	62	0	33.9058	31.5745	40.2402
ENSBTAG00000001522	55	30	18	23	13	26	25	27	12	17	19	15	11	5	29	36	22	29	15	33	20	26	28	28	16	21	25	0	18.6482	11.0144	9.92225
ENSBTAG00000001523	267	250	165	207	207	225	128	248	121	126	213	151	133	160	244	452	208	367	172	225	172	198	195	329	226	227	172	0	90.5286	91.7864	90.9539
ENSBTAG00000001526	0	1	1	0	0	0	0	0	0	0	0	0	0	0	0	1	0	0	0	0	0	1	0	0	3	0	0	22	0	0.367146	0.551236
ENSBTAG00000001527	0	0	0	0	0	0	0	0	0	0	0	0	0	0	1	2	0	1	0	1	0	0	1	0	0	2	0	21	0	0	0
ENSBTAG00000001528	272	232	116	141	145	165	148	175	92	94	116	71	96	155	180	277	141	197	88	236	171	242	181	282	193	205	110	0	92.2239	85.1778	63.9434
ENSBTAG00000001529	379	317	144	204	184	256	233	273	100	149	145	118	109	213	261	409	157	276	129	312	262	279	250	339	296	274	114	0	128.503	116.385	79.378
ENSBTAG00000001530	0	0	0	0	0	0	0	0	0	0	0	0	0	0	0	0	0	0	0	0	0	0	0	1	0	0	0	26	0	0	0
ENSBTAG00000001533	52	78	23	48	34	53	32	60	20	31	28	18	31	55	57	98	46	48	21	54	38	52	39	74	53	51	19	0	17.631	28.6374	12.6784
ENSBTAG00000001535	48	81	38	23	43	43	42	48	33	25	53	36	31	44	42	69	40	78	41	39	51	39	43	70	56	32	41	0	16.2748	29.7388	20.947
ENSBTAG00000001537	125	121	74	95	107	94	103	51	65	29	105	38	56	47	49	127	64	148	48	160	76	103	114	151	119	99	48	0	42.3823	44.4246	40.7915
ENSBTAG00000001538	404	363	257	274	324	412	236	228	132	143	245	158	112	150	221	431	207	388	207	351	208	346	319	388	301	336	144	0	136.98	133.274	141.668
ENSBTAG00000001539	39	32	17	22	32	36	26	36	17	34	21	12	23	27	41	49	29	30	20	32	34	40	30	42	36	23	12	0	13.2233	11.7487	9.37101
ENSBTAG00000001543	104	98	70	62	52	112	58	56	29	46	80	54	49	44	61	100	53	75	67	59	64	78	65	93	61	67	45	0	35.2621	35.9803	38.5865
ENSBTAG00000001545	608	332	195	484	490	230	549	422	334	141	502	191	256	355	389	1043	308	851	275	494	409	326	281	668	503	416	321	0	206.147	121.892	107.491
ENSBTAG00000001546	214	212	117	181	203	173	120	158	84	101	139	91	82	103	129	274	109	219	135	189	129	168	148	238	191	180	116	0	72.5585	77.8349	64.4946
ENSBTAG00000001548	86	82	44	42	48	68	46	56	27	24	38	40	32	35	55	65	37	63	30	81	44	69	64	69	54	64	26	0	29.159	30.106	24.2544
ENSBTAG00000001549	0	0	0	0	0	0	0	0	0	0	0	0	0	0	0	0	0	0	0	0	0	0	1	0	0	0	0	26	0	0	0
ENSBTAG00000001551	304	364	175	208	215	201	185	171	121	101	178	92	119	200	179	281	150	223	184	280	209	216	222	302	250	245	125	0	103.074	133.641	96.4663
ENSBTAG00000001552	129	107	42	74	64	81	88	100	36	40	56	38	52	71	105	138	49	93	54	114	83	105	87	141	84	96	45	0	43.7385	39.2846	23.1519
ENSBTAG00000001553	331	297	121	193	187	213	171	319	129	189	152	127	109	161	247	472	176	286	126	267	217	234	231	300	272	222	153	0	112.228	109.042	66.6996
ENSBTAG00000001557	28	16	8	13	16	15	14	13	12	3	12	8	4	9	20	34	13	21	9	19	16	13	9	10	8	6	12	0	9.49363	5.87433	4.40989
ENSBTAG00000001558	5	1	2	4	1	1	4	0	0	0	0	0	0	1	0	1	0	0	1	6	0	5	2	1	1	2	0	11	1.69529	0.367146	1.10247
ENSBTAG00000001562	2	2	1	2	3	1	3	1	2	2	1	3	0	0	3	1	0	2	1	2	1	3	4	2	2	1	3	3	0.678117	0.734291	0.551236
ENSBTAG00000001564	464	352	190	244	228	281	291	270	133	150	187	133	155	275	350	657	222	397	203	410	262	325	265	463	360	324	190	0	157.323	129.235	104.735
ENSBTAG00000001565	153	161	87	124	100	182	75	116	65	86	122	74	64	47	114	195	79	162	85	138	128	129	125	174	115	140	93	0	51.8759	59.1105	47.9575
ENSBTAG00000001567	265	182	65	110	103	125	146	142	82	79	95	54	59	90	106	152	111	132	81	183	129	170	108	206	136	151	39	0	89.8505	66.8205	35.8303
ENSBTAG00000001568	67	88	40	46	54	70	34	45	16	32	38	43	31	30	64	75	45	63	38	58	46	36	61	58	49	74	40	0	22.7169	32.3088	22.0494
ENSBTAG00000001570	0	0	0	0	0	0	1	0	1	1	0	1	0	0	0	0	0	0	0	0	0	0	0	0	1	0	0	22	0	0	0
ENSBTAG00000001571	0	1	0	0	1	0	0	2	0	0	1	0	0	0	1	4	2	0	1	0	0	0	0	2	3	0	0	17	0	0.367146	0
ENSBTAG00000001572	6	4	0	2	2	4	5	2	1	4	2	2	1	1	3	11	5	10	5	2	4	5	6	7	4	7	4	1	2.03435	1.46858	0
ENSBTAG00000001573	618	595	243	333	321	292	406	623	234	238	249	193	252	347	484	837	357	444	206	544	418	456	366	618	509	523	234	0	209.538	218.452	133.95
ENSBTAG00000001574	84	49	17	30	18	38	36	64	15	34	24	22	29	34	51	49	36	45	12	68	40	46	43	58	43	49	16	0	28.4809	17.9901	9.37101
ENSBTAG00000001575	248	240	164	146	186	189	134	198	123	106	182	143	132	146	239	420	222	320	166	172	133	170	205	222	166	180	133	0	84.0865	88.115	90.4027
ENSBTAG00000001576	30	13	8	16	8	14	8	20	10	6	15	5	8	17	14	27	10	12	3	34	14	16	18	30	14	17	4	0	10.1717	4.77289	4.40989
ENSBTAG00000001578	78	82	37	31	50	66	44	67	37	51	43	35	37	52	54	75	34	55	39	58	68	55	51	90	51	69	41	0	26.4465	30.106	20.3957
ENSBTAG00000001579	280	279	118	149	193	201	126	180	80	131	159	92	94	136	160	254	138	197	131	253	182	237	139	253	184	211	92	0	94.9363	102.434	65.0458
ENSBTAG00000001580	11	18	5	13	9	10	9	16	8	13	8	6	6	10	16	25	12	11	7	15	7	10	9	13	14	11	5	0	3.72964	6.60862	2.75618
ENSBTAG00000001582	0	1	0	0	0	0	0	1	0	0	0	0	0	0	0	0	0	1	0	0	0	3	0	0	1	0	0	22	0	0.367146	0
ENSBTAG00000001585	374	273	136	196	200	197	186	264	107	166	167	112	114	135	204	401	184	282	120	250	156	236	185	264	210	193	109	0	126.808	100.231	74.9681
ENSBTAG00000001586	77	80	41	50	57	58	66	46	38	25	56	28	37	42	48	100	54	69	33	97	55	52	53	97	64	50	24	0	26.1075	29.3717	22.6007
ENSBTAG00000001589	613	522	428	485	546	577	381	675	294	286	500	387	358	322	691	1208	503	921	472	508	515	484	552	618	612	560	482	0	207.843	191.65	235.929
ENSBTAG00000001592	142	132	67	94	35	123	56	83	34	63	109	95	33	34	50	146	82	80	66	83	35	135	91	112	116	58	42	0	48.1463	48.4632	36.9328
ENSBTAG00000001593	16	20	11	14	10	18	15	21	3	11	4	5	1	3	8	18	13	22	9	16	19	20	8	27	21	27	5	0	5.42493	7.34291	6.0636
ENSBTAG00000001594	46	57	19	25	32	19	18	12	13	21	23	18	14	16	16	41	17	25	17	27	28	35	31	37	23	30	15	0	15.5967	20.9273	10.4735
ENSBTAG00000001595	2	1	0	2	0	0	11	18	3	0	1	2	0	0	0	0	1	0	0	2	2	2	2	4	1	1	6	10	0.678117	0.367146	0
ENSBTAG00000001597	124	100	28	47	54	84	42	59	24	42	49	24	19	35	41	70	35	42	37	112	72	71	40	87	83	77	22	0	42.0432	36.7146	15.4346
ENSBTAG00000001598	288	290	153	198	222	244	194	245	141	124	222	124	135	168	274	385	200	383	189	239	216	257	202	318	285	237	167	0	97.6488	106.472	84.3391
ENSBTAG00000001599	25	21	10	6	13	14	14	15	4	10	10	4	4	20	9	34	11	13	4	29	19	13	16	29	26	15	6	0	8.47646	7.71006	5.51236
ENSBTAG00000001600	26	26	19	15	20	18	19	16	4	6	9	9	15	8	28	34	7	24	10	19	14	28	12	23	22	35	10	0	8.81552	9.54579	10.4735
ENSBTAG00000001601	1168	1382	816	819	973	1100	585	895	462	640	967	634	496	509	706	1322	561	1133	769	976	784	891	955	1153	809	1005	469	0	396.02	507.395	449.809
ENSBTAG00000001602	203	217	83	131	140	133	130	115	79	109	90	65	54	104	89	214	83	147	77	177	132	145	112	180	147	153	68	0	68.8288	79.6706	45.7526
ENSBTAG00000001603	0	0	0	0	0	0	0	0	0	3	1	0	0	0	0	1	0	0	1	0	0	0	1	1	0	2	0	20	0	0	0
ENSBTAG00000001604	1	0	0	0	0	0	0	0	0	2	1	0	0	0	0	0	0	0	0	1	1	2	0	3	0	0	1	19	0.339058	0	0
ENSBTAG00000001605	0	3	0	0	0	0	0	1	0	0	0	0	0	0	0	0	0	2	0	1	1	0	1	0	0	5	0	20	0	1.10144	0
ENSBTAG00000001606	0	0	1	0	0	0	0	0	0	0	0	0	0	0	0	0	0	0	0	0	0	0	0	0	0	0	0	26	0	0	0.551236
ENSBTAG00000001607	118	121	75	73	79	72	68	129	60	81	89	57	77	78	112	206	73	125	74	91	96	91	72	122	75	106	76	0	40.0089	44.4246	41.3427
ENSBTAG00000001608	0	0	0	0	0	0	1	0	0	0	0	0	0	2	0	1	0	0	0	0	0	0	0	1	1	0	1	21	0	0	0
ENSBTAG00000001609	74	38	24	36	29	38	42	31	30	10	32	39	36	41	52	126	41	58	25	57	47	59	62	58	49	65	26	0	25.0903	13.9515	13.2297
ENSBTAG00000001610	0	0	1	0	2	0	2	0	0	3	0	0	1	0	0	0	0	3	0	0	6	0	3	0	1	1	1	16	0	0	0.551236
ENSBTAG00000001612	13	17	12	8	7	15	10	17	4	10	9	5	2	9	11	21	12	15	10	9	9	11	13	15	7	10	8	0	4.40776	6.24148	6.61483
ENSBTAG00000001614	22	21	14	13	17	16	14	15	13	7	17	16	5	9	15	22	14	13	10	11	15	13	14	20	17	18	8	0	7.45928	7.71006	7.7173
ENSBTAG00000001615	3	7	5	4	5	1	3	1	1	1	2	0	3	3	1	2	2	5	0	8	2	6	4	3	5	4	1	2	1.01717	2.57002	2.75618
ENSBTAG00000001616	195	143	46	91	117	108	105	95	48	64	88	38	52	97	86	147	65	104	61	185	109	117	95	197	123	131	48	0	66.1164	52.5018	25.3569
ENSBTAG00000001617	104	96	35	40	57	45	58	78	51	47	34	30	38	67	93	107	67	86	33	79	60	55	57	90	67	72	33	0	35.2621	35.246	19.2933
ENSBTAG00000001618	319	330	146	149	184	181	193	158	131	49	160	96	102	206	167	317	143	282	112	245	371	205	182	368	222	221	116	0	108.16	121.158	80.4805
ENSBTAG00000001619	210	150	117	134	125	142	145	157	85	59	125	67	81	133	177	255	103	197	88	152	143	174	148	176	178	170	96	0	71.2022	55.0719	64.4946
ENSBTAG00000001621	1	3	0	0	0	0	1	1	0	1	1	0	0	0	1	3	0	0	0	0	0	1	0	0	1	1	0	16	0.339058	1.10144	0
ENSBTAG00000001623	0	0	0	0	0	0	0	0	0	0	0	0	0	0	0	0	0	0	0	1	0	0	0	1	0	0	0	25	0	0	0
ENSBTAG00000001626	109	98	100	110	103	77	81	134	87	59	115	55	57	99	88	167	78	176	63	148	97	100	68	186	127	86	86	0	36.9574	35.9803	55.1236
ENSBTAG00000001627	7	3	3	4	4	4	2	4	4	3	3	3	3	1	3	6	3	9	1	4	3	6	5	6	5	3	0	1	2.37341	1.10144	1.65371
ENSBTAG00000001628	6	3	1	0	1	0	5	3	2	0	0	1	2	2	0	2	1	4	0	1	2	2	1	4	5	0	3	7	2.03435	1.10144	0.551236
ENSBTAG00000001629	41	61	35	35	33	26	42	42	21	28	20	24	15	39	42	88	36	48	18	60	34	43	27	80	45	41	27	0	13.9014	22.3959	19.2933
ENSBTAG00000001631	144	110	53	59	70	72	61	82	34	60	53	40	28	40	70	99	51	87	44	133	67	102	64	110	81	70	32	0	48.8244	40.386	29.2155
ENSBTAG00000001632	438	360	258	310	322	314	325	374	210	170	286	197	217	251	430	647	288	486	253	382	322	350	363	422	408	389	222	0	148.508	132.172	142.219
ENSBTAG00000001634	86	79	33	40	29	53	47	56	26	30	39	21	26	33	40	96	25	61	23	60	52	73	51	70	63	41	22	0	29.159	29.0045	18.1908
ENSBTAG00000001635	67	53	40	36	57	66	47	43	17	24	58	32	38	28	28	54	35	54	39	58	47	55	60	63	38	45	33	0	22.7169	19.4587	22.0494
ENSBTAG00000001637	15	13	7	14	11	15	0	17	11	11	13	9	5	5	7	20	9	20	4	12	8	10	9	23	11	9	5	1	5.08587	4.77289	3.85865
ENSBTAG00000001638	0	0	0	1	0	0	2	0	0	0	0	0	0	0	0	0	0	0	0	0	1	0	1	1	1	0	0	21	0	0	0
ENSBTAG00000001639	3	6	3	6	2	6	8	4	1	6	4	1	3	8	2	9	4	4	1	11	4	3	1	10	11	5	0	1	1.01717	2.20287	1.65371
ENSBTAG00000001640	140	120	81	87	71	85	62	66	51	41	57	33	39	43	53	101	68	82	66	131	66	78	73	138	92	75	42	0	47.4682	44.0575	44.6501
ENSBTAG00000001642	1	0	0	0	0	0	0	0	0	1	0	0	0	0	0	0	0	0	0	0	0	0	0	0	0	0	0	25	0.339058	0	0
ENSBTAG00000001644	459	469	153	179	220	321	227	380	124	233	165	135	142	210	279	407	174	265	162	360	273	345	197	444	264	305	125	0	155.628	172.191	84.3391
ENSBTAG00000001645	35	36	17	28	31	45	34	37	14	21	27	22	15	24	24	49	14	41	30	40	37	25	34	42	32	40	14	0	11.867	13.2172	9.37101
ENSBTAG00000001647	95	74	35	32	32	50	56	76	37	33	36	37	31	37	74	78	46	51	35	58	57	71	68	77	63	69	34	0	32.2105	27.1688	19.2933
ENSBTAG00000001648	150	118	89	77	84	106	75	113	40	76	84	58	67	54	96	176	91	148	58	102	76	109	112	120	89	95	61	0	50.8587	43.3232	49.06
ENSBTAG00000001649	31	39	17	28	15	11	23	26	10	12	6	7	8	17	24	40	18	20	10	33	21	21	22	21	19	24	7	0	10.5108	14.3187	9.37101
ENSBTAG00000001651	41	29	14	21	35	23	28	31	17	23	19	10	13	19	38	43	18	38	23	31	37	27	38	39	29	24	19	0	13.9014	10.6472	7.7173
ENSBTAG00000001652	68	46	24	26	29	22	17	27	7	24	19	13	8	21	20	32	22	41	11	33	16	26	32	45	34	40	9	0	23.056	16.8887	13.2297
ENSBTAG00000001654	66	55	29	45	31	35	27	31	13	21	33	15	19	39	43	68	19	52	22	70	35	47	42	55	45	60	23	0	22.3778	20.193	15.9858
ENSBTAG00000001656	21	14	17	20	18	23	9	26	5	12	11	15	12	11	11	26	19	18	9	26	17	17	25	28	9	22	18	0	7.12022	5.14004	9.37101
ENSBTAG00000001657	515	544	278	398	355	361	305	539	228	217	322	213	215	301	485	906	350	565	262	472	374	472	347	555	455	474	278	0	174.615	199.727	153.244
ENSBTAG00000001658	0	0	0	0	0	0	0	0	0	0	0	0	0	0	0	0	0	0	0	0	0	0	1	1	0	0	0	25	0	0	0
ENSBTAG00000001659	197	182	92	122	111	150	109	130	68	89	135	68	71	80	113	197	82	127	104	156	110	121	125	195	144	120	66	0	66.7945	66.8205	50.7137
ENSBTAG00000001660	84	84	38	28	52	68	56	49	28	39	50	32	42	38	47	79	36	70	39	63	48	42	45	77	42	59	38	0	28.4809	30.8402	20.947
ENSBTAG00000001662	137	46	12	24	28	30	27	51	8	52	27	21	10	18	13	32	19	32	12	41	20	39	36	33	30	34	7	0	46.451	16.8887	6.61483
ENSBTAG00000001663	27	13	13	8	10	13	4	21	4	5	8	5	10	3	8	19	8	11	8	12	5	7	7	25	14	16	7	0	9.15457	4.77289	7.16607
ENSBTAG00000001665	60	59	36	52	51	63	32	28	19	26	44	21	35	21	34	65	24	67	33	58	35	41	43	60	64	33	25	0	20.3435	21.6616	19.8445
ENSBTAG00000001666	33	33	17	5	18	15	12	20	6	15	12	14	6	11	27	28	22	22	17	25	10	16	18	23	8	10	8	0	11.1889	12.1158	9.37101
ENSBTAG00000001668	0	0	0	0	0	0	0	0	0	0	0	0	0	1	0	0	0	0	0	0	0	0	1	0	0	0	0	25	0	0	0
ENSBTAG00000001671	135	145	70	100	92	111	77	97	65	76	93	62	59	72	123	182	75	127	81	137	100	109	97	130	97	103	70	0	45.7729	53.2361	38.5865
ENSBTAG00000001672	1	0	2	0	1	0	0	0	0	0	0	0	0	0	1	0	0	1	0	0	0	0	1	0	0	0	0	21	0.339058	0	1.10247
ENSBTAG00000001673	192	191	80	94	85	128	113	203	79	60	82	71	66	98	158	260	89	172	69	191	105	122	121	208	143	151	56	0	65.0992	70.1248	44.0989
ENSBTAG00000001675	46	21	26	18	23	23	30	19	10	12	27	13	12	14	26	38	31	42	14	28	35	41	12	31	27	34	13	0	15.5967	7.71006	14.3321
ENSBTAG00000001681	0	0	0	0	0	0	0	0	0	0	0	0	0	0	0	0	0	0	0	0	1	1	1	2	0	0	0	23	0	0	0
ENSBTAG00000001683	34	25	14	17	13	23	19	21	17	13	15	8	12	17	40	45	26	37	22	27	16	22	13	42	22	23	14	0	11.528	9.17864	7.7173
ENSBTAG00000001686	0	0	0	0	0	0	0	1	0	1	0	0	0	0	0	0	0	0	0	0	0	1	0	0	1	0	0	23	0	0	0
ENSBTAG00000001687	38	37	22	23	32	34	31	64	27	31	32	13	32	35	23	83	26	53	31	43	18	29	24	45	26	25	19	0	12.8842	13.5844	12.1272
ENSBTAG00000001692	219	184	71	108	111	140	114	117	57	65	88	37	58	99	93	165	80	164	81	200	121	142	134	178	145	146	55	0	74.2538	67.5548	39.1378
ENSBTAG00000001693	136	117	60	58	61	74	58	59	49	51	62	40	54	61	73	131	61	83	55	91	67	101	65	132	98	101	38	0	46.1119	42.9561	33.0742
ENSBTAG00000001694	20	26	17	18	12	23	22	23	5	4	10	10	9	10	18	24	15	33	18	36	11	23	18	29	26	21	13	0	6.78117	9.54579	9.37101
ENSBTAG00000001695	0	0	0	0	1	0	1	0	0	0	0	0	0	0	0	0	1	2	0	0	0	0	0	0	0	1	0	22	0	0	0
ENSBTAG00000001696	0	0	0	0	0	0	0	0	0	0	0	0	0	0	0	0	0	0	0	0	1	1	0	0	0	0	0	25	0	0	0
ENSBTAG00000001697	343	265	125	162	187	193	179	245	88	160	161	106	103	172	278	313	175	284	147	276	205	220	193	299	213	275	105	0	116.297	97.2936	68.9045
ENSBTAG00000001698	156	130	69	104	95	145	100	147	65	71	99	86	68	75	108	227	96	165	90	136	94	118	102	129	110	106	65	0	52.8931	47.7289	38.0353
ENSBTAG00000001700	350	345	193	212	245	290	185	304	129	179	221	165	165	175	258	452	229	382	187	269	223	262	223	350	242	266	170	0	118.67	126.665	106.389
ENSBTAG00000001702	21	16	11	14	17	14	3	16	4	6	6	7	6	9	7	23	6	16	4	10	10	12	7	21	11	10	8	0	7.12022	5.87433	6.0636
ENSBTAG00000001703	15	23	13	26	22	33	11	16	16	9	15	7	1	12	21	24	13	28	13	32	10	21	24	27	17	25	10	0	5.08587	8.44435	7.16607
ENSBTAG00000001704	0	0	0	0	0	0	0	0	0	0	0	0	0	0	0	0	0	0	0	0	0	0	0	0	0	0	0	27	0	0	0
ENSBTAG00000001706	270	240	177	192	228	276	196	155	145	87	235	126	144	181	186	391	201	376	241	222	190	184	228	264	236	203	140	0	91.5457	88.115	97.5688
ENSBTAG00000001707	68	42	16	19	28	24	35	50	12	17	11	13	19	39	43	59	30	32	24	65	35	33	42	48	38	47	23	0	23.056	15.4201	8.81978
ENSBTAG00000001708	288	281	168	183	197	251	158	138	107	107	178	80	82	99	138	338	149	209	159	225	185	252	227	271	219	184	112	0	97.6488	103.168	92.6076
ENSBTAG00000001710	17	17	9	9	9	11	4	14	11	11	10	7	1	5	17	10	10	13	4	13	7	10	11	18	18	19	5	0	5.76399	6.24148	4.96112
ENSBTAG00000001711	22	23	24	30	25	27	27	17	4	8	25	8	11	4	13	26	11	23	15	32	19	27	24	25	21	19	9	0	7.45928	8.44435	13.2297
ENSBTAG00000001712	47	35	11	26	21	23	24	22	9	15	23	8	12	15	16	42	13	20	10	22	25	41	25	36	25	30	8	0	15.9357	12.8501	6.0636
ENSBTAG00000001714	71	68	50	41	47	55	37	30	35	19	49	22	22	29	43	75	36	52	32	69	52	42	36	72	54	50	27	0	24.0731	24.9659	27.5618
ENSBTAG00000001717	80	64	37	42	33	52	31	49	24	33	39	22	34	26	31	75	29	64	25	35	32	42	33	48	34	25	26	0	27.1247	23.4973	20.3957
ENSBTAG00000001721	39	55	26	32	35	43	27	54	7	28	18	21	22	14	31	55	42	40	25	53	23	35	33	47	29	46	14	0	13.2233	20.193	14.3321
ENSBTAG00000001724	52	46	26	32	27	33	26	32	21	10	33	9	15	16	29	60	27	53	37	34	23	34	19	40	39	32	22	0	17.631	16.8887	14.3321
ENSBTAG00000001725	53	68	18	13	19	40	26	62	15	213	24	72	9	8	34	47	28	33	16	17	154	52	23	89	19	35	13	0	17.9701	24.9659	9.92225
ENSBTAG00000001726	1	0	0	0	0	0	0	0	0	0	0	0	0	0	0	0	0	0	0	0	1	0	0	1	0	0	0	24	0.339058	0	0
ENSBTAG00000001727	83	81	83	58	73	79	32	72	37	27	80	30	37	42	54	80	24	65	47	60	55	90	87	102	61	60	45	0	28.1418	29.7388	45.7526
ENSBTAG00000001728	23	85	15	70	45	42	16	58	17	8	14	13	12	23	78	68	35	66	30	92	33	62	44	56	60	72	16	0	7.79834	31.2074	8.26854
ENSBTAG00000001729	16	33	6	21	17	15	23	26	4	14	8	4	10	14	21	28	16	20	10	43	17	19	29	36	21	23	8	0	5.42493	12.1158	3.30742
ENSBTAG00000001730	1	1	0	0	1	2	0	0	0	0	0	1	0	1	0	1	0	1	0	0	0	1	0	0	0	0	0	18	0.339058	0.367146	0
ENSBTAG00000001731	433	349	199	247	247	282	259	307	147	175	240	159	152	214	264	484	234	344	167	326	255	284	260	378	285	303	189	0	146.812	128.134	109.696
ENSBTAG00000001734	0	0	0	0	0	0	1	0	0	0	0	0	0	0	0	0	0	0	0	0	0	0	0	0	1	0	0	25	0	0	0
ENSBTAG00000001735	3	2	2	3	1	3	8	2	3	0	4	5	2	3	6	8	6	6	1	7	2	6	5	9	9	3	0	2	1.01717	0.734291	1.10247
ENSBTAG00000001736	204	205	97	132	131	136	125	163	57	88	115	66	77	68	130	198	98	157	71	163	120	156	124	197	142	144	71	0	69.1679	75.2649	53.4699
ENSBTAG00000001737	351	283	113	102	141	172	146	268	125	150	122	78	104	164	258	423	163	222	114	246	189	208	179	253	244	249	89	0	119.009	103.902	62.2897
ENSBTAG00000001739	4	4	1	3	0	2	1	5	0	3	0	0	2	0	2	4	1	1	0	2	0	1	1	7	0	0	0	10	1.35623	1.46858	0.551236
ENSBTAG00000001740	6	16	5	11	8	10	6	5	2	6	6	0	1	2	6	7	3	12	8	10	3	7	8	14	7	6	6	1	2.03435	5.87433	2.75618
ENSBTAG00000001741	141	134	72	89	84	79	66	71	42	42	72	42	38	59	86	151	58	98	64	143	110	125	87	151	125	121	55	0	47.8072	49.1975	39.689
ENSBTAG00000001744	98	99	57	82	71	70	75	89	42	45	53	39	33	59	62	133	53	91	51	116	72	82	96	110	88	80	54	0	33.2277	36.3474	31.4205
ENSBTAG00000001745	444	667	235	522	400	505	241	556	192	182	290	217	183	248	479	799	386	620	321	603	370	411	341	644	477	730	252	0	150.542	244.886	129.54
ENSBTAG00000001747	49	36	31	32	23	28	17	42	13	15	24	11	21	28	36	77	27	49	17	32	31	41	40	45	43	28	18	0	16.6139	13.2172	17.0883
ENSBTAG00000001748	18	14	15	9	7	11	13	8	7	4	5	7	7	13	12	39	16	21	9	14	15	19	17	18	11	14	6	0	6.10305	5.14004	8.26854
ENSBTAG00000001749	147	147	67	82	75	105	79	130	68	69	70	52	60	98	152	196	80	124	69	138	107	112	119	145	129	124	55	0	49.8416	53.9704	36.9328
ENSBTAG00000001751	4	2	2	2	1	1	4	2	1	1	0	1	2	5	1	3	4	1	0	2	1	3	2	3	2	2	0	3	1.35623	0.734291	1.10247
ENSBTAG00000001752	83	72	53	82	83	73	71	95	46	37	80	53	40	61	110	185	81	116	65	89	59	70	79	113	76	77	43	0	28.1418	26.4345	29.2155
ENSBTAG00000001753	13	9	6	5	6	9	6	8	3	1	6	2	1	3	9	7	1	12	6	15	7	13	12	10	13	6	3	0	4.40776	3.30431	3.30742
ENSBTAG00000001754	1674	1122	801	900	1158	1126	929	653	283	427	888	653	819	1105	685	2042	953	1019	511	1300	788	836	1011	1172	1198	771	404	0	567.584	411.938	441.54
ENSBTAG00000001755	3	13	5	3	2	6	5	5	10	2	5	5	4	1	6	11	4	10	4	6	8	7	2	2	1	6	6	0	1.01717	4.77289	2.75618
ENSBTAG00000001761	0	0	0	0	0	0	0	0	0	0	0	0	0	0	0	0	0	0	0	0	0	0	0	0	0	0	0	27	0	0	0
ENSBTAG00000001762	63	69	29	28	31	37	42	36	31	26	27	17	25	38	35	52	33	41	15	53	49	47	36	63	47	54	15	0	21.3607	25.3331	15.9858
ENSBTAG00000001763	22	16	10	9	6	7	10	12	8	9	6	6	6	14	17	23	10	12	4	15	12	16	3	13	7	13	8	0	7.45928	5.87433	5.51236
ENSBTAG00000001764	6	4	2	2	4	1	3	2	2	3	2	0	3	3	5	5	1	2	3	4	3	4	3	6	11	4	0	2	2.03435	1.46858	1.10247
ENSBTAG00000001765	0	1	1	0	0	0	0	0	0	0	0	0	0	0	0	0	0	0	0	0	0	0	0	0	0	0	0	25	0	0.367146	0.551236
ENSBTAG00000001767	43	38	29	26	26	53	36	35	17	32	34	26	19	26	28	49	34	41	26	44	24	31	40	45	38	33	24	0	14.5795	13.9515	15.9858
ENSBTAG00000001768	29	27	9	12	28	15	20	23	8	8	12	9	11	6	27	30	20	20	8	38	25	24	20	34	25	23	5	0	9.83269	9.91294	4.96112
ENSBTAG00000001770	5	7	1	10	1	3	2	0	2	1	1	0	1	3	1	4	1	6	3	5	2	8	6	5	6	3	1	2	1.69529	2.57002	0.551236
ENSBTAG00000001771	215	199	87	131	115	147	107	156	67	94	99	76	66	99	154	262	113	166	99	198	127	153	143	204	164	154	76	0	72.8975	73.062	47.9575
ENSBTAG00000001772	0	0	0	0	0	0	0	0	0	0	0	0	0	0	0	0	1	0	0	0	0	0	0	0	0	0	0	26	0	0	0
ENSBTAG00000001773	26	18	7	20	11	11	8	16	4	16	12	7	7	8	23	27	10	19	11	28	12	21	19	18	14	21	14	0	8.81552	6.60862	3.85865
ENSBTAG00000001774	68	75	40	48	50	59	58	57	28	29	53	30	38	37	68	117	38	77	43	63	46	70	59	82	65	78	38	0	23.056	27.5359	22.0494
ENSBTAG00000001775	13	12	4	9	7	6	4	12	6	2	0	0	3	5	8	3	1	6	2	7	4	9	7	9	8	2	2	2	4.40776	4.40575	2.20494
ENSBTAG00000001776	100	119	50	80	83	94	65	110	41	42	72	36	41	74	68	145	64	115	54	109	75	75	65	138	103	100	31	0	33.9058	43.6903	27.5618
ENSBTAG00000001777	590	480	379	414	475	552	190	234	101	186	301	155	130	138	185	479	173	312	286	469	337	434	413	518	320	322	222	0	200.044	176.23	208.918
ENSBTAG00000001778	37	13	18	15	28	26	21	8	13	10	27	10	4	8	8	16	5	32	13	17	20	23	16	22	18	18	16	0	12.5452	4.77289	9.92225
ENSBTAG00000001780	67	66	43	37	38	46	39	49	28	31	33	40	26	27	46	65	34	54	33	48	46	58	55	80	55	51	12	0	22.7169	24.2316	23.7031
ENSBTAG00000001781	89	84	42	42	48	69	39	54	28	45	49	24	19	27	35	65	27	67	37	49	43	62	65	73	53	63	33	0	30.1762	30.8402	23.1519
ENSBTAG00000001782	41	38	14	10	13	30	7	26	10	9	18	9	9	8	9	27	9	20	12	23	15	23	20	25	21	27	10	0	13.9014	13.9515	7.7173
ENSBTAG00000001783	12	8	2	1	7	5	2	5	2	7	3	2	1	5	5	8	8	3	3	3	4	6	6	9	2	6	1	0	4.0687	2.93717	1.10247
ENSBTAG00000001784	1	0	1	0	0	1	1	0	0	0	1	0	1	0	0	0	0	0	0	1	0	1	0	1	0	0	0	18	0.339058	0	0.551236
ENSBTAG00000001785	648	796	116	215	351	455	244	182	243	457	906	675	175	162	214	294	249	1047	193	172	973	237	467	766	415	503	140	0	219.71	292.248	63.9434
ENSBTAG00000001786	57	36	24	44	26	30	36	51	18	15	18	16	30	53	56	93	53	49	25	43	42	42	31	65	29	43	19	0	19.3263	13.2172	13.2297
ENSBTAG00000001788	71	62	23	43	46	56	35	37	17	34	40	35	30	29	45	87	42	59	31	45	41	38	39	54	37	67	32	0	24.0731	22.763	12.6784
ENSBTAG00000001790	300	257	82	102	122	124	144	148	82	78	116	62	93	138	161	243	108	148	81	268	173	234	137	277	182	175	91	0	101.717	94.3565	45.2014
ENSBTAG00000001792	55	55	41	39	33	62	31	51	20	33	48	36	31	28	49	89	36	51	35	49	28	41	43	48	36	50	33	0	18.6482	20.193	22.6007
ENSBTAG00000001793	15	11	8	3	10	6	9	9	2	4	8	0	6	4	7	15	3	5	3	13	4	8	7	9	11	12	3	1	5.08587	4.0386	4.40989
ENSBTAG00000001794	72	64	38	39	46	54	49	38	22	30	54	32	28	18	35	83	30	72	40	58	35	59	64	62	65	41	31	0	24.4122	23.4973	20.947
ENSBTAG00000001795	173	144	93	104	137	143	92	119	56	61	105	63	60	59	74	135	52	147	81	130	122	132	130	149	91	117	58	0	58.6571	52.869	51.2649
ENSBTAG00000001796	51	58	10	22	24	9	44	48	21	17	15	5	16	34	42	41	19	25	10	50	41	44	28	48	45	44	14	0	17.292	21.2945	5.51236
ENSBTAG00000001801	80	64	29	81	77	82	44	68	34	81	52	25	48	46	4	154	67	100	55	115	58	38	70	97	102	83	55	0	27.1247	23.4973	15.9858
ENSBTAG00000001803	8	4	2	3	1	2	1	3	3	4	0	1	1	4	2	4	0	5	5	5	1	8	3	4	3	0	0	4	2.71247	1.46858	1.10247
ENSBTAG00000001804	4	7	1	0	4	5	7	5	0	0	2	1	0	1	0	4	0	4	4	6	4	7	2	8	3	1	2	6	1.35623	2.57002	0.551236
ENSBTAG00000001805	133	139	82	123	123	102	71	166	52	72	80	65	61	82	153	202	102	164	60	144	90	118	126	139	111	86	64	0	45.0948	51.0333	45.2014
ENSBTAG00000001806	3	4	0	2	8	2	2	1	2	3	4	1	3	5	3	10	2	12	3	4	3	2	3	6	1	2	2	1	1.01717	1.46858	0
ENSBTAG00000001807	113	69	32	48	36	48	54	82	19	34	32	23	45	52	63	85	34	84	28	87	74	63	50	99	66	45	27	0	38.3136	25.3331	17.6396
ENSBTAG00000001808	35	25	14	16	11	28	15	34	14	8	29	21	22	24	28	47	18	53	12	20	13	26	21	22	21	34	18	0	11.867	9.17864	7.7173
ENSBTAG00000001809	0	0	0	0	0	0	0	0	0	0	0	0	0	0	0	0	0	2	0	0	0	0	0	0	0	0	0	26	0	0	0
ENSBTAG00000001810	395	367	175	191	198	263	223	333	143	169	165	129	147	205	290	506	205	363	169	302	217	258	205	338	253	264	149	0	133.928	134.742	96.4663
ENSBTAG00000001812	0	0	0	1	0	0	0	2	1	0	0	0	0	0	2	0	0	0	0	0	2	1	0	0	0	1	0	20	0	0	0
ENSBTAG00000001814	212	229	62	152	139	130	133	142	48	47	99	53	54	92	85	130	71	113	65	222	96	187	137	225	180	192	59	0	71.8804	84.0764	34.1766
ENSBTAG00000001815	191	258	106	131	157	162	138	123	98	57	163	70	82	119	123	214	92	184	127	185	178	150	146	230	160	142	83	0	64.7601	94.7236	58.431
ENSBTAG00000001816	11	10	2	9	8	6	7	2	5	3	2	3	2	6	5	7	2	8	1	15	10	12	3	6	13	5	3	0	3.72964	3.67146	1.10247
ENSBTAG00000001817	47	39	21	21	21	38	29	24	9	19	18	17	12	14	19	61	19	28	17	47	22	38	28	37	26	29	13	0	15.9357	14.3187	11.576
ENSBTAG00000001818	25	15	5	1	0	3	8	3	0	8	0	1	1	2	2	1	0	1	2	5	7	2	5	2	5	5	2	4	8.47646	5.50719	2.75618
ENSBTAG00000001819	166	148	92	81	103	117	84	51	66	41	109	57	46	61	77	178	68	146	65	91	111	116	100	141	89	87	70	0	56.2837	54.3376	50.7137
ENSBTAG00000001821	1799	1691	664	961	1045	1231	923	1332	588	805	1048	663	623	843	1214	1924	896	1376	765	1545	1126	1182	866	1774	1176	1295	778	0	609.966	620.843	366.021
ENSBTAG00000001822	39	17	9	12	14	6	8	28	2	33	8	8	3	3	15	14	12	11	10	15	14	10	11	21	12	9	6	0	13.2233	6.24148	4.96112
ENSBTAG00000001823	1	0	1	2	0	1	0	0	0	0	1	0	0	0	3	1	1	6	0	2	0	0	0	2	2	3	0	14	0.339058	0	0.551236
ENSBTAG00000001824	62	20	7	7	9	14	15	9	7	6	11	2	5	3	2	11	2	12	6	16	18	10	4	16	8	7	10	0	21.0216	7.34291	3.85865
ENSBTAG00000001825	1	0	1	0	0	0	0	0	0	2	0	0	0	0	0	0	0	1	0	0	0	0	1	1	0	0	0	21	0.339058	0	0.551236
ENSBTAG00000001826	100	96	53	77	82	89	75	81	70	31	55	34	52	68	80	141	56	93	59	117	61	94	72	135	114	108	47	0	33.9058	35.246	29.2155
ENSBTAG00000001827	107	66	71	68	64	72	50	59	31	30	56	26	31	39	60	117	43	99	41	84	58	74	60	72	57	58	51	0	36.2792	24.2316	39.1378
ENSBTAG00000001828	30	21	16	12	5	6	17	22	8	3	7	0	4	10	12	29	9	17	7	22	20	18	19	33	26	14	11	1	10.1717	7.71006	8.81978
ENSBTAG00000001829	191	221	98	84	94	186	69	122	77	74	117	93	108	75	89	151	88	140	120	147	124	123	138	216	126	128	73	0	64.7601	81.1392	54.0211
ENSBTAG00000001830	4	0	2	0	0	2	0	2	0	2	0	0	1	2	0	3	0	2	1	0	0	3	2	1	1	1	0	12	1.35623	0	1.10247
ENSBTAG00000001832	64	54	44	44	33	45	39	42	32	30	30	26	20	23	45	98	42	64	26	42	36	44	54	65	50	34	23	0	21.6997	19.8259	24.2544
ENSBTAG00000001834	103	109	45	43	46	78	73	84	53	37	56	29	27	49	64	104	45	70	37	88	73	80	59	86	83	78	35	0	34.923	40.0189	24.8056
ENSBTAG00000001835	138	134	71	68	89	112	70	111	53	104	79	67	59	79	97	178	86	134	79	142	93	103	86	128	84	144	64	0	46.79	49.1975	39.1378
ENSBTAG00000001836	0	0	1	0	0	1	1	0	0	0	0	0	0	0	0	0	0	0	0	1	0	0	0	0	2	0	0	22	0	0	0.551236
ENSBTAG00000001838	2	1	0	0	0	0	0	0	0	3	0	0	0	0	6	1	0	0	0	4	2	0	2	1	3	1	0	16	0.678117	0.367146	0
ENSBTAG00000001839	145	132	122	125	112	148	101	141	111	83	166	85	101	99	159	343	122	234	129	129	131	136	144	180	130	123	99	0	49.1635	48.4632	67.2508
ENSBTAG00000001840	53	43	25	34	27	36	34	28	18	15	19	11	20	22	24	73	7	45	16	43	30	47	37	51	30	24	19	0	17.9701	15.7873	13.7809
ENSBTAG00000001842	9	11	6	8	11	11	6	4	2	4	3	10	5	11	6	15	11	7	9	6	5	8	8	19	10	4	1	0	3.05152	4.0386	3.30742
ENSBTAG00000001843	63	50	21	45	27	36	29	31	15	14	38	14	22	28	29	57	30	38	26	36	47	48	39	63	39	30	26	0	21.3607	18.3573	11.576
ENSBTAG00000001844	121	161	96	83	94	116	75	111	54	56	80	52	53	63	85	155	66	124	83	102	76	96	80	158	97	117	54	0	41.0261	59.1105	52.9187
ENSBTAG00000001845	105	101	68	70	71	99	81	97	63	39	107	52	60	66	80	154	73	137	59	95	73	93	87	141	112	84	79	0	35.6011	37.0817	37.484
ENSBTAG00000001847	62	55	28	31	21	38	28	67	25	19	20	18	14	38	41	61	36	44	21	46	26	42	32	58	46	43	12	0	21.0216	20.193	15.4346
ENSBTAG00000001848	38	50	26	34	40	39	31	28	12	17	40	12	23	26	24	52	22	36	23	52	29	38	43	55	24	37	15	0	12.8842	18.3573	14.3321
ENSBTAG00000001851	43	76	15	27	18	8	49	34	21	5	17	33	77	18	25	105	9	140	65	24	78	22	93	52	61	148	10	0	14.5795	27.9031	8.26854
ENSBTAG00000001852	2	6	0	0	1	0	1	2	0	3	0	1	2	2	0	0	2	1	0	2	2	1	4	4	1	0	0	10	0.678117	2.20287	0
ENSBTAG00000001854	112	111	56	79	81	105	55	89	46	51	85	59	67	67	89	144	72	124	75	103	76	85	93	113	78	79	55	0	37.9745	40.7532	30.8692
ENSBTAG00000001855	130	113	80	87	75	99	61	95	61	52	76	53	50	76	83	187	68	110	69	112	70	79	126	129	107	107	47	0	44.0776	41.4875	44.0989
ENSBTAG00000001856	115	115	58	70	64	90	61	103	49	62	87	47	49	65	80	136	68	94	41	107	79	88	63	135	76	75	33	0	38.9917	42.2218	31.9717
ENSBTAG00000001857	69	60	39	45	46	56	60	43	35	31	49	32	24	33	65	84	30	81	46	59	61	55	42	92	45	57	21	0	23.395	22.0287	21.4982
ENSBTAG00000001858	146	150	113	114	102	165	83	176	74	99	112	100	112	105	144	332	148	225	145	123	116	139	126	161	115	142	92	0	49.5025	55.0719	62.2897
ENSBTAG00000001861	48	51	21	39	28	38	29	51	31	15	19	27	13	31	48	70	36	45	25	53	36	51	42	58	41	34	25	0	16.2748	18.7244	11.576
ENSBTAG00000001862	30	52	32	26	30	47	29	30	10	16	38	14	23	24	36	41	31	37	25	37	23	23	30	40	41	26	10	0	10.1717	19.0916	17.6396
ENSBTAG00000001864	5	7	5	5	5	2	1	10	0	4	3	2	4	4	0	4	4	1	0	4	3	4	8	12	7	9	2	3	1.69529	2.57002	2.75618
ENSBTAG00000001865	0	0	0	1	1	0	0	0	0	1	0	0	0	0	0	0	1	0	0	0	0	0	0	0	0	0	0	23	0	0	0
ENSBTAG00000001866	0	0	1	0	1	0	0	0	0	0	0	0	0	0	0	0	0	0	0	1	0	0	0	0	0	1	0	23	0	0	0.551236
ENSBTAG00000001867	146	133	57	85	77	68	73	122	35	65	46	28	42	76	95	153	67	115	59	190	95	116	81	134	106	99	44	0	49.5025	48.8304	31.4205
ENSBTAG00000001868	156	163	93	75	95	137	61	123	58	70	120	96	70	57	79	178	79	139	88	84	82	118	101	157	110	84	51	0	52.8931	59.8448	51.2649
ENSBTAG00000001870	1	1	3	1	0	3	1	0	0	0	1	1	0	0	0	2	0	1	0	1	1	1	2	0	4	0	0	12	0.339058	0.367146	1.65371
ENSBTAG00000001871	0	0	0	0	0	0	0	0	0	1	0	0	0	0	0	0	0	0	0	0	0	0	0	0	1	0	0	25	0	0	0
ENSBTAG00000001872	28	24	9	11	16	10	10	19	4	19	12	13	14	10	16	34	13	19	6	18	7	21	13	15	11	13	10	0	9.49363	8.8115	4.96112
ENSBTAG00000001873	0	0	0	0	0	0	0	0	0	0	0	0	0	1	0	0	0	0	0	0	0	0	0	0	1	0	0	25	0	0	0
ENSBTAG00000001874	19	13	3	9	10	11	15	8	5	7	10	6	2	11	13	22	2	11	7	27	11	12	19	21	18	18	6	0	6.44211	4.77289	1.65371
ENSBTAG00000001877	29	20	11	9	7	17	8	15	9	10	16	8	4	7	17	39	21	16	6	13	15	14	6	21	13	10	10	0	9.83269	7.34291	6.0636
ENSBTAG00000001879	16	21	5	8	7	7	10	6	0	2	2	1	2	4	10	10	3	3	6	17	4	17	10	17	15	8	5	1	5.42493	7.71006	2.75618
ENSBTAG00000001880	0	0	0	0	0	0	0	0	0	1	0	0	0	0	0	0	1	1	0	0	1	0	0	0	0	0	0	23	0	0	0
ENSBTAG00000001881	24	19	2	6	7	10	21	13	14	7	8	5	6	15	17	15	18	5	4	22	20	12	16	21	26	19	6	0	8.1374	6.97577	1.10247
ENSBTAG00000001882	56	16	3	16	7	8	6	15	4	17	8	10	1	0	5	16	2	7	5	12	8	13	15	8	6	7	1	1	18.9873	5.87433	1.65371
ENSBTAG00000001885	3	5	1	9	5	9	5	7	7	5	5	4	5	5	1	6	3	5	5	5	5	9	9	10	6	5	2	0	1.01717	1.83573	0.551236
ENSBTAG00000001886	36	28	22	24	13	26	12	32	12	13	12	10	10	14	20	40	15	32	20	15	15	17	17	16	14	21	13	0	12.2061	10.2801	12.1272
ENSBTAG00000001887	68	55	29	31	52	47	39	74	27	28	38	31	28	34	55	117	34	99	27	55	42	41	58	68	55	45	29	0	23.056	20.193	15.9858
ENSBTAG00000001888	761	676	295	477	383	506	454	529	283	255	344	261	270	437	641	999	390	575	289	637	496	618	521	667	652	533	232	0	258.023	248.191	162.615
ENSBTAG00000001889	11	5	5	2	6	4	8	3	7	1	8	2	3	6	7	9	1	5	9	5	2	8	12	10	4	7	3	0	3.72964	1.83573	2.75618
ENSBTAG00000001890	96	65	25	32	46	41	50	44	18	21	27	27	28	38	41	63	31	51	20	47	34	54	50	66	57	52	16	0	32.5496	23.8645	13.7809
ENSBTAG00000001892	14	15	16	10	8	5	5	11	7	10	4	3	3	12	22	17	12	9	7	14	14	9	9	19	20	16	6	0	4.74682	5.50719	8.81978
ENSBTAG00000001893	1	6	2	3	2	2	3	6	4	0	2	2	1	10	4	7	4	2	4	3	0	5	4	4	7	4	3	2	0.339058	2.20287	1.10247
ENSBTAG00000001894	78	72	41	32	36	50	43	60	29	37	39	37	30	46	63	91	38	84	22	64	37	51	42	63	51	37	26	0	26.4465	26.4345	22.6007
ENSBTAG00000001895	55	54	15	29	21	26	22	38	21	29	27	11	17	31	37	56	25	31	23	25	29	17	32	42	29	33	24	0	18.6482	19.8259	8.26854
ENSBTAG00000001898	14	17	10	10	9	7	12	16	6	17	7	6	4	16	18	26	20	21	9	19	7	17	14	18	32	12	8	0	4.74682	6.24148	5.51236
ENSBTAG00000001899	2	1	3	0	0	0	1	3	0	1	1	0	1	1	0	2	1	1	2	0	3	2	2	3	2	0	0	9	0.678117	0.367146	1.65371
ENSBTAG00000001900	4	4	0	4	2	3	4	0	1	3	1	1	0	2	4	0	2	1	1	5	2	6	1	3	0	2	1	5	1.35623	1.46858	0
ENSBTAG00000001901	0	0	1	2	0	0	0	0	0	0	0	0	0	0	0	1	0	0	0	0	1	2	0	1	0	0	0	21	0	0	0.551236
ENSBTAG00000001902	371	368	118	112	131	135	184	259	111	127	100	81	123	214	275	336	176	225	92	272	205	252	192	359	217	239	95	0	125.791	135.11	65.0458
ENSBTAG00000001903	0	2	1	1	3	1	0	0	0	2	0	1	1	2	0	2	1	2	1	5	4	0	3	2	0	3	1	8	0	0.734291	0.551236
ENSBTAG00000001904	69	95	21	36	26	44	46	33	17	26	23	15	21	41	32	42	26	53	11	65	44	47	32	77	39	56	20	0	23.395	34.8788	11.576
ENSBTAG00000001906	104	95	26	34	23	45	37	49	23	33	28	13	11	35	46	67	31	43	22	75	49	56	45	82	55	71	9	0	35.2621	34.8788	14.3321
ENSBTAG00000001908	175	191	136	130	148	166	115	208	99	100	150	122	89	111	149	323	173	238	110	163	133	171	123	221	120	141	109	0	59.3352	70.1248	74.9681
ENSBTAG00000001911	13	10	8	6	13	6	13	5	5	7	7	7	3	7	16	25	6	13	7	18	2	25	12	18	10	11	8	0	4.40776	3.67146	4.40989
ENSBTAG00000001912	0	0	0	0	0	0	0	4	0	0	0	0	0	1	0	0	0	1	0	0	0	0	0	0	0	0	0	24	0	0	0
ENSBTAG00000001915	1	6	6	1	2	4	0	10	1	1	2	4	0	0	1	6	0	6	2	1	1	6	2	1	5	3	1	4	0.339058	2.20287	3.30742
ENSBTAG00000001917	4	1	2	1	0	1	1	3	0	2	1	0	0	1	1	1	2	1	0	1	2	0	1	1	1	1	1	6	1.35623	0.367146	1.10247
ENSBTAG00000001918	22	16	3	4	1	8	8	7	4	6	3	3	5	10	20	10	9	7	5	14	10	17	14	19	6	12	4	0	7.45928	5.87433	1.65371
ENSBTAG00000001919	98	89	49	77	64	75	57	85	27	36	48	39	29	51	67	146	55	90	40	91	62	65	80	101	79	77	27	0	33.2277	32.676	27.0106
ENSBTAG00000001920	126	102	30	35	38	55	39	113	40	44	35	33	36	46	85	92	64	95	37	86	67	77	55	109	49	60	44	0	42.7213	37.4489	16.5371
ENSBTAG00000001922	16	20	10	15	10	28	24	19	7	17	9	6	9	14	21	28	14	36	16	19	10	13	18	24	18	14	9	0	5.42493	7.34291	5.51236
ENSBTAG00000001925	0	0	1	0	0	0	1	0	0	0	0	0	0	1	0	0	1	0	0	0	0	0	0	0	2	0	0	22	0	0	0.551236
ENSBTAG00000001926	222	218	102	145	143	194	130	168	75	110	120	103	81	96	169	234	121	203	113	162	144	173	141	217	154	137	80	0	75.2709	80.0378	56.2261
ENSBTAG00000001927	9	13	4	3	4	4	6	7	3	7	2	5	1	2	7	6	3	5	5	7	9	4	8	7	12	6	1	0	3.05152	4.77289	2.20494
ENSBTAG00000001928	390	433	218	233	224	391	164	370	146	207	272	252	154	137	228	475	290	379	290	247	239	288	258	341	236	311	201	0	132.233	158.974	120.169
ENSBTAG00000001931	116	77	32	53	54	66	43	33	19	19	46	18	15	18	23	59	20	37	25	57	55	74	54	83	55	53	28	0	39.3308	28.2702	17.6396
ENSBTAG00000001932	219	219	102	204	178	166	117	132	78	88	149	75	73	110	106	232	99	159	96	220	145	184	166	263	134	150	83	0	74.2538	80.4049	56.2261
ENSBTAG00000001933	198	212	133	145	163	184	134	120	77	76	134	80	82	92	107	207	121	206	130	177	134	194	151	195	142	158	75	0	67.1335	77.8349	73.3144
ENSBTAG00000001936	49	46	34	56	35	47	27	43	22	4	21	14	20	55	64	99	20	69	29	79	37	28	67	146	73	61	21	0	16.6139	16.8887	18.742
ENSBTAG00000001937	30	36	30	25	25	26	14	13	14	14	27	12	12	8	12	42	16	32	27	21	26	26	25	41	29	15	13	0	10.1717	13.2172	16.5371
ENSBTAG00000001938	73	70	46	48	57	51	29	51	17	42	53	37	13	24	53	76	39	86	34	53	39	45	54	52	38	46	46	0	24.7513	25.7002	25.3569
ENSBTAG00000001939	189	132	59	65	75	80	82	132	61	41	68	53	61	103	142	177	76	109	62	139	99	110	100	140	117	108	66	0	64.082	48.4632	32.5229
ENSBTAG00000001941	152	59	33	39	57	47	47	75	24	37	30	29	20	25	32	81	40	58	42	54	45	70	53	62	54	47	23	0	51.5369	21.6616	18.1908
ENSBTAG00000001942	58	60	33	50	47	58	45	54	31	44	35	29	26	49	83	103	40	72	36	81	52	58	64	78	47	63	34	0	19.6654	22.0287	18.1908
ENSBTAG00000001945	19	7	8	6	10	9	10	20	8	8	4	2	4	10	8	11	4	11	4	20	9	14	13	16	16	3	3	0	6.44211	2.57002	4.40989
ENSBTAG00000001947	3	4	0	2	3	4	8	2	1	3	2	1	2	1	8	7	4	8	3	5	2	6	2	6	2	2	0	2	1.01717	1.46858	0
ENSBTAG00000001948	78	72	34	47	57	54	39	70	20	35	34	20	37	31	40	107	34	79	31	68	52	56	52	61	49	59	29	0	26.4465	26.4345	18.742
ENSBTAG00000001949	13	15	5	7	3	9	8	6	6	5	5	2	5	9	5	17	9	14	5	13	3	11	12	9	9	10	5	0	4.40776	5.50719	2.75618
ENSBTAG00000001950	69	56	52	44	49	63	39	54	28	41	53	42	22	24	51	82	51	54	39	52	43	64	65	66	53	47	38	0	23.395	20.5602	28.6643
ENSBTAG00000001952	1	2	1	1	0	1	0	1	0	1	2	1	1	0	0	1	1	2	0	0	0	3	2	3	3	1	0	9	0.339058	0.734291	0.551236
ENSBTAG00000001956	28	17	7	13	19	21	16	21	9	17	19	23	12	11	15	29	11	15	19	15	21	21	21	25	18	22	15	0	9.49363	6.24148	3.85865
ENSBTAG00000001957	41	17	12	7	11	16	15	32	10	6	9	10	5	15	31	22	18	32	4	28	19	17	16	29	27	16	13	0	13.9014	6.24148	6.61483
ENSBTAG00000001959	4	1	0	2	1	3	4	2	0	2	3	0	0	1	0	2	2	4	0	2	0	2	2	2	0	3	0	9	1.35623	0.367146	0
ENSBTAG00000001961	423	752	299	440	439	402	302	384	171	211	264	176	208	320	393	636	368	488	299	715	327	441	369	697	499	582	210	0	143.422	276.094	164.82
ENSBTAG00000001962	86	90	50	57	59	76	51	83	24	51	58	53	32	41	62	108	52	91	50	60	63	61	61	75	46	71	39	0	29.159	33.0431	27.5618
ENSBTAG00000001965	0	0	0	0	0	0	0	1	0	0	0	0	0	0	0	0	0	0	0	0	0	0	0	0	0	0	0	26	0	0	0
ENSBTAG00000001966	15	22	4	21	25	19	6	23	3	14	4	7	3	4	15	27	11	12	7	27	9	19	9	15	25	34	10	0	5.08587	8.07721	2.20494
ENSBTAG00000001968	140	119	73	42	55	60	79	164	45	35	31	42	51	82	112	202	72	79	29	108	106	109	89	142	101	104	49	0	47.4682	43.6903	40.2402
ENSBTAG00000001969	9	11	1	2	2	0	2	5	2	2	0	1	1	6	3	7	1	4	1	5	2	4	2	2	5	1	1	2	3.05152	4.0386	0.551236
ENSBTAG00000001975	4	5	1	0	1	0	3	0	0	2	1	0	0	0	0	3	2	1	0	1	1	3	1	2	0	0	0	12	1.35623	1.83573	0.551236
ENSBTAG00000001976	1	0	1	0	0	0	0	0	0	0	0	0	0	0	0	0	0	1	0	0	0	0	0	0	0	0	0	24	0.339058	0	0.551236
ENSBTAG00000001977	148	154	131	103	123	143	98	192	78	91	103	86	72	105	148	268	138	223	91	136	114	137	110	160	123	122	92	0	50.1806	56.5404	72.2119
ENSBTAG00000001979	0	0	1	0	0	0	0	0	0	1	0	0	0	0	0	0	0	4	0	0	1	0	0	1	1	0	0	21	0	0	0.551236
ENSBTAG00000001981	2	10	2	4	3	8	2	7	1	4	1	1	3	2	1	3	5	4	2	3	1	3	2	3	6	13	2	0	0.678117	3.67146	1.10247
ENSBTAG00000001983	50	36	18	23	36	22	14	12	8	26	18	13	6	14	12	24	16	21	17	26	19	24	22	21	24	27	14	0	16.9529	13.2172	9.92225
ENSBTAG00000001985	2	0	2	0	0	0	0	1	0	1	1	0	0	2	1	0	0	1	1	0	1	1	3	1	0	3	2	12	0.678117	0	1.10247
ENSBTAG00000001987	170	126	49	87	92	79	88	123	31	73	49	46	52	61	107	157	83	115	52	109	91	95	98	106	89	108	42	0	57.6399	46.2604	27.0106
ENSBTAG00000001988	283	230	166	196	208	203	178	195	86	129	160	109	103	130	217	420	148	225	119	248	158	205	201	235	232	209	123	0	95.9535	84.4435	91.5052
ENSBTAG00000001992	436	410	273	257	271	368	194	462	216	183	388	276	261	204	328	708	307	435	237	304	244	393	318	402	296	292	248	0	147.829	150.53	150.487
ENSBTAG00000001994	0	1	0	0	0	0	0	0	0	0	0	0	0	0	0	0	0	0	0	0	0	0	0	1	0	0	0	25	0	0.367146	0
ENSBTAG00000001996	154	168	46	83	87	117	115	112	37	68	74	33	45	59	66	117	55	87	45	145	109	152	102	145	143	103	50	0	52.215	61.6805	25.3569
ENSBTAG00000001997	0	1	4	0	0	0	2	2	0	3	0	0	0	0	1	0	0	6	0	0	2	4	2	1	1	0	0	15	0	0.367146	2.20494
ENSBTAG00000001998	65	49	10	22	30	36	47	18	8	3	42	8	32	25	25	29	27	23	30	21	21	28	45	18	30	34	9	0	22.0388	17.9901	5.51236
ENSBTAG00000001999	31	34	15	28	16	22	22	18	14	19	23	10	21	10	22	31	16	24	14	26	23	20	18	36	19	38	14	0	10.5108	12.483	8.26854
ENSBTAG00000002000	29	22	12	22	17	23	17	26	12	16	30	20	10	4	21	30	13	26	14	23	11	22	19	25	12	14	9	0	9.83269	8.07721	6.61483
ENSBTAG00000002001	0	0	0	1	1	0	0	0	0	0	0	0	0	1	0	0	0	2	0	0	1	1	0	0	0	0	2	20	0	0	0
ENSBTAG00000002002	197	179	94	103	81	104	101	180	53	113	73	57	61	94	133	205	123	159	56	133	95	121	103	177	114	137	49	0	66.7945	65.7191	51.8162
ENSBTAG00000002004	39	28	22	19	28	28	12	42	20	25	23	22	26	23	36	45	33	64	19	31	19	25	37	34	22	34	18	0	13.2233	10.2801	12.1272
ENSBTAG00000002006	667	1075	636	435	633	552	438	481	260	517	602	353	390	410	516	640	380	594	455	1184	653	475	628	810	601	912	444	0	226.152	394.682	350.586
ENSBTAG00000002007	1	0	0	0	0	0	0	1	0	1	0	0	0	0	0	0	0	0	0	0	1	1	0	0	3	0	1	20	0.339058	0	0
ENSBTAG00000002008	0	0	0	0	0	0	0	1	0	0	0	0	0	0	0	0	0	1	0	0	0	0	0	0	0	0	0	25	0	0	0
ENSBTAG00000002009	2	0	2	1	0	0	1	1	2	0	0	1	0	1	1	0	0	1	2	2	0	0	1	0	0	1	0	13	0.678117	0	1.10247
ENSBTAG00000002010	68	65	32	46	38	45	51	55	24	35	38	23	26	36	54	80	32	69	35	82	47	53	65	65	61	61	33	0	23.056	23.8645	17.6396
ENSBTAG00000002011	2	3	0	1	1	0	1	4	0	1	1	1	0	2	2	0	0	1	0	1	2	1	0	1	0	2	0	10	0.678117	1.10144	0
ENSBTAG00000002012	91	84	76	58	80	89	67	89	63	45	90	66	57	58	97	195	73	150	76	75	84	77	90	95	81	63	58	0	30.8543	30.8402	41.8939
ENSBTAG00000002014	267	209	116	156	155	175	142	189	87	114	181	96	92	128	197	343	145	280	129	195	167	186	162	266	204	185	117	0	90.5286	76.7335	63.9434
ENSBTAG00000002015	38	42	16	21	12	16	23	46	17	13	13	12	18	28	46	61	29	31	11	35	16	30	26	43	32	29	8	0	12.8842	15.4201	8.81978
ENSBTAG00000002016	0	0	0	0	0	0	0	1	0	0	0	0	0	0	0	0	0	0	0	0	0	0	0	0	0	0	0	26	0	0	0
ENSBTAG00000002018	471	429	330	283	327	463	181	391	159	298	316	286	170	176	272	448	237	417	312	364	250	338	331	467	260	387	218	0	159.696	157.506	181.908
ENSBTAG00000002019	4	0	1	2	3	2	0	3	1	5	2	0	1	0	2	6	1	2	0	4	2	1	6	1	2	3	2	5	1.35623	0	0.551236
ENSBTAG00000002020	83	52	20	41	42	38	56	44	32	31	24	21	30	44	64	128	37	50	19	52	55	61	52	66	58	55	20	0	28.1418	19.0916	11.0247
ENSBTAG00000002021	27	31	15	12	17	14	18	18	7	17	6	10	5	12	12	26	11	21	3	12	18	23	15	33	19	23	7	0	9.15457	11.3815	8.26854
ENSBTAG00000002023	19	27	14	20	17	22	12	23	9	9	7	13	1	25	28	40	17	28	13	32	11	26	26	23	23	36	7	0	6.44211	9.91294	7.7173
ENSBTAG00000002024	0	0	0	0	0	0	1	1	0	0	0	0	0	0	0	1	0	0	0	0	0	0	0	0	0	0	0	24	0	0	0
ENSBTAG00000002025	13	12	13	14	13	18	22	23	12	10	7	15	18	11	16	41	19	16	9	17	8	17	11	22	14	15	10	0	4.40776	4.40575	7.16607
ENSBTAG00000002026	160	141	85	78	88	103	86	124	54	88	82	63	50	67	101	226	92	146	55	139	78	96	102	120	94	119	64	0	54.2493	51.7675	46.8551
ENSBTAG00000002027	4	4	1	2	5	7	2	3	2	2	3	3	4	4	4	2	1	3	2	6	4	3	5	4	4	3	0	1	1.35623	1.46858	0.551236
ENSBTAG00000002028	45	45	24	28	27	25	29	46	16	26	7	28	19	19	35	49	23	36	16	40	16	29	31	30	15	29	11	0	15.2576	16.5216	13.2297
ENSBTAG00000002029	78	79	44	56	47	65	51	74	43	30	50	46	36	62	90	113	54	94	44	53	64	50	55	81	51	56	24	0	26.4465	29.0045	24.2544
ENSBTAG00000002030	0	2	1	0	0	0	0	1	3	3	0	1	0	0	0	0	0	4	0	1	0	0	0	0	1	0	0	18	0	0.734291	0.551236
ENSBTAG00000002033	48	39	24	45	32	50	26	46	23	41	38	20	24	22	50	70	22	56	28	31	33	34	34	41	34	34	30	0	16.2748	14.3187	13.2297
ENSBTAG00000002034	6	3	1	1	1	0	6	1	2	0	1	0	1	1	1	2	1	0	2	3	0	3	1	5	3	2	0	6	2.03435	1.10144	0.551236
ENSBTAG00000002035	5	1	0	1	0	0	2	0	1	3	0	1	0	0	0	3	0	1	0	1	2	1	0	1	1	0	0	13	1.69529	0.367146	0
ENSBTAG00000002036	14	27	12	7	10	4	20	9	8	6	8	3	6	12	16	27	13	10	3	25	18	20	18	23	21	19	2	0	4.74682	9.91294	6.61483
ENSBTAG00000002037	92	74	21	48	28	47	55	53	18	41	26	23	33	30	61	76	35	49	23	74	54	69	41	70	74	70	19	0	31.1934	27.1688	11.576
ENSBTAG00000002038	1085	863	657	658	801	898	566	878	325	495	628	446	338	425	717	1414	558	1015	484	906	598	753	758	883	728	753	496	0	367.878	316.847	362.162
ENSBTAG00000002039	89	54	32	57	42	46	41	37	23	25	41	20	17	26	26	64	30	52	30	48	46	51	59	51	39	42	26	0	30.1762	19.8259	17.6396
ENSBTAG00000002041	115	42	8	36	45	22	29	43	8	46	19	15	19	16	7	43	10	22	20	30	27	31	46	25	16	22	7	0	38.9917	15.4201	4.40989
ENSBTAG00000002042	95	96	53	66	82	59	53	44	33	49	43	39	29	45	51	98	32	92	50	97	62	60	69	111	69	66	26	0	32.2105	35.246	29.2155
ENSBTAG00000002043	0	0	0	0	0	0	1	0	0	0	0	0	0	0	0	0	0	0	0	0	0	0	0	0	0	0	0	26	0	0	0
ENSBTAG00000002044	19	13	12	8	15	13	7	15	12	7	12	10	7	17	12	22	10	17	8	15	13	18	19	27	12	15	8	0	6.44211	4.77289	6.61483
ENSBTAG00000002045	103	95	67	85	73	90	65	91	46	70	58	51	43	63	80	156	67	112	63	92	73	70	90	119	77	93	40	0	34.923	34.8788	36.9328
ENSBTAG00000002046	259	233	236	234	259	250	177	181	166	105	310	131	166	136	220	454	142	336	199	268	258	233	252	317	212	220	197	0	87.8161	85.545	130.092
ENSBTAG00000002048	226	221	130	133	151	147	124	212	89	124	112	105	73	122	169	291	117	192	114	206	167	172	143	228	179	194	110	0	76.6272	81.1392	71.6607
ENSBTAG00000002049	122	104	83	130	119	98	88	113	60	54	98	44	71	92	133	262	71	168	89	149	99	105	107	165	94	135	73	0	41.3651	38.1832	45.7526
ENSBTAG00000002050	15	15	9	7	10	5	3	7	2	8	3	5	4	3	13	6	6	11	9	8	3	6	8	9	14	4	4	0	5.08587	5.50719	4.96112
ENSBTAG00000002051	169	134	56	79	89	82	90	80	50	45	73	39	45	40	75	130	51	87	49	117	97	104	100	147	117	86	50	0	57.3009	49.1975	30.8692
ENSBTAG00000002052	276	269	130	152	164	191	131	130	78	86	141	116	71	108	132	256	126	185	152	208	124	184	159	251	181	226	84	0	93.5801	98.7622	71.6607
ENSBTAG00000002055	50	31	15	18	18	21	19	21	14	8	16	12	12	15	26	24	10	23	12	43	28	30	24	40	18	26	10	0	16.9529	11.3815	8.26854
ENSBTAG00000002056	23	14	8	6	10	23	11	16	7	11	11	13	5	8	18	22	12	15	6	14	16	24	17	17	16	15	3	0	7.79834	5.14004	4.40989
ENSBTAG00000002058	43	29	19	23	21	29	20	22	9	18	15	14	15	24	25	44	28	35	15	26	12	31	26	41	30	21	10	0	14.5795	10.6472	10.4735
ENSBTAG00000002059	80	62	22	38	29	49	44	60	29	31	30	18	26	28	56	82	39	52	32	60	38	59	36	68	61	59	26	0	27.1247	22.763	12.1272
ENSBTAG00000002060	640	523	392	440	504	489	356	507	208	336	332	289	200	273	452	868	300	589	337	515	375	469	501	600	469	459	285	0	216.997	192.017	216.085
ENSBTAG00000002062	26	11	12	12	11	25	24	23	1	10	10	8	7	7	15	20	12	17	6	22	19	12	10	16	32	24	3	0	8.81552	4.0386	6.61483
ENSBTAG00000002065	0	1	0	0	0	0	0	0	0	0	0	0	0	0	0	0	0	0	0	0	0	1	1	0	0	0	1	23	0	0.367146	0
ENSBTAG00000002066	1	0	0	0	0	0	0	0	0	0	0	0	0	0	0	0	0	3	0	0	1	1	0	0	0	0	0	23	0.339058	0	0
ENSBTAG00000002068	849	890	573	675	781	781	500	581	389	416	742	368	400	377	545	1078	462	962	582	743	610	668	613	924	672	657	482	0	287.861	326.76	315.858
ENSBTAG00000002069	241	213	56	131	197	151	173	109	40	179	111	103	40	92	137	277	140	108	137	262	124	109	156	256	93	112	116	0	81.7131	78.202	30.8692
ENSBTAG00000002070	4	1	1	2	0	0	1	0	0	0	0	0	0	1	0	0	0	0	0	3	2	0	1	1	1	0	1	15	1.35623	0.367146	0.551236
ENSBTAG00000002071	0	0	0	0	0	0	0	0	0	2	0	0	0	0	0	0	0	0	0	0	0	0	0	1	0	0	0	25	0	0	0
ENSBTAG00000002072	84	77	46	52	45	65	33	47	25	43	49	33	29	26	37	56	36	72	45	66	57	72	58	90	53	62	29	0	28.4809	28.2702	25.3569
ENSBTAG00000002073	62	36	26	32	23	43	42	48	14	20	22	23	21	21	61	73	33	49	22	44	27	36	32	47	28	37	19	0	21.0216	13.2172	14.3321
ENSBTAG00000002075	11	9	2	9	4	6	3	14	2	8	2	0	4	8	6	9	7	9	0	11	16	5	8	12	4	2	2	2	3.72964	3.30431	1.10247
ENSBTAG00000002076	44	48	29	35	40	46	33	31	27	24	28	22	23	28	41	94	31	66	27	37	41	32	33	52	42	48	19	0	14.9186	17.623	15.9858
ENSBTAG00000002078	287	277	108	134	135	211	192	219	128	123	142	85	87	153	220	352	135	197	117	271	221	241	172	312	252	214	78	0	97.3097	101.699	59.5335
ENSBTAG00000002080	149	58	27	49	28	43	41	42	3	24	60	8	15	19	34	52	25	33	62	91	23	45	28	124	28	103	19	0	50.5197	21.2945	14.8834
ENSBTAG00000002081	1	2	2	4	3	8	3	2	2	3	0	0	3	2	2	5	1	0	2	3	4	1	2	3	3	1	0	4	0.339058	0.734291	1.10247
ENSBTAG00000002082	376	364	188	367	341	278	224	304	167	164	247	211	173	184	309	556	228	335	208	357	268	252	310	363	261	264	197	0	127.486	133.641	103.632
ENSBTAG00000002083	108	119	40	77	74	78	52	46	38	18	75	19	36	40	41	86	35	66	45	103	72	122	65	127	95	104	38	0	36.6183	43.6903	22.0494
ENSBTAG00000002084	36	17	17	19	24	30	21	14	15	10	24	10	14	22	29	28	15	35	13	28	22	27	24	33	22	32	16	0	12.2061	6.24148	9.37101
ENSBTAG00000002085	1	0	0	0	0	0	0	0	0	1	0	0	0	0	0	0	0	0	0	0	0	0	1	0	0	0	0	24	0.339058	0	0
ENSBTAG00000002086	460	433	189	204	225	263	241	356	147	165	173	132	141	227	297	522	196	338	146	368	292	345	268	405	317	317	155	0	155.967	158.974	104.184
ENSBTAG00000002087	0	0	0	0	0	0	0	0	0	1	0	0	0	0	0	0	0	0	0	0	0	0	0	0	0	0	0	26	0	0	0
ENSBTAG00000002088	0	0	1	0	0	0	0	0	0	1	0	0	0	0	0	0	0	0	0	0	0	0	1	0	0	0	0	24	0	0	0.551236
ENSBTAG00000002089	2	0	0	0	0	1	0	0	0	0	0	1	0	0	0	0	1	1	1	0	2	1	1	1	0	1	1	15	0.678117	0	0
ENSBTAG00000002090	41	45	21	27	28	33	22	21	11	17	17	22	9	25	34	45	17	27	7	37	40	21	31	53	30	31	11	0	13.9014	16.5216	11.576
ENSBTAG00000002092	54	155	22	118	51	44	42	94	21	23	27	18	15	17	62	81	32	113	43	139	54	81	105	140	110	171	28	0	18.3091	56.9076	12.1272
ENSBTAG00000002094	140	110	75	85	105	117	73	89	35	72	95	70	62	56	101	162	64	129	54	107	78	84	101	121	75	100	48	0	47.4682	40.386	41.3427
ENSBTAG00000002095	104	72	30	51	56	72	48	43	27	36	70	29	26	34	42	76	43	63	49	54	49	65	48	75	65	50	35	0	35.2621	26.4345	16.5371
ENSBTAG00000002096	24	19	3	10	9	19	8	6	6	24	7	3	3	5	13	17	10	8	16	16	12	12	8	24	9	17	4	0	8.1374	6.97577	1.65371
ENSBTAG00000002097	146	147	46	84	114	129	90	163	72	118	88	100	83	95	257	278	72	134	133	95	191	168	82	199	117	189	124	0	49.5025	53.9704	25.3569
ENSBTAG00000002098	57	44	32	32	27	45	27	34	18	27	39	25	18	25	32	56	22	29	23	55	37	38	32	60	43	36	25	0	19.3263	16.1544	17.6396
ENSBTAG00000002099	0	0	1	0	0	0	0	0	0	0	0	0	0	0	0	0	0	2	0	0	1	0	1	0	0	0	0	23	0	0	0.551236
ENSBTAG00000002100	1	0	1	0	1	0	0	0	2	0	0	1	0	0	0	0	0	0	0	0	0	0	0	1	1	0	0	20	0.339058	0	0.551236
ENSBTAG00000002101	249	245	231	202	236	255	167	152	120	106	292	134	132	142	191	376	151	340	205	213	181	223	289	302	209	193	185	0	84.4255	89.9507	127.336
ENSBTAG00000002103	406	317	141	197	136	155	190	203	106	122	135	87	139	174	178	359	142	231	157	189	214	244	168	274	241	215	92	0	137.658	116.385	77.7243
ENSBTAG00000002104	4	5	3	4	1	4	4	3	3	0	1	0	0	3	3	3	0	8	0	8	8	11	5	4	5	4	0	6	1.35623	1.83573	1.65371
ENSBTAG00000002105	171	190	87	116	99	131	100	140	66	62	126	63	62	92	137	228	96	139	98	160	136	145	143	216	132	126	87	0	57.979	69.7577	47.9575
ENSBTAG00000002107	116	116	80	129	113	113	93	95	46	46	87	46	65	47	74	192	76	139	81	168	87	117	115	133	89	86	46	0	39.3308	42.5889	44.0989
ENSBTAG00000002108	342	365	242	291	276	374	191	286	124	179	235	169	158	162	269	450	224	372	205	298	229	281	269	378	280	315	217	0	115.958	134.008	133.399
ENSBTAG00000002110	3	3	1	3	1	3	1	5	1	2	0	0	0	2	5	6	3	1	1	1	0	3	0	2	2	3	0	6	1.01717	1.10144	0.551236
ENSBTAG00000002112	13	26	13	18	12	18	16	20	12	8	10	22	11	13	26	39	19	37	26	24	28	17	20	33	19	14	10	0	4.40776	9.54579	7.16607
ENSBTAG00000002113	15	15	5	8	8	9	7	6	8	10	9	1	11	16	15	22	5	8	7	13	16	19	16	13	21	15	2	0	5.08587	5.50719	2.75618
ENSBTAG00000002115	5	9	3	6	3	5	4	7	1	1	2	6	3	4	5	7	2	8	3	8	5	2	4	5	3	8	2	0	1.69529	3.30431	1.65371
ENSBTAG00000002116	79	66	33	42	45	56	33	41	20	26	30	12	27	41	47	87	25	46	24	59	43	48	53	77	39	62	23	0	26.7856	24.2316	18.1908
ENSBTAG00000002117	40	32	8	9	11	19	19	44	8	14	21	15	10	9	24	31	19	28	11	22	26	24	13	28	20	23	9	0	13.5623	11.7487	4.40989
ENSBTAG00000002121	132	115	68	84	85	150	54	71	47	65	84	54	34	48	60	133	68	143	72	103	76	87	77	135	79	89	64	0	44.7557	42.2218	37.484
ENSBTAG00000002122	5	1	0	4	5	5	5	4	0	3	0	0	2	0	1	2	1	5	1	2	4	2	5	1	1	2	3	5	1.69529	0.367146	0
ENSBTAG00000002123	1	0	0	0	1	0	1	0	0	1	0	1	0	1	0	1	1	1	0	1	1	0	0	0	1	0	0	15	0.339058	0	0
ENSBTAG00000002125	35	22	11	7	5	9	17	17	12	9	7	1	11	14	32	39	18	13	1	18	16	24	14	24	30	17	7	0	11.867	8.07721	6.0636
ENSBTAG00000002126	67	61	20	20	28	29	47	57	9	22	30	26	21	21	37	66	24	57	18	47	54	43	34	55	50	47	23	0	22.7169	22.3959	11.0247
ENSBTAG00000002127	38	21	8	32	20	13	26	29	15	18	13	10	17	27	38	71	25	41	14	40	24	39	27	29	37	30	6	0	12.8842	7.71006	4.40989
ENSBTAG00000002128	70	57	34	60	46	48	47	40	30	27	41	18	22	47	47	80	27	75	25	58	47	53	61	67	58	43	17	0	23.7341	20.9273	18.742
ENSBTAG00000002129	845	652	416	578	644	599	550	603	355	292	773	350	442	494	686	1327	529	1048	506	726	569	677	678	856	653	540	507	0	286.504	239.379	229.314
ENSBTAG00000002130	182	158	80	82	101	98	79	61	38	34	80	34	24	48	38	100	48	85	59	110	110	146	84	153	119	89	59	0	61.7086	58.009	44.0989
ENSBTAG00000002132	0	0	1	0	0	1	0	1	0	0	0	0	0	0	0	0	0	0	0	1	1	1	0	3	0	0	0	20	0	0	0.551236
ENSBTAG00000002134	12	7	2	1	3	2	4	16	2	4	0	3	1	2	5	6	6	0	0	2	8	5	2	3	4	5	0	4	4.0687	2.57002	1.10247
ENSBTAG00000002135	6	8	8	4	3	4	1	14	1	13	2	3	5	1	7	9	0	7	4	1	5	3	3	3	3	6	3	1	2.03435	2.93717	4.40989
ENSBTAG00000002136	65	23	13	10	9	10	10	24	8	20	8	14	3	5	9	21	5	10	5	19	14	15	9	9	9	13	1	0	22.0388	8.44435	7.16607
ENSBTAG00000002137	74	71	45	39	39	49	56	63	25	42	37	22	23	37	60	89	41	61	33	62	50	54	50	85	51	49	32	0	25.0903	26.0673	24.8056
ENSBTAG00000002138	0	3	2	0	0	1	0	0	0	0	0	0	0	0	1	0	0	1	0	1	0	1	1	4	0	3	0	17	0	1.10144	1.10247
ENSBTAG00000002139	0	1	0	0	3	0	0	1	0	2	2	1	0	0	2	0	0	0	0	2	2	2	3	0	2	1	0	14	0	0.367146	0
ENSBTAG00000002140	0	0	0	0	0	0	0	0	0	0	0	0	0	0	0	0	0	0	0	0	0	0	0	0	0	0	0	27	0	0	0
ENSBTAG00000002143	10	14	6	12	7	10	3	11	3	7	7	5	5	5	11	14	5	12	2	6	10	10	11	15	9	7	3	0	3.39058	5.14004	3.30742
ENSBTAG00000002144	5	7	4	6	8	8	0	5	2	2	3	1	2	3	5	12	2	6	5	9	6	8	6	7	8	6	2	1	1.69529	2.57002	2.20494
ENSBTAG00000002145	2	3	4	2	1	3	1	0	0	2	4	0	0	0	1	2	1	2	1	4	2	4	4	4	3	2	1	5	0.678117	1.10144	2.20494
ENSBTAG00000002147	102	101	63	78	81	71	56	153	54	63	65	51	64	49	127	183	68	119	71	95	73	66	71	104	77	83	80	0	34.5839	37.0817	34.7279
ENSBTAG00000002148	154	137	75	97	96	137	85	103	36	40	76	73	48	64	90	129	79	122	74	83	89	114	120	153	106	146	49	0	52.215	50.299	41.3427
ENSBTAG00000002150	0	0	0	0	0	0	1	2	0	0	0	0	0	0	0	0	0	0	0	1	0	0	0	0	0	0	0	24	0	0	0
ENSBTAG00000002151	2	0	1	0	0	0	0	1	1	0	0	0	0	0	0	1	0	1	0	1	0	0	0	0	0	0	0	20	0.678117	0	0.551236
ENSBTAG00000002154	1	1	0	1	1	0	1	0	1	2	2	1	1	1	5	3	0	1	1	1	2	4	3	1	2	2	1	4	0.339058	0.367146	0
ENSBTAG00000002157	1	0	0	0	0	0	0	0	1	0	0	0	0	0	0	0	0	1	0	0	0	1	0	0	0	0	1	22	0.339058	0	0
ENSBTAG00000002158	0	0	0	0	1	0	0	0	0	1	0	0	0	0	0	0	0	1	0	0	0	1	1	0	0	0	0	22	0	0	0
ENSBTAG00000002163	24	16	16	11	18	17	19	23	10	16	14	4	8	12	14	47	15	18	23	15	26	19	25	23	20	24	8	0	8.1374	5.87433	8.81978
ENSBTAG00000002164	2	1	1	1	0	0	4	3	1	1	1	0	1	0	1	6	0	3	1	1	0	7	3	3	4	3	3	6	0.678117	0.367146	0.551236
ENSBTAG00000002166	0	1	0	0	1	2	1	1	0	3	0	0	3	0	1	0	0	0	0	2	0	2	1	0	0	0	1	15	0	0.367146	0
ENSBTAG00000002167	0	0	1	0	0	0	0	0	0	0	0	0	0	0	0	0	0	0	0	0	0	0	1	1	1	0	0	23	0	0	0.551236
ENSBTAG00000002169	0	2	0	0	0	0	0	1	1	0	0	0	0	0	1	1	1	0	0	1	2	1	1	1	0	2	0	15	0	0.734291	0
ENSBTAG00000002170	38	32	9	10	20	33	26	20	9	14	13	11	11	21	31	27	9	14	8	40	17	24	15	31	30	34	8	0	12.8842	11.7487	4.96112
ENSBTAG00000002171	150	157	74	99	91	116	103	141	78	70	93	67	74	106	138	209	100	150	62	144	116	123	88	150	131	135	86	0	50.8587	57.6419	40.7915
ENSBTAG00000002174	30	27	12	20	15	29	15	26	12	13	27	8	18	14	33	55	23	46	17	38	19	25	23	50	30	20	11	0	10.1717	9.91294	6.61483
ENSBTAG00000002175	101	77	45	50	56	42	49	89	22	43	34	26	24	35	73	128	39	77	41	83	50	64	74	75	79	72	28	0	34.2449	28.2702	24.8056
ENSBTAG00000002176	63	75	37	54	42	57	50	45	25	32	45	36	33	53	54	102	40	71	42	60	42	50	64	66	64	53	31	0	21.3607	27.5359	20.3957
ENSBTAG00000002177	252	155	80	82	97	88	144	187	79	89	76	48	66	116	169	205	100	155	47	165	121	164	112	176	162	138	69	0	85.4427	56.9076	44.0989
ENSBTAG00000002178	94	106	62	113	61	70	91	61	68	24	77	30	42	47	61	134	63	111	46	143	84	135	112	119	109	74	49	0	31.8715	38.9174	34.1766
ENSBTAG00000002179	28	17	14	17	7	15	16	27	6	7	14	8	14	31	21	27	18	14	3	21	9	14	12	31	10	20	10	0	9.49363	6.24148	7.7173
ENSBTAG00000002180	1	0	1	0	1	0	1	0	0	1	0	1	0	0	0	1	0	0	0	1	1	0	1	0	2	0	0	16	0.339058	0	0.551236
ENSBTAG00000002181	19	25	15	24	15	20	14	17	5	2	5	15	6	11	25	48	19	28	23	41	13	25	19	25	25	32	14	0	6.44211	9.17864	8.26854
ENSBTAG00000002182	34	35	18	21	25	37	16	25	15	22	18	22	10	13	19	32	18	27	17	23	20	16	27	45	20	27	11	0	11.528	12.8501	9.92225
ENSBTAG00000002184	2	1	2	4	5	0	1	1	0	1	1	2	0	3	1	1	3	2	1	3	1	0	0	6	2	1	0	6	0.678117	0.367146	1.10247
ENSBTAG00000002185	39	31	20	23	18	29	19	33	18	19	15	16	18	18	28	50	27	33	18	19	22	27	22	31	26	34	11	0	13.2233	11.3815	11.0247
ENSBTAG00000002186	19	28	15	20	25	18	7	15	10	4	8	13	10	11	17	29	11	14	17	27	8	22	23	34	16	19	13	0	6.44211	10.2801	8.26854
ENSBTAG00000002187	391	370	263	314	323	345	280	339	169	172	278	185	201	212	361	736	276	483	258	388	289	328	338	452	342	336	176	0	132.572	135.844	144.975
ENSBTAG00000002188	0	1	0	0	0	0	0	0	0	3	0	0	1	0	0	0	0	1	1	0	0	0	0	0	0	0	0	22	0	0.367146	0
ENSBTAG00000002189	37	27	9	11	15	19	17	21	3	14	8	8	10	18	19	34	8	19	15	21	22	22	14	20	27	18	8	0	12.5452	9.91294	4.96112
ENSBTAG00000002190	453	248	77	145	124	130	167	227	94	174	119	104	79	115	149	266	122	174	81	221	160	201	134	238	170	190	73	0	153.593	91.0521	42.4452
ENSBTAG00000002191	165	186	76	67	58	101	70	100	34	61	58	41	36	55	57	126	76	75	58	118	97	110	80	140	112	94	39	0	55.9446	68.2891	41.8939
ENSBTAG00000002192	0	1	0	0	0	0	0	0	0	2	0	0	1	0	1	3	2	1	0	0	0	3	2	0	0	0	0	18	0	0.367146	0
ENSBTAG00000002194	21	34	16	24	17	26	19	23	16	13	23	6	4	16	23	50	20	37	17	34	17	27	15	49	28	22	9	0	7.12022	12.483	8.81978
ENSBTAG00000002196	57	44	29	28	35	33	24	51	34	31	33	21	18	21	44	59	38	60	28	42	37	34	34	47	16	50	36	0	19.3263	16.1544	15.9858
ENSBTAG00000002199	2	5	1	2	1	2	0	0	0	1	0	0	1	2	1	1	1	2	0	2	3	1	1	1	1	1	1	6	0.678117	1.83573	0.551236
ENSBTAG00000002201	76	98	41	34	37	78	54	60	28	26	41	21	29	52	73	83	45	84	25	73	61	66	53	69	65	63	32	0	25.7684	35.9803	22.6007
ENSBTAG00000002202	119	91	28	49	46	67	54	50	37	36	46	24	34	46	43	68	28	64	28	119	63	89	59	114	63	70	25	0	40.3479	33.4103	15.4346
ENSBTAG00000002203	246	242	210	211	221	245	118	266	106	134	176	151	108	126	174	384	166	306	170	251	165	220	231	285	183	205	138	0	83.4083	88.8493	115.76
ENSBTAG00000002204	6	0	0	2	1	3	3	11	2	5	0	1	2	1	3	5	5	3	0	5	5	6	3	11	10	3	2	4	2.03435	0	0
ENSBTAG00000002205	0	0	2	0	0	0	0	0	0	0	0	0	1	1	0	0	0	0	0	0	0	1	1	0	0	0	0	22	0	0	1.10247
ENSBTAG00000002206	1	1	0	0	0	0	0	0	0	0	0	0	0	0	0	2	0	3	0	0	0	0	0	2	1	1	0	20	0.339058	0.367146	0
ENSBTAG00000002209	210	161	126	109	125	165	98	145	78	105	124	111	82	106	114	280	84	180	114	158	124	132	124	216	137	125	89	0	71.2022	59.1105	69.4557
ENSBTAG00000002210	228	249	86	103	108	143	165	216	97	95	116	80	81	155	179	266	113	147	97	222	161	168	131	215	189	155	73	0	77.3053	91.4193	47.4063
ENSBTAG00000002211	90	83	40	45	53	43	49	41	27	25	30	15	25	37	34	72	27	46	25	77	58	66	51	111	77	62	13	0	30.5152	30.4731	22.0494
ENSBTAG00000002214	46	23	11	20	7	16	13	13	11	25	12	19	35	22	36	46	33	43	46	59	33	27	20	48	35	22	3	0	15.5967	8.44435	6.0636
ENSBTAG00000002215	33	86	15	41	30	22	22	41	9	16	12	18	7	22	47	49	33	41	24	72	30	35	32	78	50	87	21	0	11.1889	31.5745	8.26854
ENSBTAG00000002216	0	0	0	0	0	0	0	0	0	0	0	0	0	0	0	0	0	0	0	0	0	0	0	0	0	0	0	27	0	0	0
ENSBTAG00000002219	65	83	44	39	34	55	40	48	19	31	38	30	24	40	30	68	23	57	20	61	52	73	50	75	48	69	23	0	22.0388	30.4731	24.2544
ENSBTAG00000002220	189	190	159	161	172	153	124	195	77	102	147	108	136	105	207	369	139	248	140	154	159	161	151	210	150	148	122	0	64.082	69.7577	87.6465
ENSBTAG00000002223	28	38	24	17	17	23	18	19	12	15	21	16	13	13	24	46	11	35	20	32	21	25	23	21	30	21	10	0	9.49363	13.9515	13.2297
ENSBTAG00000002224	266	218	110	134	139	218	87	125	65	134	139	119	78	64	82	164	96	172	109	184	81	191	129	180	109	150	61	0	90.1895	80.0378	60.636
ENSBTAG00000002226	48	32	17	12	22	35	22	22	15	4	26	10	7	23	27	39	15	25	17	54	26	30	31	52	38	31	10	0	16.2748	11.7487	9.37101
ENSBTAG00000002227	103	68	37	53	44	43	40	62	24	24	29	14	32	33	70	113	65	50	29	79	60	66	46	83	60	53	26	0	34.923	24.9659	20.3957
ENSBTAG00000002231	0	0	1	1	0	2	0	0	0	1	0	0	0	1	0	0	0	3	0	2	0	0	2	3	0	0	0	18	0	0	0.551236
ENSBTAG00000002232	22	22	11	9	16	12	15	30	10	7	14	4	15	25	26	34	17	27	14	41	25	31	22	22	26	25	13	0	7.45928	8.07721	6.0636
ENSBTAG00000002233	33	22	10	19	14	20	16	17	8	14	11	7	4	18	12	28	7	27	11	25	12	11	22	27	20	11	9	0	11.1889	8.07721	5.51236
ENSBTAG00000002236	349	335	171	213	210	256	219	304	133	149	190	143	141	146	214	407	164	343	190	260	234	238	215	352	246	286	176	0	118.331	122.994	94.2614
ENSBTAG00000002238	55	52	28	22	36	43	20	34	12	36	29	24	12	12	26	45	19	42	26	46	33	22	40	37	25	32	19	0	18.6482	19.0916	15.4346
ENSBTAG00000002240	27	15	2	8	9	11	15	9	5	5	4	4	14	8	14	18	1	12	6	24	7	13	10	21	14	12	8	0	9.15457	5.50719	1.10247
ENSBTAG00000002242	40	26	15	18	28	29	23	24	8	22	30	19	12	21	31	44	17	41	15	28	22	32	24	38	22	22	15	0	13.5623	9.54579	8.26854
ENSBTAG00000002243	29	26	30	29	17	31	22	22	18	18	24	15	11	11	21	40	25	48	22	33	20	28	25	39	27	28	19	0	9.83269	9.54579	16.5371
ENSBTAG00000002245	0	1	0	0	0	0	0	0	0	0	0	0	0	0	0	0	0	1	0	0	0	0	0	0	0	0	0	25	0	0.367146	0
ENSBTAG00000002247	0	0	0	0	0	0	0	2	0	1	0	0	0	0	0	0	0	0	0	0	0	0	0	0	1	0	0	24	0	0	0
ENSBTAG00000002248	12	3	2	4	1	2	4	0	1	0	3	0	3	0	0	1	1	0	3	4	1	5	4	3	3	6	1	6	4.0687	1.10144	1.10247
ENSBTAG00000002249	8	10	3	9	4	9	4	5	1	7	1	6	3	7	10	9	4	8	5	5	10	7	9	8	8	6	4	0	2.71247	3.67146	1.65371
ENSBTAG00000002251	8	6	1	3	1	0	7	4	0	1	1	1	4	4	4	4	0	2	2	3	6	4	1	11	1	2	0	4	2.71247	2.20287	0.551236
ENSBTAG00000002252	0	0	1	0	0	0	0	0	0	1	0	0	0	0	0	0	0	0	0	0	0	0	0	0	1	0	0	24	0	0	0.551236
ENSBTAG00000002253	0	0	0	0	0	0	1	0	0	0	0	0	0	0	0	0	0	1	0	0	0	0	0	0	0	0	0	25	0	0	0
ENSBTAG00000002255	0	0	1	0	0	0	0	0	0	3	0	0	0	0	0	0	1	0	0	0	0	0	0	0	1	0	0	23	0	0	0.551236
ENSBTAG00000002256	28	41	25	14	22	34	15	48	18	24	19	13	10	21	23	55	16	36	17	18	33	25	21	35	20	13	25	0	9.49363	15.053	13.7809
ENSBTAG00000002257	0	0	0	1	0	2	1	4	0	0	1	1	2	2	0	3	1	2	0	1	0	2	3	0	2	1	0	11	0	0	0
ENSBTAG00000002258	90	81	120	146	308	123	82	119	93	37	111	24	137	143	81	419	60	172	48	119	149	213	57	96	189	136	73	0	30.5152	29.7388	66.1483
ENSBTAG00000002259	10	13	2	10	8	2	3	9	2	10	0	3	2	1	2	7	3	7	1	5	2	10	6	4	3	3	0	2	3.39058	4.77289	1.10247
ENSBTAG00000002260	113	119	50	58	43	75	59	84	31	47	46	26	39	55	62	91	46	90	47	94	64	95	77	103	87	80	41	0	38.3136	43.6903	27.5618
ENSBTAG00000002261	1	0	0	0	0	0	0	0	0	0	0	0	0	0	0	0	0	0	0	0	0	0	0	0	0	0	0	26	0.339058	0	0
ENSBTAG00000002266	6	4	4	4	3	1	1	6	0	0	1	1	0	0	1	4	0	4	2	1	2	0	3	2	3	1	0	7	2.03435	1.46858	2.20494
ENSBTAG00000002267	123	119	50	75	83	70	80	78	50	46	62	50	39	43	98	159	68	97	53	121	82	91	71	123	89	75	42	0	41.7042	43.6903	27.5618
ENSBTAG00000002271	72	58	43	38	48	47	44	52	38	40	45	38	22	52	67	116	59	75	44	63	47	73	51	80	48	38	32	0	24.4122	21.2945	23.7031
ENSBTAG00000002272	24	21	18	9	13	21	16	16	11	12	12	6	7	3	12	24	16	17	8	18	13	21	13	25	19	18	10	0	8.1374	7.71006	9.92225
ENSBTAG00000002273	0	0	0	0	0	0	0	0	0	3	0	0	0	0	0	0	0	2	0	0	0	0	0	0	0	0	0	25	0	0	0
ENSBTAG00000002275	85	78	39	71	49	55	53	99	37	50	63	44	40	51	63	126	66	108	54	63	63	65	60	87	66	66	51	0	28.82	28.6374	21.4982
ENSBTAG00000002277	83	76	35	44	52	56	34	40	20	29	38	24	29	34	43	86	28	60	31	73	39	45	44	69	55	50	27	0	28.1418	27.9031	19.2933
ENSBTAG00000002278	1224	1821	685	1441	1110	1159	770	1433	437	601	568	601	498	650	1271	1832	885	1436	884	1919	953	1206	1038	1776	1432	1774	531	0	415.007	668.572	377.597
ENSBTAG00000002279	344	284	106	106	133	155	184	283	125	121	111	72	117	196	280	393	171	227	94	270	185	223	138	281	215	257	104	0	116.636	104.269	58.431
ENSBTAG00000002280	731	781	482	510	504	620	486	713	375	399	601	339	317	410	637	1099	594	800	455	693	604	621	523	831	569	653	465	0	247.852	286.741	265.696
ENSBTAG00000002281	13	8	2	8	12	11	7	19	2	9	7	4	8	11	11	15	6	11	5	10	6	11	11	14	12	12	7	0	4.40776	2.93717	1.10247
ENSBTAG00000002282	154	140	96	135	153	138	106	140	66	81	134	71	68	103	147	264	121	172	98	185	107	115	126	179	124	178	79	0	52.215	51.4004	52.9187
ENSBTAG00000002283	47	57	23	23	33	25	24	21	10	10	19	12	11	16	24	37	27	25	29	58	23	40	24	36	35	31	10	0	15.9357	20.9273	12.6784
ENSBTAG00000002284	0	1	1	0	0	0	0	0	0	0	0	0	0	1	0	0	0	1	0	0	0	0	0	1	0	0	0	22	0	0.367146	0.551236
ENSBTAG00000002286	94	63	33	75	60	51	33	69	20	36	41	20	26	47	68	112	60	90	45	91	45	64	62	80	48	59	28	0	31.8715	23.1302	18.1908
ENSBTAG00000002287	583	538	236	304	312	296	341	464	169	218	233	166	187	312	480	695	283	460	202	502	384	448	319	608	438	461	226	0	197.671	197.524	130.092
ENSBTAG00000002288	0	1	2	0	0	0	0	0	1	0	0	0	0	0	0	1	0	1	0	0	0	0	1	0	0	0	0	21	0	0.367146	1.10247
ENSBTAG00000002289	0	0	0	0	0	0	0	0	1	2	0	0	0	0	0	0	0	0	0	0	1	1	0	1	1	0	0	21	0	0	0
ENSBTAG00000002290	31	9	0	0	17	0	0	9	9	7	0	3	19	7	12	0	8	6	6	0	0	28	20	0	0	31	8	10	10.5108	3.30431	0
ENSBTAG00000002291	73	77	53	39	41	59	58	62	34	33	51	37	44	44	63	115	51	68	32	66	63	63	47	99	63	59	38	0	24.7513	28.2702	29.2155
ENSBTAG00000002292	110	163	89	102	80	102	87	134	45	49	75	57	48	63	123	196	89	136	67	134	99	127	112	133	121	123	61	0	37.2964	59.8448	49.06
ENSBTAG00000002293	97	99	40	73	82	65	60	84	48	62	52	48	34	47	65	132	69	104	47	80	46	80	66	77	64	78	51	0	32.8887	36.3474	22.0494
ENSBTAG00000002294	0	0	3	0	0	0	0	0	0	0	0	0	0	0	0	0	0	1	0	0	0	0	1	0	0	0	0	24	0	0	1.65371
ENSBTAG00000002295	139	120	45	82	70	94	79	111	44	54	54	52	42	86	130	153	63	112	50	124	89	79	86	141	107	102	37	0	47.1291	44.0575	24.8056
ENSBTAG00000002296	118	82	45	35	45	59	53	77	19	40	33	30	30	30	65	80	37	50	52	50	52	50	49	76	51	46	17	0	40.0089	30.106	24.8056
ENSBTAG00000002297	12	7	4	3	2	6	11	9	6	3	3	2	11	5	9	13	5	9	2	12	10	15	7	18	7	2	3	0	4.0687	2.57002	2.20494
ENSBTAG00000002298	71	66	36	45	52	50	36	68	20	42	43	31	25	33	45	84	35	82	33	53	49	39	27	56	48	43	29	0	24.0731	24.2316	19.8445
ENSBTAG00000002299	375	359	199	259	254	316	201	323	124	125	260	200	166	142	327	422	256	343	225	293	229	304	271	368	315	293	202	0	127.147	131.805	109.696
ENSBTAG00000002300	0	0	1	0	0	0	0	0	0	1	0	0	0	0	0	0	0	0	0	0	0	0	0	0	0	0	0	25	0	0	0.551236
ENSBTAG00000002302	23	25	16	20	10	12	9	20	7	6	10	6	6	11	19	21	27	20	13	17	8	13	16	16	20	21	9	0	7.79834	9.17864	8.81978
ENSBTAG00000002303	995	1046	509	644	677	776	656	839	347	331	679	401	416	434	578	1256	514	803	596	816	611	766	743	978	770	782	378	0	337.363	384.034	280.579
ENSBTAG00000002305	22	23	5	10	8	10	14	2	7	5	6	1	3	9	10	11	5	7	1	20	5	17	9	18	13	12	3	0	7.45928	8.44435	2.75618
ENSBTAG00000002306	60	41	32	17	24	43	33	44	17	32	29	27	20	39	64	64	29	79	19	41	40	42	42	59	40	34	23	0	20.3435	15.053	17.6396
ENSBTAG00000002309	5	4	3	2	3	7	4	0	0	2	2	0	3	2	1	4	3	7	4	2	3	4	3	2	6	6	0	4	1.69529	1.46858	1.65371
ENSBTAG00000002311	30	26	10	34	27	29	13	13	9	6	22	7	8	15	17	33	17	34	23	19	9	11	17	28	17	13	19	0	10.1717	9.54579	5.51236
ENSBTAG00000002313	506	361	125	201	217	232	249	367	130	190	139	107	150	213	335	437	159	307	142	321	264	317	256	375	276	329	147	0	171.564	132.54	68.9045
ENSBTAG00000002315	38	41	33	19	12	26	23	38	17	13	25	11	31	20	30	61	26	56	22	41	30	31	30	35	26	39	15	0	12.8842	15.053	18.1908
ENSBTAG00000002316	13	21	18	7	8	14	13	13	7	4	11	2	2	13	15	18	11	10	8	10	8	17	11	19	13	12	5	0	4.40776	7.71006	9.92225
ENSBTAG00000002317	105	131	80	107	102	101	64	111	49	67	60	65	50	83	127	168	121	131	78	142	76	108	101	147	115	146	39	0	35.6011	48.0961	44.0989
ENSBTAG00000002319	444	483	130	208	196	192	285	157	87	100	119	73	71	146	195	221	94	186	133	386	216	341	226	462	314	266	68	0	150.542	177.331	71.6607
ENSBTAG00000002321	114	97	43	31	49	42	76	64	33	30	47	24	28	64	76	100	46	61	27	101	60	92	61	92	87	57	9	0	38.6526	35.6131	23.7031
ENSBTAG00000002323	84	75	32	34	43	45	56	82	22	27	33	24	29	65	67	113	46	71	27	81	57	76	50	100	70	72	21	0	28.4809	27.5359	17.6396
ENSBTAG00000002326	481	667	342	470	389	596	345	276	278	230	525	296	302	331	403	773	374	755	410	340	331	384	538	571	430	347	277	0	163.087	244.886	188.523
ENSBTAG00000002327	32	30	19	14	26	28	10	38	18	18	27	21	16	11	24	35	18	42	16	34	19	23	30	30	25	21	15	0	10.8499	11.0144	10.4735
ENSBTAG00000002328	145	75	38	71	47	72	47	65	35	30	41	32	35	38	49	100	46	83	36	95	52	84	45	93	67	49	27	0	49.1635	27.5359	20.947
ENSBTAG00000002329	163	168	81	102	120	161	104	130	84	53	110	60	74	96	161	213	81	154	89	174	132	145	111	202	166	140	54	0	55.2665	61.6805	44.6501
ENSBTAG00000002330	0	0	0	0	0	0	1	0	0	1	0	0	0	0	0	0	0	0	0	0	0	0	0	0	0	0	0	25	0	0	0
ENSBTAG00000002331	79	75	38	38	41	44	30	48	34	49	42	46	21	29	60	93	56	77	45	53	26	41	44	58	47	36	39	0	26.7856	27.5359	20.947
ENSBTAG00000002332	29	10	12	10	6	11	15	18	15	16	10	11	6	12	22	27	18	26	13	18	13	11	14	10	8	11	8	0	9.83269	3.67146	6.61483
ENSBTAG00000002333	23	13	13	16	7	9	11	28	13	10	19	7	6	7	21	27	22	43	11	16	13	13	19	14	10	6	22	0	7.79834	4.77289	7.16607
ENSBTAG00000002335	14	42	13	18	24	24	10	7	4	11	8	6	8	11	21	32	19	17	14	27	10	21	15	51	22	17	16	0	4.74682	15.4201	7.16607
ENSBTAG00000002336	96	83	28	50	46	47	42	68	33	31	38	28	36	54	79	94	39	87	22	69	56	55	39	76	48	48	44	0	32.5496	30.4731	15.4346
ENSBTAG00000002340	5	3	1	3	6	1	2	4	2	6	1	4	0	2	4	5	1	4	2	5	1	2	4	2	1	8	4	1	1.69529	1.10144	0.551236
ENSBTAG00000002341	244	217	68	133	116	128	141	161	58	138	90	71	86	98	122	246	76	159	86	181	110	138	112	188	155	149	70	0	82.7302	79.6706	37.484
ENSBTAG00000002344	54	46	29	57	25	47	27	17	20	24	34	11	14	12	26	60	17	42	26	56	39	59	36	58	33	61	17	0	18.3091	16.8887	15.9858
ENSBTAG00000002345	127	155	42	70	71	86	78	88	54	43	65	26	42	62	78	117	61	84	48	159	87	131	49	134	99	90	43	0	43.0604	56.9076	23.1519
ENSBTAG00000002346	62	49	25	25	36	33	31	32	12	16	42	15	13	25	22	58	25	57	27	46	41	28	43	36	26	47	19	0	21.0216	17.9901	13.7809
ENSBTAG00000002347	194	130	50	63	74	89	83	99	48	46	62	22	35	41	68	105	59	82	50	101	74	99	88	128	101	91	35	0	65.7773	47.7289	27.5618
ENSBTAG00000002348	182	176	55	67	83	110	67	109	27	63	58	41	56	69	100	116	82	126	77	126	101	87	68	125	84	138	61	0	61.7086	64.6177	30.318
ENSBTAG00000002349	2	4	0	4	1	4	2	2	0	1	2	1	0	2	2	8	0	5	2	5	3	5	2	6	6	0	1	5	0.678117	1.46858	0
ENSBTAG00000002350	199	140	73	90	104	109	93	98	45	57	97	38	49	40	70	152	62	106	65	159	110	142	101	157	104	115	58	0	67.4726	51.4004	40.2402
ENSBTAG00000002352	310	210	115	170	166	194	164	219	84	131	152	105	118	113	196	336	112	269	140	174	186	190	179	219	209	189	89	0	105.108	77.1006	63.3921
ENSBTAG00000002354	0	0	0	0	1	0	0	2	0	0	0	0	0	1	2	3	0	1	0	2	0	1	1	2	2	0	0	16	0	0	0
ENSBTAG00000002355	0	1	0	0	0	2	2	0	0	0	0	0	0	0	0	0	0	2	0	0	0	0	1	1	0	0	0	21	0	0.367146	0
ENSBTAG00000002356	282	173	192	188	193	242	146	109	88	77	208	80	92	82	123	243	135	229	154	218	146	221	194	272	193	174	125	0	95.6144	63.5162	105.837
ENSBTAG00000002357	52	55	23	39	58	46	39	38	17	36	23	30	19	31	48	71	44	62	34	47	26	32	31	51	52	31	32	0	17.631	20.193	12.6784
ENSBTAG00000002361	9	6	7	9	4	6	4	11	1	1	4	5	2	2	3	4	8	8	3	8	6	4	5	15	7	7	7	0	3.05152	2.20287	3.85865
ENSBTAG00000002362	16	31	15	17	12	14	19	36	6	9	12	10	10	22	25	31	15	20	6	27	20	21	17	31	23	28	16	0	5.42493	11.3815	8.26854
ENSBTAG00000002363	41	39	20	40	43	53	25	28	30	15	42	14	15	18	24	51	24	41	31	36	31	40	46	38	33	22	20	0	13.9014	14.3187	11.0247
ENSBTAG00000002367	24	36	12	18	29	20	19	18	12	10	11	9	9	10	11	28	12	19	6	34	19	19	18	34	20	26	18	0	8.1374	13.2172	6.61483
ENSBTAG00000002368	18	21	8	6	5	8	8	29	7	3	3	4	5	17	15	24	10	15	7	8	19	17	10	23	18	17	4	0	6.10305	7.71006	4.40989
ENSBTAG00000002369	0	1	0	0	0	0	0	0	0	1	0	0	0	0	0	0	0	0	0	0	0	0	0	0	0	0	0	25	0	0.367146	0
ENSBTAG00000002370	49	39	26	19	18	31	33	42	17	14	16	16	22	14	23	45	24	31	13	22	30	29	25	41	26	31	12	0	16.6139	14.3187	14.3321
ENSBTAG00000002374	25	29	18	15	18	24	9	10	4	8	18	5	2	8	4	17	6	10	6	18	13	23	20	24	17	31	9	0	8.47646	10.6472	9.92225
ENSBTAG00000002376	54	44	35	35	38	37	20	59	20	42	26	32	22	23	43	74	30	58	25	39	28	43	33	55	20	45	19	0	18.3091	16.1544	19.2933
ENSBTAG00000002377	117	104	82	65	86	112	46	87	52	80	74	55	51	43	66	126	59	114	65	58	67	72	93	105	63	103	39	0	39.6698	38.1832	45.2014
ENSBTAG00000002378	891	817	568	719	754	851	569	649	353	359	698	406	393	390	583	1183	502	966	579	785	620	774	727	895	666	781	467	0	302.101	299.958	313.102
ENSBTAG00000002380	0	0	0	0	0	0	0	0	0	1	0	0	0	0	0	1	0	0	0	0	0	0	0	0	0	0	0	25	0	0	0
ENSBTAG00000002381	209	179	114	148	128	171	116	92	80	72	164	79	73	91	98	226	100	155	90	182	141	172	135	219	146	132	96	0	70.8632	65.7191	62.8409
ENSBTAG00000002382	85	59	26	29	24	34	34	78	14	29	28	14	9	19	38	86	28	41	19	42	35	42	40	50	40	61	23	0	28.82	21.6616	14.3321
ENSBTAG00000002385	2	6	2	1	0	3	4	0	0	0	1	0	0	1	4	0	0	1	2	6	1	2	4	4	3	2	0	9	0.678117	2.20287	1.10247
ENSBTAG00000002389	33	30	16	19	25	22	22	26	19	20	15	17	4	14	13	35	21	23	17	35	23	22	24	40	32	28	16	0	11.1889	11.0144	8.81978
ENSBTAG00000002390	2	0	2	4	3	0	1	4	0	0	1	3	1	0	1	0	1	4	3	0	2	0	1	5	1	0	0	10	0.678117	0	1.10247
ENSBTAG00000002391	158	229	114	129	145	176	98	94	49	62	99	70	44	107	120	181	103	146	84	223	107	149	134	200	139	157	38	0	53.5712	84.0764	62.8409
ENSBTAG00000002392	179	214	100	133	127	117	150	177	64	70	70	55	68	132	188	219	116	166	67	245	119	160	140	267	191	187	75	0	60.6914	78.5692	55.1236
ENSBTAG00000002393	153	143	69	94	84	105	85	107	46	53	71	59	46	64	116	150	82	122	70	123	92	130	100	159	113	99	57	0	51.8759	52.5018	38.0353
ENSBTAG00000002394	12	23	7	11	12	17	14	18	12	4	6	7	8	10	8	21	9	15	6	25	16	20	16	25	21	16	5	0	4.0687	8.44435	3.85865
ENSBTAG00000002395	97	58	21	28	30	29	44	67	14	50	21	23	26	37	52	89	27	48	14	47	38	67	44	57	44	33	16	0	32.8887	21.2945	11.576
ENSBTAG00000002398	39	31	16	7	12	16	13	20	13	16	17	11	21	24	28	48	26	27	10	24	32	20	22	31	30	17	11	0	13.2233	11.3815	8.81978
ENSBTAG00000002401	0	2	0	1	0	1	0	0	0	0	0	0	0	0	0	0	0	0	1	0	0	0	0	3	3	0	0	21	0	0.734291	0
ENSBTAG00000002402	591	574	303	495	510	458	456	435	244	169	423	238	289	295	454	816	278	513	334	670	425	591	529	637	507	562	244	0	200.383	210.742	167.025
ENSBTAG00000002404	83	106	48	76	77	94	47	59	57	63	73	51	45	51	57	140	54	88	67	67	62	59	62	101	61	76	50	0	28.1418	38.9174	26.4593
ENSBTAG00000002407	2	2	0	0	1	4	1	1	2	0	1	0	1	1	1	5	3	1	0	1	0	2	0	2	0	1	0	9	0.678117	0.734291	0
ENSBTAG00000002408	9	8	3	4	3	7	2	5	1	2	0	0	3	4	4	13	1	2	0	4	0	8	14	4	2	7	1	4	3.05152	2.93717	1.65371
ENSBTAG00000002411	1199	1177	686	896	957	929	797	822	557	408	886	475	515	652	866	1530	705	1339	718	1168	863	1089	911	1296	1041	891	599	0	406.531	432.131	378.148
ENSBTAG00000002412	143	131	94	85	101	135	77	116	62	94	107	77	68	79	99	204	102	149	81	92	81	119	108	134	89	90	67	0	48.4853	48.0961	51.8162
ENSBTAG00000002413	43	23	14	25	19	22	19	18	15	8	24	19	12	12	13	27	10	27	16	29	27	30	30	49	17	25	13	0	14.5795	8.44435	7.7173
ENSBTAG00000002414	17	25	5	8	4	13	12	21	9	7	7	3	7	6	18	12	11	9	8	27	9	10	10	13	13	10	6	0	5.76399	9.17864	2.75618
ENSBTAG00000002415	316	239	206	196	217	293	176	214	151	86	246	106	153	144	253	538	204	374	183	253	214	252	252	227	232	255	207	0	107.142	87.7478	113.555
ENSBTAG00000002416	28	26	9	8	10	19	15	40	4	79	13	26	3	17	24	14	18	10	18	9	36	16	11	79	13	18	7	0	9.49363	9.54579	4.96112
ENSBTAG00000002417	27	21	19	20	17	32	13	13	7	10	10	6	6	17	24	35	18	23	12	26	12	20	18	28	18	23	3	0	9.15457	7.71006	10.4735
ENSBTAG00000002418	89	73	23	34	33	57	23	48	20	41	35	28	21	23	39	68	22	49	39	48	44	44	29	74	50	37	20	0	30.1762	26.8016	12.6784
ENSBTAG00000002419	53	45	15	38	33	34	21	34	18	32	33	20	25	29	51	73	32	50	26	54	34	27	38	56	28	38	28	0	17.9701	16.5216	8.26854
ENSBTAG00000002422	95	113	67	64	75	86	71	56	42	37	76	37	69	60	99	130	69	82	39	142	75	89	58	122	88	80	45	0	32.2105	41.4875	36.9328
ENSBTAG00000002423	113	102	50	66	67	78	62	93	42	63	67	42	34	65	101	172	67	84	41	102	70	78	59	115	82	99	66	0	38.3136	37.4489	27.5618
ENSBTAG00000002425	24	24	18	30	15	18	20	25	14	11	8	9	11	19	29	30	20	24	11	32	12	25	11	33	24	16	10	0	8.1374	8.8115	9.92225
ENSBTAG00000002427	0	0	0	0	0	0	0	0	0	1	0	0	0	0	0	0	0	0	0	0	0	0	0	0	0	0	0	26	0	0	0
ENSBTAG00000002428	76	62	40	38	41	54	38	65	18	38	37	34	30	25	43	106	53	62	44	46	49	57	59	62	50	40	37	0	25.7684	22.763	22.0494
ENSBTAG00000002430	177	39	20	13	26	13	31	25	4	67	16	26	11	5	13	43	13	24	10	28	51	27	39	13	3	13	1	0	60.0133	14.3187	11.0247
ENSBTAG00000002431	147	121	50	58	84	80	68	95	33	65	47	37	30	66	108	141	65	107	47	138	70	74	80	120	95	105	33	0	49.8416	44.4246	27.5618
ENSBTAG00000002432	41	36	33	38	34	42	25	50	19	31	46	22	22	30	34	75	22	65	24	40	36	36	40	64	40	39	31	0	13.9014	13.2172	18.1908
ENSBTAG00000002434	63	62	38	39	41	50	39	33	23	35	38	30	18	26	22	57	34	37	36	46	42	54	45	64	38	39	18	0	21.3607	22.763	20.947
ENSBTAG00000002435	74	59	21	25	30	27	29	45	18	27	24	10	14	24	37	51	19	38	22	46	33	34	24	41	43	38	10	0	25.0903	21.6616	11.576
ENSBTAG00000002440	52	62	11	31	26	27	30	23	15	19	23	10	12	32	23	48	21	36	12	63	34	47	26	78	47	38	10	0	17.631	22.763	6.0636
ENSBTAG00000002441	10	15	4	17	13	14	4	7	9	2	15	6	9	1	7	22	3	21	19	23	2	14	13	21	11	19	15	0	3.39058	5.50719	2.20494
ENSBTAG00000002444	1478	1341	624	762	903	983	599	944	430	747	887	652	446	522	804	1477	598	1123	750	1062	632	855	585	1078	697	833	597	0	501.128	492.342	343.971
ENSBTAG00000002445	7	20	8	10	4	8	16	3	9	4	2	2	4	6	11	9	7	1	4	9	4	15	12	12	21	15	4	0	2.37341	7.34291	4.40989
ENSBTAG00000002446	0	0	0	0	0	0	0	0	0	0	0	0	0	0	0	0	0	0	0	0	0	0	0	0	0	0	0	27	0	0	0
ENSBTAG00000002447	5	3	2	2	2	5	6	3	0	3	2	1	3	2	4	3	2	5	1	3	9	2	3	2	7	8	0	2	1.69529	1.10144	1.10247
ENSBTAG00000002448	0	0	0	0	0	0	0	0	0	2	0	0	0	0	0	0	0	1	0	0	0	0	0	0	0	0	0	25	0	0	0
ENSBTAG00000002450	26	15	1	6	4	6	5	13	0	5	0	3	1	7	2	3	3	2	3	7	4	5	2	6	3	4	0	3	8.81552	5.50719	0.551236
ENSBTAG00000002451	213	206	114	121	130	159	146	154	88	61	147	97	84	98	159	264	115	209	95	155	149	155	158	195	154	179	93	0	72.2194	75.632	62.8409
ENSBTAG00000002452	118	122	59	63	77	77	59	77	28	42	60	29	34	35	53	87	35	58	59	86	73	85	83	150	82	90	53	0	40.0089	44.7918	32.5229
ENSBTAG00000002454	26	30	25	25	19	32	18	26	9	23	25	15	18	11	21	51	17	31	17	28	21	27	17	37	19	35	10	0	8.81552	11.0144	13.7809
ENSBTAG00000002455	34	25	12	11	12	23	29	27	11	14	14	12	11	14	25	31	24	35	7	34	24	18	10	24	26	28	13	0	11.528	9.17864	6.61483
ENSBTAG00000002457	153	140	98	72	117	135	68	97	45	71	112	96	57	63	86	179	85	176	102	104	88	113	126	164	108	133	56	0	51.8759	51.4004	54.0211
ENSBTAG00000002458	153	143	53	73	73	85	70	142	41	87	92	52	41	58	115	155	85	116	71	111	78	102	88	125	88	101	53	0	51.8759	52.5018	29.2155
ENSBTAG00000002460	47	41	22	30	38	33	25	60	23	26	25	33	20	26	43	55	29	44	27	51	28	30	30	49	33	40	31	0	15.9357	15.053	12.1272
ENSBTAG00000002462	49	40	23	20	16	32	18	48	18	23	23	15	10	20	37	51	31	33	17	25	31	21	31	37	25	30	20	0	16.6139	14.6858	12.6784
ENSBTAG00000002463	90	83	66	68	66	96	49	110	43	49	70	57	53	57	71	150	70	110	67	71	67	59	68	92	67	67	59	0	30.5152	30.4731	36.3816
ENSBTAG00000002464	1	1	0	1	2	1	2	0	0	2	0	0	0	2	0	1	0	0	0	0	2	3	4	7	1	0	3	12	0.339058	0.367146	0
ENSBTAG00000002467	34	19	18	6	17	24	13	9	6	7	12	7	2	5	7	28	8	16	15	20	15	21	25	24	14	19	8	0	11.528	6.97577	9.92225
ENSBTAG00000002468	52	53	20	24	30	37	31	17	24	34	40	22	16	23	19	50	44	45	23	39	16	41	28	39	32	32	21	0	17.631	19.4587	11.0247
ENSBTAG00000002469	25	21	12	16	17	20	20	18	6	3	8	5	7	12	13	14	9	20	10	49	13	26	21	34	21	22	4	0	8.47646	7.71006	6.61483
ENSBTAG00000002470	13	13	10	7	9	3	7	4	3	1	2	0	2	7	5	18	3	3	4	20	10	12	6	12	13	8	2	1	4.40776	4.77289	5.51236
ENSBTAG00000002471	36	45	26	34	45	50	36	34	22	24	26	12	20	29	52	67	36	65	25	51	23	38	37	54	41	47	24	0	12.2061	16.5216	14.3321
ENSBTAG00000002472	47	69	33	36	30	37	33	50	30	28	27	23	23	33	36	99	39	42	27	55	43	44	38	61	44	40	29	0	15.9357	25.3331	18.1908
ENSBTAG00000002473	24	21	12	33	32	15	7	14	6	8	11	2	8	13	11	29	7	15	13	30	19	11	21	26	8	12	10	0	8.1374	7.71006	6.61483
ENSBTAG00000002474	61	67	18	30	30	27	20	23	12	13	30	9	6	11	18	23	13	28	19	47	34	43	26	44	35	35	20	0	20.6826	24.5988	9.92225
ENSBTAG00000002475	130	125	93	116	108	114	85	70	53	43	114	59	50	42	75	159	68	151	69	124	87	130	129	149	102	113	54	0	44.0776	45.8932	51.2649
ENSBTAG00000002476	141	99	61	69	90	81	81	111	37	53	83	51	44	56	102	167	62	121	68	103	69	90	82	114	90	68	46	0	47.8072	36.3474	33.6254
ENSBTAG00000002477	52	17	14	5	18	9	8	16	8	6	14	13	4	20	21	15	10	18	6	17	14	21	19	34	18	19	7	0	17.631	6.24148	7.7173
ENSBTAG00000002478	1	1	2	0	0	0	0	4	1	3	2	0	2	1	1	3	1	0	0	3	2	1	1	6	2	0	0	9	0.339058	0.367146	1.10247
ENSBTAG00000002479	81	85	32	33	47	48	54	62	31	32	24	21	37	46	47	87	30	55	25	73	55	67	58	78	58	61	14	0	27.4637	31.2074	17.6396
ENSBTAG00000002480	14	22	8	5	5	15	6	7	4	7	5	4	1	4	3	6	9	10	9	9	3	12	3	8	3	5	2	0	4.74682	8.07721	4.40989
ENSBTAG00000002481	18	21	8	7	7	9	8	8	8	2	10	3	5	5	8	13	6	10	7	21	11	19	14	20	11	6	8	0	6.10305	7.71006	4.40989
ENSBTAG00000002483	1	1	0	0	0	0	0	0	0	0	1	0	0	0	0	0	0	0	0	0	0	0	0	0	1	1	0	22	0.339058	0.367146	0
ENSBTAG00000002484	80	60	32	34	30	55	43	44	17	19	24	21	19	22	29	56	17	56	33	49	35	53	42	54	49	45	28	0	27.1247	22.0287	17.6396
ENSBTAG00000002485	1417	2278	964	1380	1215	1241	887	940	489	623	745	525	539	959	1121	2126	1048	1214	741	2282	978	1615	1101	2453	1423	1524	448	0	480.446	836.358	531.392
ENSBTAG00000002487	278	225	145	148	167	206	152	261	93	120	133	114	135	174	250	376	175	246	111	232	176	181	169	272	205	202	99	0	94.2582	82.6078	79.9292
ENSBTAG00000002488	6	2	0	0	1	1	2	0	0	0	3	0	2	2	3	3	2	0	0	2	0	2	2	1	0	0	0	12	2.03435	0.734291	0
ENSBTAG00000002489	0	0	0	0	0	0	0	0	0	0	0	0	0	0	0	0	0	0	0	0	0	1	1	0	0	0	0	25	0	0	0
ENSBTAG00000002490	168	144	117	127	102	131	112	171	82	60	83	84	82	92	152	312	114	211	94	152	109	131	142	194	122	123	102	0	56.9618	52.869	64.4946
ENSBTAG00000002492	43	32	27	21	22	39	20	50	31	20	14	16	17	24	56	81	37	34	22	32	19	26	26	36	31	18	16	0	14.5795	11.7487	14.8834
ENSBTAG00000002493	198	196	133	142	137	166	97	215	95	117	137	108	105	112	164	341	120	246	120	136	120	147	152	190	168	147	122	0	67.1335	71.9606	73.3144
ENSBTAG00000002495	459	423	177	271	297	300	238	272	155	170	268	147	139	177	222	483	225	362	203	375	301	318	275	424	280	282	185	0	155.628	155.303	97.5688
ENSBTAG00000002497	3	6	4	4	4	2	0	5	0	2	4	1	4	2	5	7	6	4	2	3	4	7	4	3	4	5	1	2	1.01717	2.20287	2.20494
ENSBTAG00000002498	0	1	0	0	0	0	0	1	0	0	0	1	0	0	0	1	0	0	0	1	0	0	0	0	1	0	0	21	0	0.367146	0
ENSBTAG00000002500	18	16	12	7	7	14	6	4	4	1	9	1	7	7	2	8	3	6	6	20	5	20	18	19	14	12	7	0	6.10305	5.87433	6.61483
ENSBTAG00000002501	43	22	17	15	21	39	22	23	15	11	19	8	9	14	24	39	23	29	24	27	23	25	26	44	24	19	12	0	14.5795	8.07721	9.37101
ENSBTAG00000002503	56	89	37	57	46	58	50	56	31	28	53	34	20	41	39	83	41	64	30	69	52	68	49	62	65	58	28	0	18.9873	32.676	20.3957
ENSBTAG00000002504	175	164	107	118	130	152	93	192	85	112	126	98	83	102	180	258	142	201	92	159	127	144	135	199	122	141	95	0	59.3352	60.2119	58.9823
ENSBTAG00000002505	0	1	0	0	1	0	0	0	0	0	0	0	0	0	0	0	2	0	1	0	0	0	0	0	0	0	0	23	0	0.367146	0
ENSBTAG00000002507	1058	1053	822	809	916	1047	612	971	497	560	946	593	515	575	850	1660	718	1331	759	763	711	818	879	1104	703	792	697	0	358.724	386.604	453.116
ENSBTAG00000002508	11	8	5	5	5	10	8	5	3	6	1	1	4	6	4	12	2	6	0	12	5	9	12	11	4	7	2	1	3.72964	2.93717	2.75618
ENSBTAG00000002510	478	424	258	333	317	336	236	322	133	179	290	180	169	235	245	548	229	401	256	361	254	378	258	435	296	289	198	0	162.07	155.67	142.219
ENSBTAG00000002512	27	21	22	14	16	15	10	30	9	5	13	17	7	10	22	40	17	30	10	17	19	15	14	34	19	17	7	0	9.15457	7.71006	12.1272
ENSBTAG00000002515	9	7	3	3	3	6	2	2	1	1	3	1	0	0	3	6	1	0	2	3	4	5	5	7	9	4	3	3	3.05152	2.57002	1.65371
ENSBTAG00000002516	35	35	13	30	23	12	19	25	10	11	13	9	7	15	20	39	13	41	16	30	22	27	28	19	35	27	16	0	11.867	12.8501	7.16607
ENSBTAG00000002518	0	0	0	0	0	0	0	0	0	0	0	0	0	0	0	0	0	0	0	0	0	0	1	1	0	0	0	25	0	0	0
ENSBTAG00000002520	191	196	85	108	132	161	133	150	65	94	101	81	55	119	128	235	103	152	120	183	117	139	126	213	134	150	60	0	64.7601	71.9606	46.8551
ENSBTAG00000002522	17	16	6	21	11	15	10	10	2	4	10	5	4	4	18	15	10	18	15	22	5	11	21	13	13	12	9	0	5.76399	5.87433	3.30742
ENSBTAG00000002524	26	21	15	15	19	33	19	15	10	16	21	9	14	4	8	23	10	31	13	18	16	16	31	23	31	29	9	0	8.81552	7.71006	8.26854
ENSBTAG00000002525	53	55	38	35	64	56	29	36	15	21	37	19	15	29	35	66	21	43	43	57	32	55	27	55	39	43	20	0	17.9701	20.193	20.947
ENSBTAG00000002526	46	19	21	26	18	26	31	22	11	19	32	9	20	16	38	69	33	32	21	42	23	25	32	36	30	29	10	0	15.5967	6.97577	11.576
ENSBTAG00000002527	40	36	13	17	17	27	26	9	17	13	9	4	3	21	11	22	11	21	10	31	20	30	18	35	27	18	14	0	13.5623	13.2172	7.16607
ENSBTAG00000002528	872	882	469	577	611	663	455	681	291	424	580	357	335	437	584	1064	485	768	468	711	616	610	485	780	600	715	448	0	295.659	323.823	258.53
ENSBTAG00000002531	73	122	47	70	50	61	84	86	18	36	47	25	35	95	89	129	65	74	34	122	52	113	90	144	102	115	33	0	24.7513	44.7918	25.9081
ENSBTAG00000002534	26	32	14	11	30	19	4	19	11	14	18	16	8	20	20	37	14	16	18	10	14	22	16	31	16	18	11	0	8.81552	11.7487	7.7173
ENSBTAG00000002539	122	140	69	93	95	88	70	70	48	40	66	50	37	48	48	113	48	84	49	117	81	118	91	135	99	124	55	0	41.3651	51.4004	38.0353
ENSBTAG00000002542	133	120	84	88	76	102	75	102	51	45	97	60	66	58	139	222	70	158	60	108	90	98	98	141	79	101	85	0	45.0948	44.0575	46.3038
ENSBTAG00000002545	0	0	0	0	0	0	0	0	0	0	0	0	0	0	0	0	0	0	0	1	0	1	0	0	0	0	0	25	0	0	0
ENSBTAG00000002549	641	448	291	353	378	448	275	377	153	280	381	245	216	207	301	611	254	435	282	424	323	410	417	485	308	398	268	0	217.336	164.481	160.41
ENSBTAG00000002550	5	11	3	6	4	5	5	8	3	10	5	5	2	3	2	6	8	5	5	5	3	4	4	6	0	2	8	1	1.69529	4.0386	1.65371
ENSBTAG00000002551	17	26	9	11	10	10	15	16	4	5	3	8	1	12	12	28	16	15	10	14	8	14	13	14	15	20	2	0	5.76399	9.54579	4.96112
ENSBTAG00000002554	251	264	143	220	180	207	166	251	99	89	139	86	108	183	243	419	168	237	147	277	175	220	147	339	193	204	102	0	85.1036	96.9265	78.8267
ENSBTAG00000002555	3	0	1	5	1	2	3	1	0	2	4	2	0	1	3	5	3	4	1	1	2	2	2	4	5	2	3	3	1.01717	0	0.551236
ENSBTAG00000002557	50	37	29	37	26	50	27	48	31	17	41	16	26	20	41	86	28	45	27	32	34	40	56	39	36	41	23	0	16.9529	13.5844	15.9858
ENSBTAG00000002559	4	0	0	0	0	0	0	0	1	0	0	0	0	0	0	1	0	0	0	0	0	2	0	1	0	1	0	21	1.35623	0	0
ENSBTAG00000002561	124	147	58	66	86	78	88	77	47	41	90	31	55	57	73	124	63	127	63	111	84	118	70	143	93	78	46	0	42.0432	53.9704	31.9717
ENSBTAG00000002562	40	41	25	31	34	38	23	18	16	10	23	14	16	21	23	53	21	30	17	71	18	38	29	53	36	35	13	0	13.5623	15.053	13.7809
ENSBTAG00000002563	43	36	23	31	24	13	32	31	13	21	22	15	20	27	26	53	16	46	17	47	25	34	25	41	44	30	14	0	14.5795	13.2172	12.6784
ENSBTAG00000002564	35	49	14	18	15	25	29	33	10	10	5	14	13	29	30	45	23	34	18	41	24	29	28	55	42	36	9	0	11.867	17.9901	7.7173
ENSBTAG00000002565	0	0	0	0	0	0	0	0	0	1	0	0	0	0	0	0	1	0	0	0	0	1	0	0	0	0	0	24	0	0	0
ENSBTAG00000002566	136	127	54	69	70	98	91	85	61	57	78	45	42	92	106	156	72	119	49	133	92	92	80	156	104	95	47	0	46.1119	46.6275	29.7667
ENSBTAG00000002568	50	36	20	31	35	26	27	33	19	25	26	19	17	20	21	43	19	47	23	50	36	31	30	43	35	35	17	0	16.9529	13.2172	11.0247
ENSBTAG00000002570	113	91	48	38	61	54	73	72	39	42	40	34	47	62	102	134	69	95	54	73	66	83	60	104	79	77	42	0	38.3136	33.4103	26.4593
ENSBTAG00000002571	11	11	1	4	4	1	7	4	0	2	2	0	2	3	7	15	2	3	1	2	5	9	10	8	3	7	4	2	3.72964	4.0386	0.551236
ENSBTAG00000002573	189	164	84	108	116	113	95	177	49	80	90	89	57	85	113	202	111	155	82	139	113	120	101	168	96	128	63	0	64.082	60.2119	46.3038
ENSBTAG00000002574	3	8	0	0	3	2	6	2	0	2	1	3	3	5	9	6	8	3	0	5	3	3	3	7	3	4	2	4	1.01717	2.93717	0
ENSBTAG00000002575	62	59	41	47	48	45	38	49	20	24	42	31	25	26	31	71	38	49	27	41	35	42	52	59	47	39	22	0	21.0216	21.6616	22.6007
ENSBTAG00000002576	1	1	1	0	0	0	0	0	0	0	0	0	0	0	0	2	0	0	0	1	0	2	1	0	2	1	0	18	0.339058	0.367146	0.551236
ENSBTAG00000002578	305	280	149	189	206	238	192	302	121	124	162	127	121	152	269	462	205	309	140	288	214	224	182	312	251	234	124	0	103.413	102.801	82.1342
ENSBTAG00000002579	101	116	39	48	66	70	40	63	31	62	60	44	25	24	51	73	41	62	48	57	52	68	67	90	53	62	30	0	34.2449	42.5889	21.4982
ENSBTAG00000002580	1166	1232	669	825	866	1227	683	447	501	401	1106	425	377	511	533	1071	556	1092	768	795	848	915	687	1411	838	654	555	0	395.342	452.324	368.777
ENSBTAG00000002581	1	0	0	0	0	0	1	0	1	0	0	0	0	0	1	2	0	0	0	0	1	0	0	0	1	0	0	20	0.339058	0	0
ENSBTAG00000002582	1	0	1	0	1	0	4	6	0	1	0	0	0	1	0	2	1	1	0	1	0	1	3	3	2	3	0	11	0.339058	0	0.551236
ENSBTAG00000002583	3	1	0	0	2	0	2	1	0	0	1	0	0	1	1	1	0	0	0	0	2	1	2	3	1	2	0	12	1.01717	0.367146	0
ENSBTAG00000002585	11	14	4	4	10	9	3	22	5	4	8	7	7	6	10	12	7	13	8	7	5	7	9	8	11	11	9	0	3.72964	5.14004	2.20494
ENSBTAG00000002586	263	253	136	174	170	164	160	220	86	122	139	102	113	131	215	340	146	241	133	248	140	204	171	299	183	200	108	0	89.1723	92.8879	74.9681
ENSBTAG00000002590	155	116	53	68	64	94	79	120	32	70	51	55	46	60	95	117	66	123	65	102	95	102	90	142	87	105	41	0	52.554	42.5889	29.2155
ENSBTAG00000002591	102	80	63	61	74	83	66	79	48	40	97	47	45	45	79	135	65	120	65	79	66	72	86	100	71	68	58	0	34.5839	29.3717	34.7279
ENSBTAG00000002593	0	1	2	0	3	2	3	2	1	2	0	1	0	3	1	0	0	0	0	6	2	3	1	1	3	1	1	8	0	0.367146	1.10247
ENSBTAG00000002594	48	42	27	46	30	51	35	29	19	12	31	18	21	28	52	70	39	40	17	36	34	35	39	55	39	44	26	0	16.2748	15.4201	14.8834
ENSBTAG00000002595	0	0	0	0	0	0	1	1	0	2	0	0	1	0	0	1	0	1	0	0	0	0	0	0	0	0	0	21	0	0	0
ENSBTAG00000002596	4	4	1	3	5	0	2	2	4	5	1	2	0	1	4	7	4	3	1	2	0	4	1	4	1	4	0	4	1.35623	1.46858	0.551236
ENSBTAG00000002599	3	7	2	5	2	5	1	0	0	1	0	0	0	1	1	0	2	7	1	1	0	1	2	3	3	0	1	8	1.01717	2.57002	1.10247
ENSBTAG00000002600	26	14	8	9	13	11	15	14	7	7	5	7	8	15	22	30	22	22	5	17	14	21	6	25	21	20	5	0	8.81552	5.14004	4.40989
ENSBTAG00000002603	157	127	63	63	51	62	87	155	38	65	48	33	41	97	121	175	82	93	27	140	83	115	95	143	96	95	24	0	53.2322	46.6275	34.7279
ENSBTAG00000002604	0	0	0	0	0	0	0	0	0	0	0	0	0	0	0	0	0	0	0	0	0	0	0	0	0	0	0	27	0	0	0
ENSBTAG00000002605	59	53	31	32	43	43	32	31	15	34	27	18	9	35	19	33	32	29	26	49	24	33	34	45	30	54	30	0	20.0044	19.4587	17.0883
ENSBTAG00000002606	452	343	254	302	347	278	280	327	165	138	292	189	208	225	371	613	306	461	216	320	326	354	276	398	415	319	271	0	153.254	125.931	140.014
ENSBTAG00000002608	372	407	273	332	345	307	267	309	168	210	259	150	236	201	290	543	237	421	198	358	282	325	308	461	318	334	191	0	126.13	149.428	150.487
ENSBTAG00000002609	81	65	48	57	83	73	67	54	36	54	60	35	43	59	45	100	66	81	55	46	52	63	43	63	62	53	56	0	27.4637	23.8645	26.4593
ENSBTAG00000002610	64	52	40	32	26	55	32	45	17	34	45	31	22	23	35	72	39	73	33	52	34	31	32	64	35	39	25	0	21.6997	19.0916	22.0494
ENSBTAG00000002612	28	18	17	10	7	18	13	21	4	15	7	11	13	9	18	45	9	23	10	13	20	15	12	20	19	17	4	0	9.49363	6.60862	9.37101
ENSBTAG00000002613	70	67	40	32	52	45	38	82	21	50	46	48	28	50	69	95	29	93	30	63	39	36	39	69	48	59	48	0	23.7341	24.5988	22.0494
ENSBTAG00000002614	46	47	19	35	25	31	32	44	23	21	21	14	16	30	54	67	35	41	15	72	30	32	39	56	39	46	14	0	15.5967	17.2558	10.4735
ENSBTAG00000002615	75	97	46	53	59	60	69	66	48	39	55	23	43	66	73	96	44	71	38	83	75	73	59	109	92	60	43	0	25.4294	35.6131	25.3569
ENSBTAG00000002616	12	6	5	5	10	6	5	4	9	2	9	5	4	4	8	12	7	18	5	5	4	11	7	1	7	6	4	0	4.0687	2.20287	2.75618
ENSBTAG00000002620	21	24	5	11	10	11	8	17	6	18	9	8	5	8	19	15	18	23	2	16	18	18	11	21	17	10	5	0	7.12022	8.8115	2.75618
ENSBTAG00000002623	34	12	4	12	5	11	11	34	7	19	7	7	1	3	13	20	8	21	6	12	13	10	18	12	11	9	1	0	11.528	4.40575	2.20494
ENSBTAG00000002624	32	13	12	8	10	12	16	13	3	15	8	14	5	3	15	13	13	14	2	19	13	6	8	9	15	9	4	0	10.8499	4.77289	6.61483
ENSBTAG00000002625	111	129	82	65	63	78	60	114	57	73	60	41	51	66	98	153	61	131	55	92	90	92	77	111	85	91	66	0	37.6355	47.3618	45.2014
ENSBTAG00000002626	32	24	21	17	24	7	18	25	5	13	16	7	6	8	20	36	11	23	19	35	12	26	11	32	25	22	6	0	10.8499	8.8115	11.576
ENSBTAG00000002627	170	120	72	54	61	68	71	128	47	75	50	36	47	91	127	172	82	122	39	114	87	98	80	123	110	109	36	0	57.6399	44.0575	39.689
ENSBTAG00000002628	238	230	125	170	136	143	129	175	71	124	106	95	68	116	154	314	98	213	118	205	130	131	159	196	150	170	69	0	80.6959	84.4435	68.9045
ENSBTAG00000002629	0	0	0	1	0	0	2	0	1	0	0	0	1	0	0	0	0	0	0	1	0	1	0	0	0	0	0	21	0	0	0
ENSBTAG00000002630	109	121	53	59	60	64	71	52	20	40	39	24	17	27	45	65	32	52	33	102	62	120	61	107	83	96	39	0	36.9574	44.4246	29.2155
ENSBTAG00000002631	20	28	17	22	29	9	9	14	13	10	31	17	16	12	19	16	15	32	13	11	20	10	26	50	21	24	17	0	6.78117	10.2801	9.37101
ENSBTAG00000002632	0	0	0	0	0	0	0	0	0	1	0	0	0	0	0	0	0	2	0	0	0	0	0	0	0	0	0	25	0	0	0
ENSBTAG00000002633	309	257	162	218	186	242	163	160	76	113	168	89	90	101	149	247	132	214	146	273	159	254	187	268	186	194	99	0	104.769	94.3565	89.3002
ENSBTAG00000002634	117	78	71	67	59	81	49	54	51	35	57	45	45	45	56	132	40	90	49	102	42	77	73	101	83	85	44	0	39.6698	28.6374	39.1378
ENSBTAG00000002635	39	3	4	14	26	10	13	32	8	12	3	6	5	2	3	7	3	0	4	15	3	15	28	1	2	4	4	1	13.2233	1.10144	2.20494
ENSBTAG00000002639	61	57	38	42	55	58	43	53	36	26	48	29	23	45	47	78	33	74	40	63	57	60	56	81	53	57	28	0	20.6826	20.9273	20.947
ENSBTAG00000002640	185	192	75	95	73	91	173	148	76	45	69	24	63	136	149	211	82	158	50	194	128	181	98	236	187	159	43	0	62.7258	70.492	41.3427
ENSBTAG00000002641	33	34	17	14	23	30	21	23	17	16	17	16	17	18	18	54	14	32	15	33	26	23	30	32	36	21	15	0	11.1889	12.483	9.37101
ENSBTAG00000002642	0	4	0	0	0	0	2	0	1	0	0	0	0	0	0	1	0	1	0	0	1	1	0	1	1	0	0	18	0	1.46858	0
ENSBTAG00000002643	214	185	94	91	94	145	120	161	63	85	87	78	60	101	125	209	86	136	73	183	129	150	102	198	146	132	55	0	72.5585	67.922	51.8162
ENSBTAG00000002644	19	28	11	11	8	17	9	13	3	7	11	3	6	16	11	22	15	12	2	33	8	16	12	27	18	12	0	1	6.44211	10.2801	6.0636
ENSBTAG00000002645	42	50	33	36	30	28	21	25	13	12	22	11	14	18	24	37	15	43	18	38	16	41	39	37	30	36	20	0	14.2404	18.3573	18.1908
ENSBTAG00000002646	181	164	93	128	151	123	95	164	81	96	97	79	71	116	177	264	130	218	104	160	126	144	150	173	170	135	93	0	61.3696	60.2119	51.2649
ENSBTAG00000002647	33	26	8	15	19	19	19	23	8	15	14	13	10	12	20	38	25	28	8	26	25	26	11	26	17	15	17	0	11.1889	9.54579	4.40989
ENSBTAG00000002648	895	665	514	561	616	677	474	637	259	389	524	354	283	332	493	1060	390	761	397	692	467	571	632	677	604	613	327	0	303.457	244.152	283.335
ENSBTAG00000002650	66	71	34	53	62	66	46	59	15	33	40	28	27	45	45	76	37	52	36	59	44	51	52	72	60	67	29	0	22.3778	26.0673	18.742
ENSBTAG00000002651	147	110	72	65	86	98	71	98	66	46	80	64	42	66	96	153	52	111	52	72	93	109	96	138	90	79	72	0	49.8416	40.386	39.689
ENSBTAG00000002654	126	88	52	54	65	82	60	97	29	60	69	46	33	48	83	129	57	89	46	74	74	83	42	110	79	85	43	0	42.7213	32.3088	28.6643
ENSBTAG00000002655	21	20	9	10	14	16	12	21	5	6	14	5	3	9	18	32	5	19	14	15	15	12	14	14	13	6	8	0	7.12022	7.34291	4.96112
ENSBTAG00000002657	73	74	49	56	62	65	44	58	34	37	49	47	40	35	45	101	46	78	33	74	41	57	61	77	51	65	21	0	24.7513	27.1688	27.0106
ENSBTAG00000002658	102	100	40	45	50	62	60	75	36	52	60	26	42	41	77	119	55	105	50	96	60	84	64	92	85	69	32	0	34.5839	36.7146	22.0494
ENSBTAG00000002660	11	6	5	20	6	1	8	7	2	5	5	1	5	8	11	20	4	4	4	12	3	8	8	7	9	5	4	0	3.72964	2.20287	2.75618
ENSBTAG00000002661	42	69	44	75	47	41	26	23	7	12	15	15	16	18	20	30	23	44	29	56	23	47	41	62	29	50	17	0	14.2404	25.3331	24.2544
ENSBTAG00000002663	68	77	17	40	34	36	59	59	20	18	21	18	24	50	73	84	47	49	16	74	46	58	42	75	52	55	19	0	23.056	28.2702	9.37101
ENSBTAG00000002664	0	0	1	0	0	0	0	0	0	0	0	0	0	0	0	0	0	0	0	0	0	0	0	0	0	0	0	26	0	0	0.551236
ENSBTAG00000002668	48	38	19	17	20	22	27	41	19	7	14	8	12	21	55	44	33	42	6	24	23	34	19	56	38	30	11	0	16.2748	13.9515	10.4735
ENSBTAG00000002669	50	39	14	18	25	30	20	23	8	20	14	22	11	12	29	37	19	43	22	26	33	32	26	31	27	28	25	0	16.9529	14.3187	7.7173
ENSBTAG00000002670	8	10	3	16	5	11	5	8	6	7	4	5	6	6	9	10	4	7	5	15	8	18	5	6	11	18	9	0	2.71247	3.67146	1.65371
ENSBTAG00000002673	9	5	1	3	3	1	1	1	1	1	0	0	1	1	2	3	2	5	5	7	2	6	3	9	3	8	2	2	3.05152	1.83573	0.551236
ENSBTAG00000002674	0	0	0	0	0	0	1	0	0	1	0	0	0	1	0	0	0	0	0	1	0	0	0	1	0	0	0	22	0	0	0
ENSBTAG00000002675	15	15	1	3	3	6	3	8	1	1	0	0	4	5	8	17	8	4	1	8	3	2	3	13	7	9	5	2	5.08587	5.50719	0.551236
ENSBTAG00000002676	216	207	130	133	127	171	96	152	68	81	131	90	53	95	119	197	104	208	127	180	128	133	152	197	160	137	106	0	73.2366	75.9992	71.6607
ENSBTAG00000002678	18	8	9	8	16	8	7	11	10	3	6	7	6	5	10	22	12	12	12	6	7	12	8	9	8	12	4	0	6.10305	2.93717	4.96112
ENSBTAG00000002679	0	0	1	0	0	0	0	1	0	1	0	0	0	0	0	0	0	1	0	0	1	1	0	0	0	1	0	20	0	0	0.551236
ENSBTAG00000002680	10	10	4	4	1	3	4	1	1	2	3	2	1	2	5	3	1	9	0	5	3	6	6	7	2	5	1	1	3.39058	3.67146	2.20494
ENSBTAG00000002682	47	61	29	20	20	27	39	28	10	12	35	13	14	14	21	31	18	41	18	49	30	43	35	48	46	35	16	0	15.9357	22.3959	15.9858
ENSBTAG00000002683	222	309	114	144	150	219	97	117	82	111	173	118	77	82	102	177	86	168	161	195	154	148	119	243	112	166	95	0	75.2709	113.448	62.8409
ENSBTAG00000002685	154	176	79	88	96	116	94	104	52	60	56	71	57	86	115	149	77	102	62	134	79	134	90	173	124	95	57	0	52.215	64.6177	43.5476
ENSBTAG00000002686	0	0	0	0	0	0	0	0	0	0	1	0	0	0	0	0	0	0	0	0	0	0	0	0	0	0	0	26	0	0	0
ENSBTAG00000002687	63	60	30	54	51	40	48	37	19	19	32	13	28	37	32	73	31	69	46	59	36	65	42	55	53	48	15	0	21.3607	22.0287	16.5371
ENSBTAG00000002688	464	511	417	394	408	555	367	436	281	206	480	299	292	358	425	823	325	653	409	490	364	460	452	530	335	375	281	0	157.323	187.611	229.865
ENSBTAG00000002689	55	70	32	56	45	50	49	59	47	43	45	35	40	54	73	107	62	67	38	40	50	63	45	83	54	30	31	0	18.6482	25.7002	17.6396
ENSBTAG00000002690	50	66	45	44	36	60	29	48	19	42	39	28	39	42	65	93	58	71	29	57	44	41	47	57	47	40	27	0	16.9529	24.2316	24.8056
ENSBTAG00000002691	7	3	6	1	5	4	0	2	1	2	1	0	1	5	10	2	2	1	0	1	2	3	3	16	3	2	1	3	2.37341	1.10144	3.30742
ENSBTAG00000002693	109	78	41	43	54	62	59	66	41	49	39	23	47	60	79	115	47	73	31	87	56	79	51	110	89	89	25	0	36.9574	28.6374	22.6007
ENSBTAG00000002695	1	1	2	0	1	0	1	1	0	4	1	0	0	1	1	2	1	1	0	2	2	0	0	2	3	0	0	10	0.339058	0.367146	1.10247
ENSBTAG00000002697	106	184	69	106	112	122	62	72	34	50	99	52	47	60	89	159	75	121	61	135	101	101	115	164	81	124	51	0	35.9402	67.5548	38.0353
ENSBTAG00000002698	154	140	56	77	70	96	96	107	47	49	68	38	50	71	95	163	72	104	56	125	83	109	74	148	86	89	35	0	52.215	51.4004	30.8692
ENSBTAG00000002699	115	89	41	68	52	59	69	85	32	57	56	33	33	47	70	174	59	119	45	97	66	88	81	124	89	78	22	0	38.9917	32.676	22.6007
ENSBTAG00000002700	2923	3171	2749	1507	1451	2498	1209	2764	472	1813	2009	1690	1030	397	2445	3373	1866	5380	1516	2312	1420	1814	2984	3516	1556	3032	1750	0	991.068	1164.22	1515.35
ENSBTAG00000002701	0	0	0	0	0	0	0	0	0	1	0	0	0	0	0	0	0	0	0	0	0	1	0	0	1	2	0	23	0	0	0
ENSBTAG00000002702	5	3	1	2	4	1	0	2	0	3	1	1	0	0	4	1	0	1	3	2	1	1	2	0	5	1	0	7	1.69529	1.10144	0.551236
ENSBTAG00000002703	227	203	140	125	155	161	112	236	85	116	161	141	109	114	162	312	129	275	116	170	152	154	177	228	157	153	130	0	76.9662	74.5306	77.173
ENSBTAG00000002704	81	97	136	139	106	105	200	86	101	35	123	29	70	114	144	285	63	199	107	123	120	126	106	219	244	126	73	0	27.4637	35.6131	74.9681
ENSBTAG00000002705	4	4	0	5	2	2	5	0	2	3	0	0	3	4	1	3	2	3	0	8	3	1	4	2	2	3	0	6	1.35623	1.46858	0
ENSBTAG00000002706	28	12	17	9	8	19	9	9	8	7	14	4	8	8	18	17	10	10	10	22	11	13	13	25	15	16	6	0	9.49363	4.40575	9.37101
ENSBTAG00000002707	112	126	33	66	64	88	58	65	32	54	65	37	21	42	31	104	32	76	44	76	56	84	65	115	65	59	48	0	37.9745	46.2604	18.1908
ENSBTAG00000002708	43	17	17	21	26	19	24	32	5	15	22	18	13	10	26	34	33	36	16	21	20	21	26	31	24	29	16	0	14.5795	6.24148	9.37101
ENSBTAG00000002709	149	136	79	87	115	120	73	117	53	81	78	64	34	52	84	169	74	116	79	121	90	90	111	132	108	107	67	0	50.5197	49.9318	43.5476
ENSBTAG00000002710	10	7	0	2	2	1	6	0	2	2	1	1	3	6	3	5	4	1	1	9	6	3	1	10	8	3	2	2	3.39058	2.57002	0
ENSBTAG00000002712	39	12	9	20	16	21	19	17	7	4	10	8	6	15	25	23	10	14	9	29	19	25	15	29	23	12	2	0	13.2233	4.40575	4.96112
ENSBTAG00000002714	117	94	67	97	126	100	63	141	52	44	83	62	54	62	104	200	120	142	67	110	77	102	68	132	92	113	51	0	39.6698	34.5117	36.9328
ENSBTAG00000002715	61	68	53	36	41	44	40	52	16	29	38	26	22	32	38	91	34	63	31	64	61	60	53	62	66	65	31	0	20.6826	24.9659	29.2155
ENSBTAG00000002716	98	92	54	67	62	52	49	73	31	43	40	49	48	42	78	142	57	83	36	87	45	73	71	78	103	101	35	0	33.2277	33.7774	29.7667
ENSBTAG00000002717	10	9	6	11	13	7	5	5	3	4	14	5	5	4	3	14	10	11	6	12	9	4	10	14	16	6	2	0	3.39058	3.30431	3.30742
ENSBTAG00000002718	61	58	22	25	29	29	33	43	17	22	22	11	29	25	40	65	28	37	22	55	37	41	32	56	44	44	19	0	20.6826	21.2945	12.1272
ENSBTAG00000002719	27	31	11	20	16	28	5	31	5	25	16	20	8	2	21	29	23	41	16	23	15	17	13	24	18	17	12	0	9.15457	11.3815	6.0636
ENSBTAG00000002720	119	105	47	46	63	76	58	86	40	78	48	43	30	63	95	152	76	100	44	99	66	85	72	124	66	72	49	0	40.3479	38.5503	25.9081
ENSBTAG00000002721	216	136	58	76	78	76	99	183	43	75	49	47	43	120	162	191	101	138	42	159	115	111	73	168	151	123	55	0	73.2366	49.9318	31.9717
ENSBTAG00000002724	2	2	0	0	0	0	0	0	0	1	0	0	0	1	1	0	0	1	0	1	2	0	1	2	0	1	2	15	0.678117	0.734291	0
ENSBTAG00000002725	114	81	31	43	43	62	37	88	25	39	39	34	37	55	77	94	42	68	47	72	72	59	48	81	72	74	37	0	38.6526	29.7388	17.0883
ENSBTAG00000002726	205	186	105	97	108	140	80	178	68	120	101	97	76	101	173	237	140	189	110	144	122	143	128	210	162	166	99	0	69.507	68.2891	57.8798
ENSBTAG00000002727	164	173	73	115	89	104	96	154	66	56	96	72	81	112	133	219	80	144	67	175	117	149	114	186	103	129	64	0	55.6056	63.5162	40.2402
ENSBTAG00000002728	349	302	156	236	188	196	223	269	125	142	199	110	151	188	265	466	184	274	152	349	224	288	255	359	307	242	146	0	118.331	110.878	85.9928
ENSBTAG00000002730	61	46	16	25	23	37	24	28	19	16	27	15	11	26	37	38	30	39	19	35	30	30	23	40	39	41	17	0	20.6826	16.8887	8.81978
ENSBTAG00000002733	0	0	0	0	0	0	0	0	0	0	0	0	0	0	0	0	0	0	0	0	0	1	0	1	0	0	0	25	0	0	0
ENSBTAG00000002734	178	185	110	134	167	162	101	138	68	76	122	84	69	86	100	208	103	179	122	160	115	144	186	176	139	145	88	0	60.3524	67.922	60.636
ENSBTAG00000002735	48	44	32	33	28	36	33	27	24	19	37	18	18	12	22	57	20	47	35	37	33	49	47	45	30	51	13	0	16.2748	16.1544	17.6396
ENSBTAG00000002736	356	313	129	163	187	227	181	203	108	177	151	125	114	148	165	283	147	250	137	250	179	223	176	333	192	214	106	0	120.705	114.917	71.1094
ENSBTAG00000002737	4	3	1	2	0	1	2	2	0	0	0	0	0	0	0	1	2	0	0	2	1	6	3	1	1	1	2	10	1.35623	1.10144	0.551236
ENSBTAG00000002738	65	62	25	43	28	49	18	24	21	32	22	32	17	27	20	49	33	44	30	56	30	49	29	58	41	51	16	0	22.0388	22.763	13.7809
ENSBTAG00000002739	14	24	11	18	16	16	9	25	8	9	10	4	8	16	22	31	15	18	5	20	11	23	22	26	22	26	6	0	4.74682	8.8115	6.0636
ENSBTAG00000002741	0	0	0	0	0	0	0	0	0	0	0	0	0	0	0	0	0	0	0	0	0	1	0	0	0	0	0	26	0	0	0
ENSBTAG00000002742	135	108	39	49	58	66	45	75	42	68	53	47	35	38	66	131	48	101	47	67	60	70	53	87	55	61	40	0	45.7729	39.6517	21.4982
ENSBTAG00000002743	68	55	19	26	30	32	27	45	17	24	23	19	24	26	32	69	25	25	14	33	41	40	25	45	29	46	13	0	23.056	20.193	10.4735
ENSBTAG00000002744	16	11	9	5	10	9	7	13	4	8	10	2	4	1	17	15	9	10	6	7	9	7	10	17	9	7	4	0	5.42493	4.0386	4.96112
ENSBTAG00000002745	128	77	63	79	74	99	65	96	38	90	71	47	56	48	79	166	55	115	47	88	71	74	60	92	83	84	46	0	43.3995	28.2702	34.7279
ENSBTAG00000002746	144	126	76	73	83	87	67	133	64	42	82	57	70	82	105	151	82	111	73	90	90	87	96	114	79	96	60	0	48.8244	46.2604	41.8939
ENSBTAG00000002747	120	104	60	80	80	72	103	120	35	54	64	22	53	98	139	143	99	100	46	123	127	114	81	167	94	117	58	0	40.687	38.1832	33.0742
ENSBTAG00000002748	69	43	32	28	31	38	37	48	32	38	27	18	35	31	53	76	47	50	22	63	41	49	45	55	57	49	21	0	23.395	15.7873	17.6396
ENSBTAG00000002749	0	0	1	0	0	0	0	0	0	0	0	0	0	0	0	0	0	0	0	0	2	0	2	1	0	0	0	23	0	0	0.551236
ENSBTAG00000002750	100	82	33	36	43	56	68	75	38	44	30	28	30	50	88	127	45	75	33	97	52	58	57	80	48	67	25	0	33.9058	30.106	18.1908
ENSBTAG00000002751	19	23	6	10	13	5	12	14	5	4	8	0	9	7	30	13	6	14	9	19	15	16	12	31	22	19	12	1	6.44211	8.44435	3.30742
ENSBTAG00000002755	584	462	220	234	287	316	352	495	223	219	284	131	203	316	544	688	297	462	135	508	466	391	314	585	433	379	219	0	198.01	169.621	121.272
ENSBTAG00000002756	57	38	21	22	30	32	24	45	15	20	25	23	24	16	31	57	27	51	30	39	16	38	26	38	29	28	23	0	19.3263	13.9515	11.576
ENSBTAG00000002757	0	0	0	0	0	0	0	0	0	1	0	0	0	0	0	1	0	0	0	0	2	0	0	0	0	0	0	24	0	0	0
ENSBTAG00000002758	81	79	56	62	60	87	65	72	22	41	77	32	30	36	56	127	37	73	40	83	46	81	52	82	63	79	35	0	27.4637	29.0045	30.8692
ENSBTAG00000002763	352	332	125	186	184	181	191	170	105	108	144	96	96	151	158	305	125	208	108	281	190	234	150	318	231	220	99	0	119.349	121.892	68.9045
ENSBTAG00000002764	55	40	14	14	23	26	29	30	8	19	22	18	8	12	24	51	14	28	7	33	27	30	36	54	22	22	9	0	18.6482	14.6858	7.7173
ENSBTAG00000002765	3	9	3	12	1	2	19	3	5	2	12	1	2	2	1	8	5	30	2	13	4	2	14	14	5	1	0	1	1.01717	3.30431	1.65371
ENSBTAG00000002767	47	59	29	46	39	49	40	44	16	33	20	28	19	38	61	80	37	68	33	63	28	50	39	62	47	57	26	0	15.9357	21.6616	15.9858
ENSBTAG00000002768	90	62	36	36	46	72	40	49	24	22	38	37	29	34	36	59	36	77	53	43	49	58	60	57	43	65	37	0	30.5152	22.763	19.8445
ENSBTAG00000002769	397	344	166	232	240	305	182	289	113	172	221	156	136	174	273	441	212	337	195	277	226	271	220	376	297	306	167	0	134.606	126.298	91.5052
ENSBTAG00000002770	443	500	236	396	496	412	330	326	278	163	459	267	239	265	252	610	276	580	293	405	379	509	365	509	474	373	232	0	150.203	183.573	130.092
ENSBTAG00000002772	2	1	1	5	3	5	1	1	0	0	0	1	1	0	0	3	3	1	1	2	2	3	1	1	4	3	1	5	0.678117	0.367146	0.551236
ENSBTAG00000002773	15	13	3	2	1	3	4	5	4	7	1	0	5	8	8	5	3	10	5	5	6	9	3	11	4	11	4	1	5.08587	4.77289	1.65371
ENSBTAG00000002774	255	223	76	111	97	127	119	95	47	35	90	29	51	81	72	134	51	100	61	175	141	178	114	249	141	155	54	0	86.4599	81.8735	41.8939
ENSBTAG00000002775	14	12	2	3	0	1	2	12	3	2	0	0	2	9	5	5	1	1	0	5	6	9	1	11	5	11	1	4	4.74682	4.40575	1.10247
ENSBTAG00000002778	384	351	202	251	277	287	202	240	118	142	199	139	130	183	208	424	185	321	210	338	227	299	259	321	262	261	161	0	130.198	128.868	111.35
ENSBTAG00000002779	0	0	1	1	0	0	1	0	0	1	0	0	0	0	0	0	1	1	0	0	2	0	1	1	0	1	0	17	0	0	0.551236
ENSBTAG00000002781	158	92	83	90	80	87	88	94	73	91	91	69	75	106	161	262	120	139	91	117	111	122	92	98	80	154	78	0	53.5712	33.7774	45.7526
ENSBTAG00000002782	166	184	62	102	107	117	115	107	46	70	94	48	42	66	74	206	70	115	51	164	122	135	113	194	136	126	49	0	56.2837	67.5548	34.1766
ENSBTAG00000002783	85	83	57	60	67	74	47	89	36	28	56	36	24	58	95	135	63	80	45	85	45	65	47	75	49	68	56	0	28.82	30.4731	31.4205
ENSBTAG00000002784	74	78	44	56	32	65	48	93	30	55	56	39	27	33	70	119	57	79	48	71	50	63	51	85	56	64	29	0	25.0903	28.6374	24.2544
ENSBTAG00000002786	11	10	12	83	19	20	21	15	14	5	23	12	7	7	16	34	9	37	8	17	54	18	63	15	14	17	6	0	3.72964	3.67146	6.61483
ENSBTAG00000002788	58	55	45	53	41	62	44	41	28	30	35	21	22	27	50	57	51	73	27	46	44	42	39	45	57	47	37	0	19.6654	20.193	24.8056
ENSBTAG00000002791	365	374	213	227	282	313	227	317	131	191	219	184	147	203	266	458	196	342	192	347	217	303	228	390	294	329	150	0	123.756	137.313	117.413
ENSBTAG00000002792	32	30	11	14	21	29	11	19	6	11	11	7	8	7	15	19	19	22	16	20	7	24	26	29	12	26	11	0	10.8499	11.0144	6.0636
ENSBTAG00000002795	381	330	151	126	157	206	232	283	161	138	157	108	131	216	353	406	186	268	106	332	266	280	190	406	277	280	122	0	129.181	121.158	83.2366
ENSBTAG00000002796	23	15	5	4	1	3	11	15	2	6	8	3	2	3	5	25	6	5	7	12	3	11	9	9	7	13	0	1	7.79834	5.50719	2.75618
ENSBTAG00000002798	41	32	26	17	26	26	30	49	20	19	19	10	27	27	37	51	22	34	20	46	23	28	31	38	32	25	16	0	13.9014	11.7487	14.3321
ENSBTAG00000002799	106	66	62	48	60	101	57	101	42	27	57	50	27	48	55	114	56	66	43	62	72	105	53	78	51	66	40	0	35.9402	24.2316	34.1766
ENSBTAG00000002803	0	1	0	1	0	0	2	2	0	0	0	0	0	0	0	1	1	0	0	0	2	1	2	1	0	0	0	17	0	0.367146	0
ENSBTAG00000002804	314	266	137	235	207	228	221	212	106	98	146	113	118	172	190	331	149	248	138	328	188	212	202	327	250	248	77	0	106.464	97.6608	75.5193
ENSBTAG00000002805	0	0	0	0	0	0	0	0	0	0	0	0	0	0	0	0	0	0	0	0	0	0	0	0	0	0	0	27	0	0	0
ENSBTAG00000002808	144	106	53	59	76	78	66	129	37	83	60	56	66	71	97	144	84	125	53	84	79	91	72	146	93	92	44	0	48.8244	38.9174	29.2155
ENSBTAG00000002809	19	14	4	8	10	16	10	7	6	5	8	2	3	4	7	15	7	9	6	17	10	7	10	19	17	7	6	0	6.44211	5.14004	2.20494
ENSBTAG00000002810	51	44	26	25	34	40	30	17	10	27	22	11	18	23	25	43	18	36	7	47	34	28	34	52	44	31	15	0	17.292	16.1544	14.3321
ENSBTAG00000002813	162	150	80	127	106	119	116	150	34	49	76	55	82	96	163	238	106	151	57	184	110	140	107	174	158	135	62	0	54.9274	55.0719	44.0989
ENSBTAG00000002816	57	45	15	30	20	23	28	13	20	18	13	18	8	19	25	40	15	29	11	47	22	33	37	47	40	28	10	0	19.3263	16.5216	8.26854
ENSBTAG00000002817	92	62	46	55	65	61	65	59	32	35	55	43	43	46	65	187	55	118	46	84	56	51	64	69	93	83	53	0	31.1934	22.763	25.3569
ENSBTAG00000002820	232	237	134	173	164	163	131	195	83	123	143	113	95	129	165	339	162	251	117	199	112	179	162	205	171	191	97	0	78.6615	87.0135	73.8656
ENSBTAG00000002821	50	81	47	88	52	45	39	70	25	20	25	21	25	31	62	85	39	70	41	112	51	70	62	107	75	76	22	0	16.9529	29.7388	25.9081
ENSBTAG00000002822	1	0	1	1	0	0	0	0	0	0	0	0	0	0	0	3	0	1	0	0	0	1	2	0	0	1	0	19	0.339058	0	0.551236
ENSBTAG00000002823	131	149	97	99	114	138	89	146	63	65	94	72	73	98	110	201	102	172	75	147	90	118	116	148	113	147	96	0	44.4166	54.7047	53.4699
ENSBTAG00000002824	0	0	0	0	2	0	0	0	0	1	0	0	0	2	0	0	2	0	0	0	2	1	1	3	3	0	0	18	0	0	0
ENSBTAG00000002826	85	74	24	43	44	50	46	84	28	50	36	25	30	36	58	79	41	64	34	55	38	49	35	60	40	52	32	0	28.82	27.1688	13.2297
ENSBTAG00000002827	132	87	43	41	80	70	53	117	39	46	85	89	36	35	44	117	58	91	49	71	49	69	65	102	51	57	64	0	44.7557	31.9417	23.7031
ENSBTAG00000002828	124	117	73	81	100	93	77	79	50	50	68	47	53	76	87	176	80	137	72	112	82	94	88	152	101	107	58	0	42.0432	42.9561	40.2402
ENSBTAG00000002829	269	220	128	157	168	209	132	229	94	164	168	128	92	125	169	346	178	247	149	185	135	150	151	238	170	175	108	0	91.2067	80.7721	70.5582
ENSBTAG00000002830	349	342	164	181	205	278	205	207	101	123	190	115	115	121	173	316	120	265	155	331	193	293	240	353	282	279	96	0	118.331	125.564	90.4027
ENSBTAG00000002833	48	44	29	38	24	36	21	43	15	19	34	17	14	23	36	63	37	34	18	29	36	52	23	50	39	44	10	0	16.2748	16.1544	15.9858
ENSBTAG00000002834	106	155	65	139	107	87	47	133	23	51	49	41	30	86	90	175	55	113	65	160	67	107	98	159	115	128	54	0	35.9402	56.9076	35.8303
ENSBTAG00000002835	165	168	91	106	131	122	104	111	65	88	108	76	49	65	139	202	89	185	95	161	147	128	115	177	126	148	89	0	55.9446	61.6805	50.1625
ENSBTAG00000002836	46	52	25	29	27	32	30	34	5	23	22	14	2	19	24	37	21	41	25	42	34	47	30	58	25	38	7	0	15.5967	19.0916	13.7809
ENSBTAG00000002837	37	34	23	21	22	15	25	36	13	14	18	24	11	18	16	40	21	30	11	26	17	29	30	35	21	22	7	0	12.5452	12.483	12.6784
ENSBTAG00000002842	9	10	3	3	3	5	14	13	5	2	2	2	2	7	4	12	7	5	1	12	5	11	8	17	5	6	2	0	3.05152	3.67146	1.65371
ENSBTAG00000002843	24	12	8	13	9	17	22	19	5	9	5	13	4	8	14	33	8	24	5	18	13	10	13	29	14	13	11	0	8.1374	4.40575	4.40989
ENSBTAG00000002844	66	36	22	20	21	29	48	32	24	16	35	6	18	30	40	59	32	48	12	52	25	48	25	58	35	38	14	0	22.3778	13.2172	12.1272
ENSBTAG00000002845	0	0	0	0	1	1	1	2	1	1	0	1	2	2	1	2	1	2	0	2	0	0	1	0	0	0	0	12	0	0	0
ENSBTAG00000002846	65	55	17	28	29	22	32	66	13	38	7	18	16	25	26	40	19	34	19	54	34	58	22	52	38	28	12	0	22.0388	20.193	9.37101
ENSBTAG00000002847	76	53	32	48	44	51	42	42	34	11	46	23	23	32	31	55	29	57	24	61	38	61	49	70	60	37	29	0	25.7684	19.4587	17.6396
ENSBTAG00000002848	15	15	10	6	11	14	11	15	10	5	9	5	9	18	16	24	3	9	14	30	14	22	10	23	19	13	6	0	5.08587	5.50719	5.51236
ENSBTAG00000002849	123	151	71	76	96	95	90	93	65	58	101	71	49	67	98	161	84	147	82	108	93	100	88	134	106	69	52	0	41.7042	55.439	39.1378
ENSBTAG00000002850	0	1	2	0	0	5	2	1	0	0	1	0	0	1	3	3	3	0	0	6	1	2	4	2	3	0	0	11	0	0.367146	1.10247
ENSBTAG00000002851	0	0	0	0	0	0	0	0	0	0	0	0	0	0	0	0	0	0	0	0	0	0	0	0	0	0	0	27	0	0	0
ENSBTAG00000002853	12	9	0	6	4	7	2	7	1	4	2	1	3	5	5	8	2	6	1	8	3	11	2	6	4	5	1	1	4.0687	3.30431	0
ENSBTAG00000002854	375	372	177	221	203	257	252	271	132	150	217	140	117	197	237	463	173	300	173	329	245	291	221	410	345	311	123	0	127.147	136.578	97.5688
ENSBTAG00000002855	4	3	0	6	1	4	0	0	0	0	2	1	0	0	1	0	1	2	1	1	1	0	1	1	2	1	0	10	1.35623	1.10144	0
ENSBTAG00000002856	0	0	0	0	0	0	0	0	0	1	0	0	0	0	0	0	0	0	0	0	0	0	0	0	0	0	0	26	0	0	0
ENSBTAG00000002858	1	3	2	0	0	1	2	0	0	0	2	1	0	0	2	3	1	3	1	1	0	0	1	0	0	2	0	12	0.339058	1.10144	1.10247
ENSBTAG00000002859	12	6	2	4	5	4	1	5	1	5	3	3	1	0	3	3	4	1	2	3	1	7	7	2	2	3	3	1	4.0687	2.20287	1.10247
ENSBTAG00000002863	252	251	220	249	231	237	155	248	114	110	221	130	138	160	235	425	141	358	178	248	188	217	227	339	205	218	141	0	85.4427	92.1536	121.272
ENSBTAG00000002865	3	1	2	0	1	0	0	3	1	0	0	1	1	0	1	4	0	1	1	0	0	0	2	2	1	2	0	11	1.01717	0.367146	1.10247
ENSBTAG00000002866	25	24	23	20	15	30	20	19	8	21	21	18	10	11	25	26	15	19	10	26	21	23	14	25	15	23	11	0	8.47646	8.8115	12.6784
ENSBTAG00000002868	0	0	0	0	0	0	0	0	0	0	0	0	0	0	0	0	0	0	0	0	0	1	0	0	0	0	0	26	0	0	0
ENSBTAG00000002869	40	37	12	24	40	30	26	52	30	21	38	16	25	29	30	83	27	43	22	33	31	34	30	36	38	32	17	0	13.5623	13.5844	6.61483
ENSBTAG00000002871	90	112	52	55	66	80	58	56	47	46	68	39	27	47	43	95	58	111	43	72	50	51	56	86	65	64	40	0	30.5152	41.1203	28.6643
ENSBTAG00000002874	120	91	84	62	96	98	42	117	30	49	78	46	38	48	80	114	66	105	59	91	55	74	91	117	60	93	57	0	40.687	33.4103	46.3038
ENSBTAG00000002878	12	20	11	14	13	11	9	4	3	4	8	2	3	6	10	18	6	16	7	24	7	11	12	27	11	7	4	0	4.0687	7.34291	6.0636
ENSBTAG00000002879	50	49	21	22	22	38	23	27	13	15	17	9	9	22	30	43	17	39	12	32	29	35	15	44	27	32	14	0	16.9529	17.9901	11.576
ENSBTAG00000002880	219	341	185	198	204	187	231	201	102	93	130	70	88	221	265	358	217	206	110	401	168	277	225	362	273	299	96	0	74.2538	125.197	101.979
ENSBTAG00000002881	60	48	21	29	26	27	29	30	24	29	20	14	19	25	33	56	28	39	19	64	31	46	47	53	47	47	18	0	20.3435	17.623	11.576
ENSBTAG00000002882	195	164	89	116	128	140	73	151	67	93	128	89	57	67	111	180	94	158	95	147	81	133	104	143	99	128	66	0	66.1164	60.2119	49.06
ENSBTAG00000002883	138	153	46	71	81	99	79	94	59	61	71	43	39	61	103	121	56	87	56	150	82	108	106	157	121	76	44	0	46.79	56.1733	25.3569
ENSBTAG00000002885	11	22	7	13	8	9	10	21	4	22	9	7	6	5	25	13	16	20	8	30	13	16	15	22	20	24	10	0	3.72964	8.07721	3.85865
ENSBTAG00000002887	8	6	0	2	3	3	4	5	4	2	3	1	0	8	7	5	5	8	0	6	5	9	3	19	9	6	0	4	2.71247	2.20287	0
ENSBTAG00000002888	120	127	44	75	63	72	77	109	22	53	58	40	43	73	113	149	87	88	47	125	67	113	78	109	100	124	36	0	40.687	46.6275	24.2544
ENSBTAG00000002890	390	368	190	218	237	294	216	256	111	167	241	119	112	192	199	384	161	305	182	323	243	283	234	369	267	281	132	0	132.233	135.11	104.735
ENSBTAG00000002891	0	0	0	0	0	0	0	0	1	0	0	0	0	1	0	0	0	0	0	0	0	1	0	0	0	0	0	24	0	0	0
ENSBTAG00000002894	1	2	0	1	1	0	1	1	0	1	0	0	2	1	2	3	2	0	0	4	5	0	2	0	0	1	0	11	0.339058	0.734291	0
ENSBTAG00000002895	116	84	94	116	92	137	64	86	39	28	140	59	67	43	102	180	64	146	101	96	82	125	115	135	126	116	72	0	39.3308	30.8402	51.8162
ENSBTAG00000002896	161	194	85	110	113	120	99	121	70	87	119	83	63	73	122	195	109	181	98	164	104	110	105	157	105	125	79	0	54.5884	71.2263	46.8551
ENSBTAG00000002898	0	1	1	0	0	0	0	0	0	0	0	0	0	0	0	0	1	2	0	0	1	0	1	0	1	0	0	20	0	0.367146	0.551236
ENSBTAG00000002900	141	159	103	100	96	198	80	121	60	93	114	74	62	54	77	178	127	154	122	107	93	84	108	155	91	126	77	0	47.8072	58.3762	56.7773
ENSBTAG00000002902	92	152	40	74	65	91	63	129	44	69	53	38	33	76	120	149	90	82	63	100	75	100	73	112	88	91	48	0	31.1934	55.8062	22.0494
ENSBTAG00000002904	21	9	14	9	6	12	13	5	1	0	8	3	4	1	3	4	2	6	8	18	10	16	17	20	14	9	6	1	7.12022	3.30431	7.7173
ENSBTAG00000002907	231	215	79	90	116	97	129	136	67	78	70	66	55	84	135	165	93	153	52	157	126	158	97	197	146	133	68	0	78.3225	78.9363	43.5476
ENSBTAG00000002908	11	19	10	12	20	16	9	11	3	9	12	7	9	9	21	35	5	15	12	35	10	15	10	19	12	19	5	0	3.72964	6.97577	5.51236
ENSBTAG00000002910	36	54	30	28	21	37	18	33	25	9	18	8	18	24	25	41	24	44	28	37	23	37	36	47	40	25	12	0	12.2061	19.8259	16.5371
ENSBTAG00000002912	5	8	3	14	9	2	7	12	4	7	13	8	1	8	5	13	2	11	7	16	6	7	8	12	13	10	7	0	1.69529	2.93717	1.65371
ENSBTAG00000002913	0	0	0	0	0	0	0	0	0	0	0	0	0	0	0	0	0	0	0	0	0	0	0	0	0	0	0	27	0	0	0
ENSBTAG00000002914	50	58	25	36	36	27	44	37	22	19	35	17	32	25	36	74	26	44	16	76	30	55	40	53	73	46	25	0	16.9529	21.2945	13.7809
ENSBTAG00000002915	17	14	8	14	7	10	13	15	6	8	8	6	7	11	15	23	10	10	7	14	11	8	16	14	18	14	2	0	5.76399	5.14004	4.40989
ENSBTAG00000002917	112	135	59	71	74	73	64	93	61	32	69	47	52	92	86	183	53	120	46	96	111	108	84	157	94	82	38	0	37.9745	49.5647	32.5229
ENSBTAG00000002918	67	57	30	16	31	48	25	64	15	35	29	28	27	30	40	57	30	51	15	30	35	44	39	53	34	50	27	0	22.7169	20.9273	16.5371
ENSBTAG00000002919	25	18	13	10	7	20	12	19	12	8	8	9	7	7	19	22	8	20	10	21	27	32	15	26	15	18	14	0	8.47646	6.60862	7.16607
ENSBTAG00000002920	229	203	93	169	156	146	157	212	92	79	90	65	79	113	175	277	144	160	90	239	152	198	126	235	198	185	82	0	77.6444	74.5306	51.2649
ENSBTAG00000002921	68	70	37	56	88	54	72	58	45	38	72	31	45	43	66	126	44	94	34	67	82	57	62	81	62	65	30	0	23.056	25.7002	20.3957
ENSBTAG00000002922	59	49	33	37	32	31	43	22	13	18	27	14	19	21	31	72	39	46	24	65	39	39	36	47	43	49	19	0	20.0044	17.9901	18.1908
ENSBTAG00000002923	21	24	8	14	19	24	20	26	5	7	8	4	9	11	22	33	17	23	6	25	9	17	24	20	21	16	9	0	7.12022	8.8115	4.40989
ENSBTAG00000002924	0	0	0	0	0	0	1	0	0	0	0	0	0	0	0	0	0	0	0	0	0	0	2	0	0	0	0	25	0	0	0
ENSBTAG00000002928	2	0	0	0	0	0	0	0	0	0	0	0	0	0	2	1	0	0	0	0	0	0	0	1	0	0	0	23	0.678117	0	0
ENSBTAG00000002929	24	10	1	1	3	1	1	5	0	19	2	0	0	2	1	6	1	0	2	6	1	6	4	5	2	6	0	5	8.1374	3.67146	0.551236
ENSBTAG00000002931	0	0	0	0	0	0	1	1	2	2	0	0	0	0	0	0	0	2	1	0	0	2	0	2	1	0	0	18	0	0	0
ENSBTAG00000002934	0	2	1	0	0	0	3	0	0	0	0	0	0	0	1	2	0	0	0	0	0	0	1	0	0	0	0	21	0	0.734291	0.551236
ENSBTAG00000002935	163	139	97	137	119	145	109	120	60	78	123	87	74	102	149	226	111	193	107	178	137	177	121	174	118	151	91	0	55.2665	51.0333	53.4699
ENSBTAG00000002936	6	8	1	3	6	7	4	2	1	3	0	1	2	3	0	3	3	4	2	7	4	2	2	9	4	6	2	2	2.03435	2.93717	0.551236
ENSBTAG00000002937	21	9	4	1	0	1	2	14	0	6	1	4	0	0	1	1	4	2	2	4	3	3	5	1	1	2	3	4	7.12022	3.30431	2.20494
ENSBTAG00000002938	60	57	33	30	33	42	43	55	34	20	29	21	22	45	55	59	33	44	22	77	31	46	42	74	66	47	26	0	20.3435	20.9273	18.1908
ENSBTAG00000002939	442	454	264	376	345	458	296	247	125	141	377	177	160	146	223	465	208	399	273	400	294	404	430	447	414	377	227	0	149.864	166.684	145.526
ENSBTAG00000002940	0	0	1	2	1	0	2	1	0	0	0	0	0	1	1	2	2	1	0	0	0	0	1	0	1	1	0	14	0	0	0.551236
ENSBTAG00000002941	107	78	43	40	63	44	57	46	19	21	44	23	21	37	56	98	34	50	17	69	58	52	47	88	73	73	22	0	36.2792	28.6374	23.7031
ENSBTAG00000002942	16	28	16	16	11	22	15	18	6	11	17	24	5	11	9	26	13	26	17	29	13	16	18	24	23	20	7	0	5.42493	10.2801	8.81978
ENSBTAG00000002943	6	1	0	2	0	1	3	1	2	1	1	0	0	1	3	1	1	2	0	0	2	2	1	3	3	0	0	8	2.03435	0.367146	0
ENSBTAG00000002944	378	323	254	197	250	381	167	357	202	220	285	249	187	221	282	593	287	482	263	226	192	247	256	341	191	240	172	0	128.164	118.588	140.014
ENSBTAG00000002947	66	37	11	20	17	13	8	28	14	20	16	9	9	16	24	17	10	15	10	19	21	16	16	36	25	18	3	0	22.3778	13.5844	6.0636
ENSBTAG00000002948	595	538	271	309	341	367	411	481	198	225	314	187	209	292	455	736	313	488	221	504	389	438	342	585	415	389	242	0	201.74	197.524	149.385
ENSBTAG00000002949	15	13	6	14	3	21	8	2	6	1	9	5	9	14	6	17	12	10	6	10	8	14	11	16	10	12	8	0	5.08587	4.77289	3.30742
ENSBTAG00000002950	2	2	0	0	0	1	0	0	0	0	0	0	0	1	0	0	0	1	0	0	0	2	1	1	1	0	0	18	0.678117	0.734291	0
ENSBTAG00000002951	21	9	2	13	9	8	12	9	3	6	4	4	7	5	15	23	10	5	8	15	7	16	5	16	13	7	5	0	7.12022	3.30431	1.10247
ENSBTAG00000002952	4	1	2	1	4	3	3	3	1	1	6	0	2	2	7	13	1	4	1	8	2	8	5	6	5	6	0	2	1.35623	0.367146	1.10247
ENSBTAG00000002953	185	173	143	109	123	154	93	212	90	114	119	118	90	73	167	258	145	204	121	125	145	152	148	177	115	129	128	0	62.7258	63.5162	78.8267
ENSBTAG00000002955	1	2	1	0	0	1	0	2	0	1	0	0	0	1	0	2	3	3	1	2	0	0	2	2	0	0	1	12	0.339058	0.734291	0.551236
ENSBTAG00000002956	33	29	14	7	8	14	21	37	17	7	7	5	7	12	31	43	18	17	4	17	27	21	17	27	31	22	8	0	11.1889	10.6472	7.7173
ENSBTAG00000002959	119	74	42	39	51	67	75	75	33	46	61	29	52	61	82	112	62	89	38	118	62	73	58	123	67	92	40	0	40.3479	27.1688	23.1519
ENSBTAG00000002960	507	409	246	315	376	324	233	378	192	236	262	219	181	204	322	629	241	449	279	418	258	357	333	458	325	378	192	0	171.903	150.163	135.604
ENSBTAG00000002962	101	82	41	50	52	44	56	47	29	28	45	27	37	36	55	97	36	69	41	92	66	64	49	64	73	57	24	0	34.2449	30.106	22.6007
ENSBTAG00000002963	1	0	0	0	0	0	0	0	0	0	0	0	0	0	0	0	0	0	1	0	0	0	0	0	1	0	0	24	0.339058	0	0
ENSBTAG00000002964	3	3	1	0	0	1	2	1	1	4	1	0	0	0	4	0	1	6	0	5	0	2	1	4	1	3	0	9	1.01717	1.10144	0.551236
ENSBTAG00000002965	0	0	0	0	0	0	0	0	0	0	0	0	0	0	0	0	0	0	0	0	1	1	1	0	1	0	1	22	0	0	0
ENSBTAG00000002966	494	465	197	258	248	310	281	399	157	235	279	183	216	291	446	667	304	427	236	359	316	384	275	418	340	373	226	0	167.495	170.723	108.593
ENSBTAG00000002970	172	130	45	65	80	80	66	147	56	71	60	68	50	68	130	184	76	136	52	125	79	98	109	135	98	92	48	0	58.318	47.7289	24.8056
ENSBTAG00000002971	26	34	14	13	17	26	18	36	5	20	23	6	1	17	33	43	21	23	15	32	19	13	14	43	38	24	20	0	8.81552	12.483	7.7173
ENSBTAG00000002972	8	7	4	6	5	1	5	10	2	1	1	1	0	2	5	5	4	8	0	2	2	5	3	8	9	1	1	2	2.71247	2.57002	2.20494
ENSBTAG00000002973	30	35	9	16	13	18	13	29	8	21	13	22	7	20	23	42	21	18	9	26	23	31	21	36	12	34	12	0	10.1717	12.8501	4.96112
[truncated: 22,618 more rows]
[truncated: 6 more columns]

## Sheet: CPM
	2	3	2	1	2	3	1	1	2	3	3	2	2	2	1	3	1	3	3	2	2	1	1	3	1	1	3
ID	4144_2	4158_3	4140_2	4164_1	4114_2	4126_3	4149_1	4108_1	4154_2	4117_3	4168_3	4122_2	4146_2	4134_2	4135_1	4139_3	4133_1	4145_3	4147_3	4151_2	4125_2	4143_1	4138_1	4128_3	4127_1	4124_1	4159_3
ENSBTAG00000000005	27.1247	30.4731	18.1908	33.5784	24.8262	27.1478	27.882	27.0883	35.2297	21.2996	24.0501	13.44	29.8094	35.602	31.7433	29.5056	21.5003	25.5659	21.2769	36.5388	26.0324	31.4529	29.3063	29.1971	42.8015	30.8588	21.2603	0
ENSBTAG00000000008	0	0	0.551236	0	0	0	0	0.404302	0	0	0	0	0	0	0	0	0	0	0	0	0	0	0.450866	0	0	0	0	24
ENSBTAG00000000009	27.8028	34.1446	24.2544	28.7815	32.0484	26.7028	24.3968	7.27744	18.0445	13.6926	25.6898	14.2306	19.6114	19.5811	8.65727	17.3702	12.5855	15.02	32.2378	32.0186	19.7846	32.7819	22.9942	24.2762	19.8564	24.0952	19.0609	0
ENSBTAG00000000010	22.0388	17.623	22.6007	14.8705	23.0207	24.9226	26.1394	10.5119	23.2	23.5817	17.4909	22.1364	15.6891	21.9546	12.3675	19.9877	11.5367	16.2982	15.4741	19.2111	21.3466	23.0359	25.2485	19.6834	23.3864	22.4043	14.6623	0
ENSBTAG00000000011	0	0	1.10247	0.479692	0	0.445046	0	0	0	1.5214	0	0	0	0	0	0	0	0	0.644756	0.376689	0	0.442999	0.450866	0.328057	0.441253	0.422723	0	16
ENSBTAG00000000012	10.5108	6.97577	9.92225	14.3908	10.3819	8.45588	12.7793	8.89465	6.87409	10.6498	9.29206	6.32469	10.9824	5.93367	14.4288	12.1354	14.1587	9.5872	7.73707	9.79391	8.33037	8.85998	8.56646	8.20143	7.06004	7.60901	5.13179	0
ENSBTAG00000000013	53.5712	49.5647	51.8162	56.124	49.201	48.9551	73.7712	60.6454	83.3483	82.9163	47.0069	53.7599	58.8343	59.3367	67.1969	62.5804	65.0253	57.2036	68.3441	42.5658	62.9984	63.7918	38.3236	51.1769	58.6866	46.0768	49.1185	0
ENSBTAG00000000014	43.3995	37.4489	39.689	47.4895	43.7844	44.5046	40.0804	45.2819	42.963	38.035	36.6217	52.1787	45.4985	35.602	34.6291	33.7887	32.5127	55.2862	53.5147	41.8125	36.4454	30.1239	44.1849	40.351	40.5952	44.3859	38.855	0
ENSBTAG00000000015	6.78117	4.40575	2.75618	5.7563	3.1597	3.56037	2.90438	5.66023	2.57778	3.0428	2.73296	0.790586	4.70674	3.5602	1.649	3.56922	2.62199	2.23701	5.8028	4.14358	5.20648	8.41698	1.3526	2.95251	1.32376	5.4954	1.46623	0
ENSBTAG00000000016	2.37341	1.10144	0	1.43908	1.35416	0.445046	1.16175	0.404302	0.859261	1.5214	1.09318	1.58117	0	0	0	0.951793	0.524398	0.639147	0	1.13007	1.56194	2.21499	2.25433	0.328057	0.882505	0	2.93245	6
ENSBTAG00000000019	44.7557	40.386	49.6112	55.6443	43.333	48.51	49.9553	47.7077	46.4001	47.1634	59.5785	55.341	45.4985	50.4362	58.1274	53.5384	52.9642	51.7709	47.0672	53.4898	42.6931	46.5149	62.2196	51.833	48.9791	54.5312	41.0543	0
ENSBTAG00000000020	4.0687	3.30431	2.20494	1.91877	1.35416	3.11532	5.80876	0.808605	3.43704	3.0428	0	3.16235	6.27566	2.96684	0.412251	2.85538	0.524398	2.23701	1.93427	1.13007	1.0413	1.772	2.7052	2.62446	5.73629	0.845445	3.66556	1
ENSBTAG00000000021	8.81552	9.54579	14.3321	12.472	8.57632	11.1262	8.13226	13.342	13.7482	7.607	13.6648	7.90586	11.7669	8.90051	16.0778	8.56614	4.19518	9.26763	10.9608	10.5473	8.85102	15.505	7.21386	9.51366	12.7963	8.03173	8.06424	0
ENSBTAG00000000022	7.45928	6.60862	8.26854	4.31723	5.86801	6.67569	6.38964	12.5334	2.57778	18.2568	5.46592	10.2776	4.70674	7.71377	6.18376	4.99691	6.29277	5.11318	6.44756	7.15709	5.20648	7.08798	5.86126	6.56114	4.41253	5.07267	7.33113	0
ENSBTAG00000000023	27.8028	31.9417	35.2791	32.1394	29.34	33.3785	42.4039	29.9184	37.8075	39.5564	35.5285	27.6705	36.8695	31.4485	32.5678	24.9846	28.3175	33.8748	33.5273	30.8885	37.4867	31.8959	32.4624	35.4302	32.2114	30.0133	25.6589	0
ENSBTAG00000000024	46.451	45.1589	44.0989	31.6597	27.0831	42.7244	44.1466	54.5808	36.9482	36.5136	36.0751	36.367	36.085	35.602	49.0579	35.4543	45.6226	33.5552	40.6196	41.4358	44.7757	49.1729	41.9306	40.6791	38.8302	51.9949	31.5238	0
ENSBTAG00000000025	103.752	100.598	101.427	110.329	111.492	120.162	82.4844	106.332	102.252	108.78	132.822	116.216	117.669	84.2581	108.422	114.215	115.367	112.49	118.635	99.0692	104.13	101.447	105.503	99.0733	101.047	102.299	126.095	0
ENSBTAG00000000026	32.2105	29.0045	19.2933	23.0252	16.7013	27.5929	36.0143	20.6194	20.6223	21.2996	30.0626	20.5552	25.1026	30.2617	24.7351	28.0779	17.3051	23.0093	21.9217	19.9645	32.2802	33.6679	23.4451	29.1971	31.3289	24.0952	28.5914	0
ENSBTAG00000000027	0	0	0	0	0	0	0	0	0	0	0	0	0	0	0	0	0	0	0	0	0	0	0	0.328057	0	0	0	26
ENSBTAG00000000029	0	0.367146	0.551236	0	0	0	0	0	0	0	0	0	0	0	0	0	0	0	0	0	0.520648	0.442999	0.450866	0.328057	0.441253	0	0	20
ENSBTAG00000000030	3.39058	2.93717	1.10247	1.43908	3.1597	3.56037	2.90438	1.61721	1.71852	1.5214	3.82614	3.95293	3.13783	1.7801	2.88576	2.61743	2.62199	4.47403	1.28951	1.88344	3.64454	3.10099	7.21386	0.984172	3.08877	2.95906	2.93245	0
ENSBTAG00000000031	10.1717	10.2801	8.81978	7.67507	5.41662	5.7856	5.22788	4.85163	7.73335	4.5642	6.01251	5.5341	6.27566	8.90051	2.47351	5.94871	4.71958	8.30891	5.15805	7.53378	7.28907	9.74598	13.526	11.482	6.17754	9.2999	2.93245	0
ENSBTAG00000000032	19.3263	9.54579	6.0636	4.79692	5.41662	7.56578	7.55139	12.5334	11.1704	8.3677	4.91933	7.11528	9.41348	7.12041	5.77151	4.52102	6.29277	4.7936	8.38182	10.1706	7.80972	7.97398	9.46819	5.57697	7.5013	5.4954	2.93245	0
ENSBTAG00000000033	8.81552	8.8115	13.2297	6.71569	13.9929	6.67569	9.87489	6.06454	11.1704	3.8035	5.46592	5.5341	5.4912	4.74694	2.88576	3.56922	6.81717	4.7936	3.86853	11.6774	9.37167	10.189	19.8381	7.87337	14.1201	5.91812	5.13179	0
ENSBTAG00000000037	20.0044	14.3187	11.0247	11.9923	8.12494	17.3568	13.941	16.5764	7.73335	25.8638	5.46592	6.32469	10.1979	14.8342	15.2533	11.6595	16.7807	6.39147	7.73707	19.2111	13.5369	10.632	13.0751	13.1223	15.0026	16.9089	10.9967	0
ENSBTAG00000000039	22.0388	25.3331	16.5371	13.9111	12.1874	19.137	27.3012	18.1936	26.6371	24.3424	19.1307	15.8117	19.6114	23.1413	14.841	13.5631	13.6343	15.3395	19.9874	22.2246	22.3879	18.606	17.5838	20.9957	18.0914	17.7544	11.7298	0
ENSBTAG00000000040	11.867	7.34291	5.51236	4.79692	9.02771	7.56578	12.1984	4.85163	9.45187	7.607	7.65229	7.11528	6.27566	6.52704	4.12251	6.66255	9.43916	3.51531	5.15805	5.27364	5.20648	4.87299	4.95953	5.57697	9.26631	7.60901	5.8649	0
ENSBTAG00000000042	28.1418	58.009	34.7279	29.7409	33.8539	39.1641	31.3673	29.1098	18.9037	36.5136	31.1557	33.9952	30.5938	30.8551	21.8493	20.2256	20.4515	24.6072	30.3035	37.2922	39.5693	37.6549	27.9537	30.1813	29.5639	46.0768	21.9934	0
ENSBTAG00000000044	0	0	0	0	0	0	0	0.404302	0	0	0	0	0	0	0	0	0	0	0	0	0	0	0	0	0.882505	0	0	25
ENSBTAG00000000046	7.12022	5.87433	3.85865	7.67507	4.06247	4.45046	4.64701	8.89465	1.71852	7.607	6.5591	6.32469	4.70674	2.96684	4.12251	8.09024	5.24398	4.7936	6.44756	4.89695	3.64454	5.31599	4.50866	5.57697	5.29503	4.64995	2.93245	0
ENSBTAG00000000049	11.1889	9.54579	7.7173	10.0735	8.57632	7.56578	7.55139	6.87314	7.73335	4.5642	4.37274	4.74352	7.06011	11.8673	9.06952	7.13845	4.19518	6.71104	7.09231	12.4307	12.4956	11.961	6.763	14.4345	14.1201	11.4135	9.53046	0
ENSBTAG00000000050	7.12022	8.44435	7.16607	2.87815	7.22217	14.2415	8.13226	8.89465	7.73335	6.0856	8.19888	8.69645	7.06011	4.74694	4.53476	4.99691	7.86596	7.03062	6.44756	7.15709	8.85102	7.97398	8.11559	8.52949	6.61879	8.03173	6.59801	0
ENSBTAG00000000052	7.45928	5.87433	0.551236	3.35784	4.06247	6.67569	4.06613	4.44733	4.2963	3.8035	2.18637	5.5341	2.35337	2.96684	2.06125	4.52102	1.57319	1.91744	2.57902	6.02702	3.12389	5.31599	1.3526	3.28057	4.41253	4.64995	2.19934	0
ENSBTAG00000000053	25.4294	49.9318	44.6501	34.5378	33.8539	30.2631	39.4996	32.3442	31.7927	26.6245	28.9694	31.6235	27.456	43.9092	39.9883	35.4543	30.9395	25.8855	24.5007	48.2162	33.3215	46.9579	38.7745	31.4935	42.3603	45.2313	19.794	0
ENSBTAG00000000054	38.6526	34.1446	18.742	18.708	27.5345	25.8127	36.5952	16.9807	17.1852	14.4533	18.5841	9.48704	10.9824	23.1413	11.543	13.801	9.43916	11.5046	12.8951	40.6824	27.5944	42.0849	19.8381	30.1813	28.6814	27.8997	9.53046	0
ENSBTAG00000000056	27.4637	20.193	11.576	11.0329	18.0554	14.2415	26.7203	13.7463	21.4815	9.8891	18.0375	11.8588	13.3358	21.3612	14.4288	11.6595	11.5367	15.02	14.8294	20.3412	26.5531	22.1499	14.4277	22.964	14.1201	18.5998	13.196	0
ENSBTAG00000000057	23.056	55.0719	27.0106	30.2206	27.5345	19.137	23.8159	29.1098	16.326	25.1031	15.3046	22.1364	29.0249	26.7015	20.6125	15.4666	17.3051	17.5765	23.856	44.4493	16.6607	32.7819	28.4046	37.0705	33.9765	49.0358	9.53046	0
ENSBTAG00000000059	0	0	0	0	0	0	0	0	0	0	0	0	0	0	0	0	0	0	0	0	0	0	0	0	0	0	0	27
ENSBTAG00000000060	0	0.367146	0	0	0	0	0.580876	0	0	0	0	0	0	0	0	0	0	0.319573	0	0	0	0	0	0	0.441253	0	0	23
ENSBTAG00000000061	34.923	46.9947	27.0106	29.2612	27.9859	28.0379	24.3968	27.0883	18.9037	19.7782	18.5841	22.1364	27.456	29.075	29.6821	18.7979	28.8419	21.4114	23.2112	42.1891	22.9085	31.0099	28.8554	34.7741	29.5639	29.1679	19.0609	0
ENSBTAG00000000062	1.35623	7.71006	7.16607	9.59384	9.93048	7.56578	6.38964	2.83012	1.71852	3.0428	6.5591	4.74352	4.70674	7.12041	5.77151	5.94871	5.24398	5.75232	4.51329	7.15709	4.16518	3.54399	8.56646	8.85754	9.26631	4.22723	2.93245	0
ENSBTAG00000000064	26.7856	16.1544	19.2933	12.9517	17.1526	22.2523	12.1984	14.5549	14.6074	30.428	21.3171	31.6235	10.9824	13.0541	11.1308	15.2287	17.3051	15.6591	16.1189	14.6909	11.9749	18.606	9.01733	14.7626	12.3551	10.9908	14.6623	0
ENSBTAG00000000065	17.292	19.0916	17.6396	17.2689	11.736	20.9172	15.1028	21.428	15.4667	19.7782	14.758	18.9741	17.2581	18.3944	22.2616	15.4666	14.6831	15.02	12.8951	13.1841	21.3466	18.163	23.8959	20.6676	22.5039	21.9816	15.3954	0
ENSBTAG00000000066	0	1.10144	0	0	0	0	0.580876	0	0	0	0	0	0	0.593367	0	0	0	0	0	0	0	0.442999	0	0	0.441253	1.26817	0.733113	20
ENSBTAG00000000067	17.9701	22.763	18.742	14.3908	13.9929	27.5929	12.1984	5.66023	8.59261	15.214	28.9694	19.7647	3.92229	3.5602	5.35926	5.71076	10.488	11.1851	29.014	12.054	9.37167	16.834	16.6821	17.059	14.1201	15.218	16.1285	0
ENSBTAG00000000070	0	0	0	0	0	0	0	0	0	0	0	0	0	0	0	0	0	0	0	0	0	0.442999	0	0	0	0	0	26
ENSBTAG00000000071	0	0	0	0	0	0	0	0	0	0	0	0	0	0	0	0	0	0	0	0	0	0	0	0.328057	0	0	0	26
ENSBTAG00000000072	17.631	17.9901	8.81978	11.0329	11.2846	16.0217	16.2645	19.0022	17.1852	22.821	11.4784	8.69645	17.2581	11.274	13.192	17.6082	13.1099	16.2982	15.4741	8.28715	14.0575	16.391	11.7225	14.7626	11.4726	13.1044	15.3954	0
ENSBTAG00000000073	37.2964	33.7774	28.6643	43.652	39.7219	41.8343	40.6613	21.0237	36.9482	17.4961	45.9137	30.8329	18.0425	26.1082	20.6125	26.8882	19.4027	29.7203	34.8168	44.0726	42.1725	50.5019	47.341	35.4302	39.7127	38.4678	38.855	0
ENSBTAG00000000074	63.0648	73.4291	42.4452	71.9538	61.3884	68.5371	64.4772	69.54	66.1631	60.0953	53.566	45.0634	76.0923	78.3245	71.3194	64.484	60.8301	51.1318	56.7385	88.8986	63.5191	69.1078	55.4566	82.3424	73.248	65.9447	55.7166	0
ENSBTAG00000000076	17.292	18.3573	9.92225	11.5126	14.8957	12.9063	13.3601	17.7893	7.73335	11.4105	5.46592	22.1364	12.5513	11.8673	16.49	14.5148	18.8783	15.3395	11.6056	15.8209	16.1401	12.404	24.3468	18.0431	15.0026	16.4862	12.4629	0
ENSBTAG00000000077	56.6227	64.9848	32.5229	40.2941	35.2081	61.4164	33.6908	55.7937	54.9927	47.9241	60.1251	55.341	46.283	38.5689	38.7516	34.0266	33.5614	44.4207	46.4224	47.4628	54.1474	56.2609	47.7918	47.5683	46.7728	62.563	34.4563	0
ENSBTAG00000000078	25.7684	43.6903	33.6254	34.0581	33.8539	31.1532	23.8159	23.4495	30.9334	38.7957	27.8762	37.9481	28.2405	23.1413	26.7963	19.7497	36.1834	27.4833	34.1721	26.7449	21.8672	25.6939	26.6011	33.1338	24.7102	37.6223	27.1252	0
ENSBTAG00000000079	5.08587	8.07721	2.75618	3.83754	4.96524	6.67569	5.80876	6.06454	4.2963	3.8035	8.74547	5.5341	2.35337	4.74694	6.18376	4.04512	2.09759	4.47403	5.15805	5.27364	4.16518	10.189	4.95953	4.92086	9.26631	5.4954	4.39868	0
ENSBTAG00000000080	13.5623	17.9901	13.7809	11.5126	9.02771	17.3568	15.1028	12.5334	10.3111	15.214	14.758	15.8117	9.41348	14.2408	12.7798	9.75588	12.0611	9.90678	14.1846	14.3142	9.89231	15.948	12.6243	15.4187	12.3551	15.218	21.2603	0
ENSBTAG00000000081	47.1291	41.1203	35.8303	39.3347	27.9859	37.3839	48.7936	47.3034	38.6667	57.0525	38.808	31.6235	39.2229	48.6561	46.9966	41.8789	33.5614	39.3075	38.0406	42.9425	33.8421	44.2999	32.9132	48.5525	41.0365	41.0041	49.8517	0
ENSBTAG00000000082	0.339058	0	0	0	0	0	1.16175	0	0	0.7607	0	0	0	0	0	0.237948	0	0	0	0	0	0.442999	0.450866	0	0	0.422723	0	20
ENSBTAG00000000084	20.0044	15.4201	11.576	14.8705	13.5416	23.1424	11.0366	16.5764	3.43704	13.6926	13.6648	14.2306	10.9824	11.274	12.7798	10.7077	12.5855	15.6591	18.6979	12.4307	14.0575	15.505	13.9769	14.7626	16.7676	14.7953	16.8616	0
ENSBTAG00000000085	0	0	0	0	0	0	0	0	0	0	0	0.790586	0	0	0	0	0	0	0	0	0	0	0	0	0	0	0	26
ENSBTAG00000000087	74.5928	75.2649	67.2508	67.6366	67.2564	89.0092	55.7641	84.4992	99.6743	118.669	105.492	120.169	73.739	65.8638	68.0214	79.2368	80.7572	75.4193	99.9371	52.7364	78.6179	62.9058	68.5317	67.2517	57.3629	59.1812	91.6391	0
ENSBTAG00000000088	37.6355	35.6131	45.7526	37.416	28.8887	35.6037	44.7274	54.1765	40.3853	46.4027	26.2364	49.0164	35.3006	30.8551	44.5231	39.9753	47.1958	35.4727	34.1721	41.4358	40.6106	34.9969	33.815	38.0546	37.5065	41.0041	37.3887	0
ENSBTAG00000000090	18.9873	25.3331	12.1272	12.9517	9.02771	10.6811	21.4924	18.1936	28.3556	12.9319	8.19888	7.90586	14.1202	26.7015	18.9635	16.1805	15.2075	11.1851	10.3161	20.3412	14.0575	20.3779	14.8786	19.3554	26.0339	15.6407	14.6623	0
ENSBTAG00000000091	19.3263	15.053	12.6784	12.472	17.1526	12.4613	18.588	14.9592	15.4667	11.4105	13.1182	15.8117	9.41348	12.4607	15.2533	12.6113	11.5367	14.3808	16.1189	14.6909	16.6607	11.075	16.6821	11.1539	13.6788	15.6407	19.0609	0
ENSBTAG00000000092	31.1934	32.676	25.3569	28.7815	24.3748	29.373	32.5291	36.7915	24.9186	28.1459	20.7705	33.2046	21.1803	30.8551	21.8493	27.84	25.1711	19.8136	30.9483	32.3952	26.0324	31.8959	19.8381	28.869	29.1227	24.5179	22.7265	0
ENSBTAG00000000094	21.6997	16.8887	13.7809	12.9517	15.7985	14.6865	18.588	16.1721	6.87409	27.3852	22.4103	22.927	17.2581	11.274	20.6125	19.0359	14.6831	15.3395	19.3427	13.9375	18.2227	20.3779	21.6416	22.964	27.7989	21.5589	17.5947	0
ENSBTAG00000000095	7.45928	5.50719	0.551236	0.959384	0.451385	1.33514	3.48526	3.23442	1.71852	23.5817	1.09318	5.5341	1.56891	1.7801	2.06125	1.18974	1.57319	0.95872	1.93427	2.26013	9.37167	0.885998	1.3526	6.23309	0.882505	2.53634	2.93245	0
ENSBTAG00000000097	60.3524	69.7577	84.3391	62.36	83.5063	58.301	81.9035	76.0089	70.4594	62.3774	90.7343	56.1316	99.626	70.6107	72.9684	81.3783	55.5861	84.0478	75.4364	60.6469	79.6592	73.5378	75.2947	67.2517	75.4542	66.7902	93.8384	0
ENSBTAG00000000098	46.1119	38.9174	28.113	31.18	34.7567	35.6037	48.7936	43.2604	41.2445	30.428	36.0751	30.8329	39.2229	37.3821	39.5761	36.4061	32.5127	31.9573	36.7511	35.0321	47.8996	42.0849	29.7572	44.9438	48.0965	40.5814	28.5914	0
ENSBTAG00000000099	137.319	136.578	161.512	168.372	163.853	161.997	177.748	143.123	166.697	155.943	178.736	169.185	149.047	135.288	127.386	174.654	116.941	155.632	201.809	161.223	175.979	158.594	163.664	149.922	176.501	152.18	191.342	0
ENSBTAG00000000100	0.339058	0	0.551236	0	0	0	0.580876	0	0	0	0	0	0	0	0	0	0	0	0	0	0	0	0	0.328057	0	0	0	23
ENSBTAG00000000102	1.01717	1.46858	0	0	0	1.78018	1.16175	0.808605	0	2.2821	0	0.790586	0	0	0.824502	1.66564	1.0488	0.639147	1.28951	1.50676	1.56194	0.885998	2.7052	0.328057	0.441253	0.845445	2.19934	7
ENSBTAG00000000103	4.74682	5.50719	4.40989	5.7563	4.51385	2.67028	5.22788	2.42581	6.01483	2.2821	4.37274	5.5341	1.56891	2.37347	0.824502	1.18974	3.67078	2.23701	3.22378	7.15709	4.16518	6.64498	7.66473	5.57697	5.29503	5.07267	3.66556	0
ENSBTAG00000000105	61.7086	62.4148	62.2897	66.1975	68.1592	54.7407	83.6461	71.5615	85.9261	82.1556	57.9388	49.8069	72.9545	67.0505	88.2217	87.327	78.6596	72.8627	47.7119	68.9341	69.2462	66.4498	74.393	68.2359	81.6318	65.9447	73.3113	0
ENSBTAG00000000106	1.35623	0.734291	0.551236	2.39846	0.902771	1.33514	2.3235	1.61721	3.43704	0	2.18637	0	3.13783	0.593367	0.824502	0.951793	1.57319	1.59787	1.28951	0.753378	2.08259	0.442999	2.7052	0.656114	0.882505	3.38178	1.46623	2
ENSBTAG00000000108	94.5973	102.067	54.5724	51.327	55.5204	64.0866	109.205	94.6068	108.267	73.0272	62.8581	51.3881	98.8416	111.553	112.545	90.4204	80.7572	72.2236	56.0937	100.576	113.501	89.4858	81.6068	96.1208	107.666	91.7308	70.3788	0
ENSBTAG00000000109	2.37341	3.67146	2.75618	2.87815	4.06247	3.11532	1.74263	0.404302	0.859261	4.5642	2.18637	3.16235	1.56891	2.37347	0.412251	3.33128	3.14639	1.91744	1.93427	3.01351	2.08259	4.42999	3.15606	3.28057	1.76501	5.4954	1.46623	0
ENSBTAG00000000111	88.8333	95.0907	81.5829	93.5399	96.5965	96.13	101.653	99.8627	107.408	108.019	100.026	118.588	105.117	89.5985	96.4667	114.691	103.306	97.7895	110.253	88.1452	92.1547	93.0298	89.7224	89.5596	96.6343	98.4944	99.7033	0
ENSBTAG00000000113	160.036	144.288	99.2225	117.045	110.589	139.299	153.932	109.566	119.437	115.626	110.412	113.844	101.195	124.607	106.361	114.215	97.538	93.3155	113.477	128.451	135.889	134.672	125.341	123.021	119.138	135.694	94.5715	0
ENSBTAG00000000115	56.9618	44.0575	38.0353	49.4083	35.6594	35.6037	58.6685	60.6454	49.8371	59.3346	41.541	46.6446	43.9296	48.0627	49.0579	48.0656	49.8178	44.1011	37.3958	55.7499	57.7919	50.9449	45.9884	49.5366	50.7441	50.7267	47.6523	0
ENSBTAG00000000118	0	0	0	0	0	0	0	0	0	0	0	0	0	0	0	0	0	0	0	0	0	0	0	0	0	0	0	27
ENSBTAG00000000119	0	0	0	0	0	0	0	0	0	0	0	0	0	0	0	0	0	0	0	0	0.520648	0	0	0	0	0	0	26
ENSBTAG00000000120	35.6011	28.6374	38.0353	26.3831	22.5693	48.51	28.4629	36.3872	38.6667	24.3424	32.2489	30.8329	30.5938	27.8883	26.7963	27.84	24.1223	26.5246	25.7902	34.6554	31.7595	38.5409	30.208	38.3827	34.859	30.8588	24.1927	0
ENSBTAG00000000123	0	0	0	0	0	0	0	0.404302	0	0	0	0	0	0	0.412251	0	0	0	0	0	0	0	0.450866	0	0	0	0	24
ENSBTAG00000000124	0.678117	0.367146	0.551236	0.959384	0.902771	1.78018	0	1.21291	0.859261	0	0.546592	0	0.784457	0.593367	0.824502	0.237948	0	1.27829	0.644756	1.13007	0.520648	0.885998	1.3526	0.656114	0.441253	1.26817	0	5
ENSBTAG00000000125	18.6482	16.8887	12.6784	10.0735	4.96524	12.9063	14.5219	20.2151	19.763	24.3424	8.74547	15.8117	17.2581	22.548	12.3675	11.1836	14.1587	11.8242	9.02658	17.7044	16.6607	19.492	14.4277	19.0273	15.8851	15.218	8.06424	0
ENSBTAG00000000128	1.01717	0.367146	0	0.479692	0	1.33514	1.16175	0	0	0	0	0	0	0	0.412251	0.237948	0.524398	0	0	0	0	0	0.450866	1.31223	0.882505	1.69089	0.733113	14
ENSBTAG00000000130	4.0687	3.30431	1.10247	2.87815	4.06247	1.78018	2.3235	1.21291	2.57778	2.2821	3.27955	0.790586	0.784457	3.5602	0.824502	3.33128	2.62199	2.87616	3.22378	6.02702	4.68583	3.54399	2.25433	3.93669	3.97127	2.11361	1.46623	0
ENSBTAG00000000131	33.5668	31.5745	21.4982	29.7409	28.4373	28.0379	21.4924	28.7055	25.7778	44.8813	23.5035	25.2988	21.1803	32.0418	25.5596	24.0328	28.3175	28.442	28.3693	30.1351	24.4705	36.7689	25.2485	31.4935	27.3577	22.827	20.5272	0
ENSBTAG00000000132	209.877	235.708	170.332	166.933	172.881	210.062	140.572	225.601	146.074	298.955	194.587	230.061	155.323	143.595	137.692	145.862	164.136	163.941	200.519	165.743	193.16	179.415	166.37	179.447	176.501	210.939	185.477	0
ENSBTAG00000000133	15.5967	11.0144	6.0636	11.0329	5.41662	8.90092	10.4558	13.342	14.6074	6.8463	5.46592	11.0682	7.06011	4.74694	9.48177	5.47281	8.39036	6.0719	7.73707	14.3142	17.1814	10.189	11.7225	7.87337	9.26631	13.5271	7.33113	0
ENSBTAG00000000134	25.7684	24.2316	22.0494	23.0252	18.9582	22.6974	21.4924	27.4926	23.2	23.5817	28.9694	26.0893	25.1026	17.2076	16.0778	27.602	19.9271	24.2876	27.7245	19.5878	21.3466	23.9219	25.6994	17.387	21.1801	22.827	13.196	0
ENSBTAG00000000137	345.5	284.905	238.134	219.219	233.818	259.907	386.282	311.313	347.141	228.971	235.035	218.992	391.444	384.502	377.622	313.854	286.845	277.07	226.309	328.096	361.33	342.881	272.323	353.646	374.182	312.392	264.654	0
ENSBTAG00000000138	0	0	1.10247	0	0	0	0.580876	0	0.859261	3.0428	0	0	1.56891	2.37347	0	0	1.0488	0	0.644756	0.753378	4.16518	0.442999	0	0.328057	0.441253	0	0	14
ENSBTAG00000000139	35.6011	38.9174	18.742	27.8221	24.8262	22.6974	34.2717	31.1313	33.5112	30.428	36.0751	36.367	35.3006	32.6352	37.5148	28.0779	35.659	32.2769	29.6588	35.7854	31.2389	34.5539	28.8554	31.1654	28.2402	38.8905	30.7907	0
ENSBTAG00000000140	43.7385	35.9803	24.2544	47.9692	41.5275	32.0433	33.1099	34.77	30.9334	31.1887	24.5966	37.9481	29.0249	32.6352	40.8128	33.3128	21.5003	35.4727	36.7511	52.3597	32.8008	31.8959	34.7167	44.2877	41.4778	39.7359	33.7232	0
ENSBTAG00000000141	15.9357	13.5844	20.3957	13.4314	9.02771	14.2415	11.0366	16.1721	23.2	15.9747	16.9444	10.2776	10.1979	11.8673	17.7268	14.039	11.5367	16.2982	13.5399	16.1976	14.5781	16.391	17.1329	12.1381	16.7676	16.4862	18.3278	0
ENSBTAG00000000144	7.45928	5.50719	3.85865	5.27661	6.77078	3.56037	6.97051	6.87314	5.15556	8.3677	6.5591	2.37176	3.13783	2.37347	4.12251	6.66255	3.67078	5.43275	5.15805	6.02702	6.76843	9.30298	4.50866	6.8892	5.29503	3.38178	5.8649	0
ENSBTAG00000000145	0	0	0	0	0	0	0.580876	0	0	0	0	0	0	0	0	0	0	0	0	0	0.520648	0	0	0	0	0	0	25
ENSBTAG00000000146	167.156	153.1	145.526	154.941	131.353	151.761	183.557	135.846	174.43	111.823	160.698	134.4	145.909	145.375	155.006	156.332	155.746	140.612	145.715	145.025	155.153	180.744	165.017	171.574	173.854	155.139	146.623	0
ENSBTAG00000000147	21.6997	21.2945	9.37101	12.9517	13.9929	15.1316	19.1689	8.89465	11.1704	11.4105	12.025	7.90586	10.1979	12.4607	23.4983	14.2769	15.2075	12.7829	9.02658	16.951	19.264	17.72	16.2312	16.0748	23.8276	18.1771	10.9967	0
ENSBTAG00000000149	72.8975	63.1491	31.4205	46.5301	46.0413	60.0812	70.8669	69.1357	53.2742	46.4027	60.1251	43.4822	70.6011	50.4362	59.7764	51.3968	52.9642	42.8228	52.2252	61.777	46.8583	56.7039	61.7687	63.315	57.8041	63.4084	52.051	0
ENSBTAG00000000152	331.599	287.842	247.505	259.034	230.658	279.044	292.761	354.978	285.275	381.871	283.681	329.674	286.327	296.09	282.392	278.875	296.809	268.442	281.758	282.893	332.694	278.203	247.977	299.844	254.162	274.77	293.978	0
ENSBTAG00000000153	3.05152	2.20287	2.20494	7.19538	3.1597	3.56037	5.80876	0.808605	0.859261	2.2821	2.18637	0.790586	3.13783	1.7801	1.649	2.37948	1.0488	1.59787	2.57902	5.65033	4.68583	7.53098	3.15606	5.57697	3.53002	3.8045	5.13179	0
ENSBTAG00000000154	14.5795	13.2172	16.5371	11.9923	16.7013	17.8018	12.1984	5.66023	8.59261	4.5642	10.3852	8.69645	9.41348	6.52704	7.83277	7.61435	7.86596	5.43275	13.5399	15.8209	9.89231	19.492	9.46819	13.1223	13.6788	12.259	7.33113	0
ENSBTAG00000000156	18.9873	18.3573	14.3321	22.0658	23.9234	12.4613	17.4263	11.7248	27.4963	6.0856	18.5841	15.8117	41.5762	16.6143	21.0248	32.361	14.6831	16.9374	15.4741	16.951	23.9498	29.6809	24.3468	15.0906	23.3864	15.6407	24.9258	0
ENSBTAG00000000157	3.05152	8.8115	3.30742	1.43908	3.1597	5.34055	4.64701	2.42581	3.43704	5.3249	3.82614	1.58117	6.27566	2.96684	5.35926	4.52102	4.19518	1.91744	1.28951	7.53378	5.20648	3.54399	1.80347	4.26474	5.29503	5.07267	1.46623	0
ENSBTAG00000000158	0.678117	1.46858	0	0	0.451385	0.445046	1.16175	0	0	0	0	0	0	0.593367	0.412251	0	1.57319	0.95872	0	1.13007	0	0.442999	0	0.328057	0	0.422723	0.733113	13
ENSBTAG00000000160	11.867	17.2558	11.576	10.5532	9.02771	13.3514	8.71314	12.5334	7.73335	14.4533	6.5591	17.3929	12.5513	14.2408	7.42052	4.75897	11.5367	11.1851	5.15805	7.53378	11.4543	17.277	9.91906	10.4978	10.1488	14.3726	10.2636	0
ENSBTAG00000000161	0	0	0	0	0	0.445046	1.16175	0	0.859261	2.2821	0	0	0	0.593367	0	0	0.524398	0	0	0	1.0413	0	0	0.328057	0.441253	0	0	18
ENSBTAG00000000162	12.2061	12.483	19.8445	16.7892	12.6388	19.137	23.235	21.0237	15.4667	19.7782	13.6648	28.4611	16.4736	16.0209	19.788	18.322	18.8783	22.3701	15.4741	13.1841	17.1814	15.505	21.1907	15.0906	13.2376	16.0635	24.1927	0
ENSBTAG00000000163	70.8632	45.5261	40.2402	43.1723	46.4927	29.373	90.6166	19.0022	71.3186	33.4708	85.815	45.0634	123.16	55.7765	39.5761	42.5928	31.9883	86.924	47.7119	88.5219	85.9069	115.18	66.7282	91.528	43.2428	40.5814	129.028	0
ENSBTAG00000000164	1.35623	0	0	0.479692	0	2.22523	0	3.23442	0	0	0	0	0.784457	2.37347	1.23675	0.713845	0	0.319573	1.28951	1.13007	0	0.442999	2.25433	2.62446	0.882505	1.26817	0	11
ENSBTAG00000000168	0	0	0	0	0	0	0	0	0	0	0	0	0	0	0	0	0	0	0	0	0	0	0	0	0	0	0	27
ENSBTAG00000000169	4.0687	9.91294	3.30742	1.43908	3.61108	6.67569	1.16175	4.44733	0.859261	0	5.46592	1.58117	3.92229	3.5602	2.88576	4.28307	14.6831	3.19573	1.28951	2.26013	3.12389	2.21499	5.86126	1.96834	1.32376	2.95906	6.59801	1
ENSBTAG00000000170	2.03435	4.77289	3.30742	3.35784	0.902771	2.22523	2.3235	4.44733	5.15556	0	2.73296	0.790586	0.784457	1.7801	0.824502	1.42769	2.09759	1.91744	1.93427	0.753378	4.16518	2.21499	0.450866	4.92086	4.85378	0.845445	2.93245	1
ENSBTAG00000000171	0	0	0	0	0	0	0	0	0	0	0	0	0	0	0	0	0	0	0	0	0	0	0	0	0	0	0	27
ENSBTAG00000000172	0	0	0	0	0	0	0	0	0	0	0	0	0	1.18673	0.412251	0	0	0.639147	0	0	0	0	0.450866	0.984172	1.32376	0	0	21
ENSBTAG00000000175	112.228	100.598	69.4557	60.4412	46.4927	73.4326	123.146	118.056	83.3483	136.165	66.1376	75.1057	90.997	107.993	119.553	84.2337	83.3792	82.1304	42.5539	88.1452	115.063	107.649	84.312	87.9193	107.224	97.2262	72.5781	0
ENSBTAG00000000176	109.177	87.7478	78.2755	81.0679	66.805	79.2182	85.9696	103.906	92.8002	85.9591	87.4547	85.3833	72.1701	78.9178	86.1604	84.7096	79.184	91.0784	80.5945	82.4949	85.3863	92.5868	81.1559	90.2157	82.9555	93.4217	79.1762	0
ENSBTAG00000000177	0	0.367146	0.551236	0.479692	0	0	0	0	0	1.5214	0	0	0	0	0	0	0	0.319573	0	0	0	0.442999	0	0	0	0.422723	1.46623	19
ENSBTAG00000000179	6.44211	2.20287	2.20494	2.39846	0.902771	3.56037	5.22788	2.02151	1.71852	0.7607	3.27955	3.16235	2.35337	1.18673	1.23675	0.475897	1.57319	1.27829	5.15805	4.89695	2.60324	3.10099	5.4104	4.26474	2.20626	1.69089	3.66556	0
ENSBTAG00000000181	11.867	6.24148	3.85865	4.79692	4.06247	2.67028	4.64701	2.42581	4.2963	7.607	1.09318	1.58117	1.56891	2.37347	1.649	2.37948	1.0488	1.59787	3.22378	5.27364	5.72713	5.75899	4.95953	4.5928	3.53002	3.8045	1.46623	0
ENSBTAG00000000182	177.328	171.824	253.569	243.684	223.436	249.671	270.107	149.592	241.452	142.251	264.004	200.018	219.648	172.076	168.611	198.687	160.99	232.01	248.231	177.797	191.599	229.916	230.844	188.633	213.125	170.357	251.458	0
ENSBTAG00000000183	1.01717	1.46858	2.75618	3.35784	1.80554	3.11532	3.48526	1.21291	0.859261	7.607	2.73296	0	5.4912	0.593367	2.88576	2.85538	0.524398	1.59787	1.93427	3.3902	1.56194	4.87299	1.80347	4.26474	3.53002	2.95906	0	2
ENSBTAG00000000184	79.0006	71.9606	63.9434	74.3523	63.6453	72.5425	81.3226	92.9896	96.2372	53.249	68.324	89.3363	72.9545	74.7643	78.7399	79.7127	76.0377	75.0998	76.0812	70.0641	80.1798	91.7008	77.0982	93.4963	90.4568	58.7585	86.5073	0
ENSBTAG00000000185	286.504	173.293	328.537	296.929	322.741	199.826	410.679	295.949	426.193	217.56	485.92	261.684	408.702	232.007	294.759	395.708	217.101	533.688	323.023	232.417	467.021	293.265	362.947	248.011	474.347	344.519	541.037	0
ENSBTAG00000000186	17.631	20.9273	19.8445	15.3501	14.8957	17.8018	22.0733	11.7248	18.0445	15.214	13.1182	16.6023	18.0425	14.8342	11.543	15.9425	9.43916	16.9374	9.67134	15.0676	14.5781	16.391	13.0751	19.6834	14.1201	12.259	9.53046	0
ENSBTAG00000000188	0	1.10144	0	0	0	0.445046	2.3235	0.404302	0	0	0	1.58117	0.784457	1.18673	0	0.713845	1.57319	0.639147	0.644756	0.753378	0.520648	0.885998	1.3526	0.984172	1.32376	0.422723	0.733113	8
ENSBTAG00000000189	2.37341	0.734291	0.551236	1.43908	0.451385	0	2.3235	0.404302	0	0.7607	0	0	0.784457	0	0.412251	0.713845	1.57319	1.27829	0	0.753378	0.520648	0.442999	1.3526	0.984172	0.882505	0	0.733113	7
ENSBTAG00000000191	32.2105	32.3088	42.9964	30.7003	37.9164	42.2794	35.4334	33.5571	48.9779	44.1206	40.4478	35.5764	39.2229	37.9755	27.2086	37.8338	39.8542	39.9467	48.3567	34.6554	38.0073	28.3519	30.208	36.4143	33.9765	30.8588	41.0543	0
ENSBTAG00000000195	5.42493	6.24148	5.51236	5.27661	5.86801	9.79102	9.87489	7.27744	8.59261	6.0856	6.5591	1.58117	3.92229	8.30714	8.65727	9.51793	5.24398	7.03062	5.8028	9.41722	9.89231	7.97398	6.763	7.87337	7.06004	8.87718	3.66556	0
ENSBTAG00000000197	9.83269	7.71006	2.75618	6.236	4.51385	4.45046	6.97051	8.89465	4.2963	11.4105	3.82614	9.48704	6.27566	11.274	8.65727	6.9005	4.19518	5.43275	4.51329	5.65033	5.20648	7.97398	4.95953	10.4978	6.17754	7.60901	8.79735	0
ENSBTAG00000000198	0	0	0	0	0	0	0	0	0	0	0	0	0	0	0	0	0	0	0	0	0	0	0	0	0	0	0	27
ENSBTAG00000000199	9.49363	14.6858	11.576	8.63446	12.6388	11.5712	13.3601	15.3635	14.6074	7.607	8.19888	13.44	10.1979	12.4607	13.6043	13.3251	13.6343	9.5872	9.02658	12.8074	8.85102	15.062	8.56646	9.1856	13.6788	8.03173	10.2636	0
ENSBTAG00000000201	63.0648	62.0476	51.8162	46.0504	47.3955	53.4055	63.3155	72.3701	61.8668	61.6167	54.1126	50.5975	65.1099	62.8969	58.9519	59.963	47.7202	59.4407	56.7385	56.88	61.4365	63.7918	56.3583	58.0661	60.8929	52.4176	45.453	0
ENSBTAG00000000202	22.7169	15.053	7.16607	11.5126	13.9929	20.9172	8.13226	13.7463	9.45187	20.5389	10.3852	22.1364	7.84457	6.52704	7.00827	8.32819	9.96355	11.1851	12.2504	8.28715	16.1401	11.518	7.21386	20.0115	10.1488	11.8362	8.06424	0
ENSBTAG00000000203	63.743	60.9462	62.8409	59.0021	75.8327	57.411	51.698	59.4325	46.4001	69.9844	65.591	64.0375	58.8343	41.5357	52.3559	47.3517	52.4398	59.1211	64.4756	45.5793	64.0397	54.0459	66.7282	62.6589	58.6866	54.5312	69.6457	0
ENSBTAG00000000204	29.4981	24.2316	17.0883	23.0252	26.1804	21.3622	26.1394	36.7915	30.9334	32.7101	28.4228	35.5764	29.0249	20.1745	20.6125	21.1774	25.6955	21.4114	14.8294	23.7314	29.6769	28.3519	20.7399	30.5093	28.6814	24.5179	24.1927	0
ENSBTAG00000000205	38.9917	32.676	35.2791	31.6597	37.0136	29.373	34.8526	39.2173	32.6519	32.7101	32.2489	38.7387	31.3783	37.9755	43.2863	42.1169	47.7202	31.6378	33.5273	41.0591	31.7595	40.3129	28.4046	34.7741	33.5352	41.0041	30.0576	0
ENSBTAG00000000207	38.9917	44.7918	29.7667	28.7815	39.2705	28.928	37.1761	35.1743	36.9482	36.5136	32.2489	29.2517	26.6715	23.7347	31.7433	27.1261	33.037	36.7509	40.6196	33.1486	45.817	36.7689	41.4797	35.7582	26.4752	30.0133	31.5238	0
ENSBTAG00000000210	61.0305	64.6177	45.7526	53.7255	45.5899	48.9551	52.8597	48.112	49.8371	50.9669	28.4228	41.1105	42.3607	52.2163	51.9436	40.2133	44.0494	38.0292	43.8434	65.9205	51.5442	48.7299	45.5375	53.4733	63.5404	51.5722	38.1219	0
ENSBTAG00000000211	16.6139	19.8259	14.3321	16.3095	19.4096	19.137	20.3307	10.1076	8.59261	6.0856	18.5841	8.69645	7.84457	8.30714	10.3063	9.75588	8.91476	9.90678	5.15805	17.3277	15.0988	26.1369	24.3468	14.7626	22.5039	9.2999	18.3278	0
ENSBTAG00000000212	166.139	166.317	159.858	150.623	143.089	150.426	148.123	109.162	186.46	120.191	186.388	127.284	139.633	122.827	107.597	140.152	107.502	131.025	168.281	149.922	143.178	145.304	175.387	130.239	133.7	130.621	164.217	0
ENSBTAG00000000213	25.7684	29.3717	24.2544	20.1471	19.4096	31.5983	23.8159	25.4711	19.763	28.1459	24.5966	28.4611	29.8094	26.7015	27.6208	24.0328	28.8419	25.5659	24.5007	27.875	29.1563	27.0229	23.8959	21.3237	23.3864	27.477	18.3278	0
ENSBTAG00000000214	0	0	0	0	0.451385	0.890092	0.580876	1.21291	0.859261	0	0.546592	0	0	0	0	0.713845	0	0.639147	0	0.753378	0	0.442999	0.901733	0.328057	0.882505	0	0.733113	13
ENSBTAG00000000215	312.612	336.673	317.512	325.711	329.511	384.52	322.386	276.947	386.667	314.93	397.372	380.272	349.868	288.97	274.147	316.947	299.955	330.439	387.498	335.253	310.306	344.21	331.387	322.808	310.201	314.083	355.56	0
ENSBTAG00000000218	17.631	20.5602	9.92225	11.5126	16.7013	12.0162	14.5219	10.9162	19.763	14.4533	6.5591	15.0211	10.1979	18.3944	16.0778	11.4215	15.7319	11.5046	8.38182	21.0946	22.9085	20.3779	14.4277	19.0273	18.0914	15.6407	11.7298	0
ENSBTAG00000000219	0.339058	0	0.551236	0	0	0.445046	0.580876	0	0	3.0428	0	0	0	0	0	0	0	1.59787	0	0	0.520648	0	0.450866	0.328057	1.32376	0	0	17
ENSBTAG00000000220	1.69529	1.46858	1.65371	4.31723	1.35416	1.33514	3.48526	2.83012	4.2963	4.5642	2.18637	0.790586	0.784457	2.37347	2.88576	1.42769	2.62199	2.23701	1.28951	3.01351	3.64454	3.54399	4.50866	3.28057	2.20626	1.26817	0.733113	0
ENSBTAG00000000221	6.78117	6.24148	2.20494	5.27661	3.1597	3.11532	4.06613	7.68175	2.57778	9.1284	3.82614	3.16235	4.70674	4.74694	4.94701	3.80717	3.14639	4.15445	1.28951	6.02702	8.85102	7.08798	4.0578	6.8892	4.85378	5.4954	2.19934	0
ENSBTAG00000000222	75.61	67.5548	49.06	53.7255	46.9441	52.5154	95.2637	69.9443	71.3186	57.8132	53.0194	44.2728	63.541	64.677	70.9072	61.8666	61.3545	59.4407	52.87	64.7905	81.2211	66.4498	49.5953	71.8445	69.7179	76.0901	60.1152	0
ENSBTAG00000000223	77.9834	67.1877	55.6748	58.0427	62.7426	52.0704	72.6095	74.3916	73.0372	65.4202	63.9513	53.7599	64.3255	64.677	68.8459	60.9148	61.3545	54.6471	41.2644	71.5709	80.1798	68.2218	61.3178	66.5956	70.1592	67.2129	53.5172	0
ENSBTAG00000000224	62.3867	47.7289	57.3285	54.2052	63.6453	57.411	66.2199	50.9421	68.7409	35.7529	69.4172	68.781	62.7566	53.9964	55.2416	54.9661	48.2446	52.0905	70.9231	54.6199	63.5191	79.7398	66.7282	66.2676	57.3629	56.2221	65.247	0
ENSBTAG00000000225	12.8842	11.0144	7.16607	13.9111	6.31939	9.79102	10.4558	14.5549	11.1704	5.3249	7.1057	4.74352	13.3358	9.49388	9.06952	12.3733	7.34157	10.2264	10.3161	12.8074	16.6607	9.74598	12.6243	11.8101	8.82505	8.45445	13.9291	0
ENSBTAG00000000226	0.678117	0.734291	0	0	0	0	0.580876	0.808605	0	1.5214	0	0	0	0.593367	0.412251	0	1.0488	0.319573	0	0.376689	1.0413	0.442999	0.450866	0	1.32376	0	0	13
ENSBTAG00000000228	0	0	0	0	0	0	0	0	0	0	0	0	0	0	0	0	0	0	0	0	0	0	0	0	0	0	0	27
ENSBTAG00000000229	0	0.367146	0.551236	0.959384	0	0.445046	0	0.404302	0	0	0	0	0	0	0	0.237948	0	0	0	0	0	0	0	0.328057	0	0	0	20
ENSBTAG00000000231	67.1335	71.2263	82.6854	86.8243	73.1244	78.7732	92.3593	82.4777	71.3186	73.7879	74.8831	82.221	89.4281	81.2913	91.5197	93.7516	98.5867	84.687	65.1203	85.5084	68.2049	79.7398	89.2715	76.1093	93.5456	83.6991	63.7808	0
ENSBTAG00000000232	0.339058	0.367146	0.551236	0.959384	0	0.890092	0.580876	0.808605	0	0	0	0	1.56891	0.593367	0	1.42769	0.524398	0.319573	0	0.376689	0.520648	2.65799	0	0	1.32376	0.422723	0	10
ENSBTAG00000000233	1.01717	4.40575	2.20494	4.79692	1.80554	4.45046	2.3235	2.83012	2.57778	3.0428	2.18637	3.16235	2.35337	3.5602	1.649	2.14153	1.57319	2.87616	2.57902	3.3902	1.56194	3.54399	2.7052	2.95251	1.76501	2.11361	1.46623	0
ENSBTAG00000000236	34.5839	40.386	31.9717	27.3424	27.0831	32.4884	33.1099	33.9614	16.326	34.9922	39.3546	29.2517	23.5337	24.3281	30.0943	28.3159	26.2199	27.4833	31.593	30.1351	40.0899	31.4529	25.2485	35.7582	31.7702	34.2405	37.3887	0
ENSBTAG00000000237	1.01717	0.734291	0	0	0.451385	2.22523	1.16175	1.61721	0	0.7607	1.09318	0	0	0.593367	1.23675	0.713845	0	0	0.644756	0.376689	1.56194	0.885998	0.901733	0.328057	1.76501	2.53634	0	8
ENSBTAG00000000238	1.35623	0.734291	2.20494	0.479692	0	0	1.74263	0.808605	0.859261	0.7607	1.09318	0	1.56891	2.37347	0.412251	0.951793	1.0488	0.95872	0	0.376689	0	1.329	0.901733	0.984172	1.32376	0	1.46623	6
ENSBTAG00000000240	10.8499	8.07721	8.81978	9.59384	7.67355	11.1262	11.0366	15.7678	8.59261	21.2996	13.1182	15.8117	18.827	10.6806	14.841	16.4184	14.1587	10.5459	16.1189	10.924	10.9336	15.505	9.91906	16.4029	10.1488	11.8362	16.1285	0
ENSBTAG00000000241	102.396	94.7236	86.5441	87.3039	88.9229	83.2236	105.139	76.8175	109.126	68.463	92.9206	69.5716	90.2126	80.6979	89.8707	93.0378	83.3792	92.0372	104.45	87.0151	98.9231	108.535	93.7802	91.528	114.726	78.6264	93.8384	0
ENSBTAG00000000242	22.3778	22.763	23.7031	18.708	16.7013	27.5929	23.235	30.3227	25.7778	54.0097	16.9444	37.1576	10.1979	17.801	19.788	21.1774	26.2199	31.6378	23.856	18.0811	27.5944	15.948	16.2312	16.7309	14.5613	19.0225	24.9258	0
ENSBTAG00000000243	16.2748	12.483	17.0883	13.9111	15.3471	19.137	6.97051	7.27744	9.45187	8.3677	12.025	9.48704	14.9047	8.30714	5.77151	8.80409	16.7807	13.4221	12.8951	12.054	6.76843	11.075	13.9769	11.482	12.7963	14.7953	16.1285	0
ENSBTAG00000000244	6.78117	5.50719	3.85865	6.71569	4.06247	9.79102	9.29402	4.44733	0.859261	4.5642	6.5591	5.5341	5.4912	1.7801	6.59602	3.09333	5.24398	7.03062	5.15805	11.3007	6.76843	4.87299	6.763	9.84172	6.17754	4.64995	2.93245	0
ENSBTAG00000000245	64.4211	64.6177	55.6748	51.327	61.3884	67.647	67.3816	35.1743	74.7557	44.1206	90.1877	39.5293	37.6539	59.9301	37.9271	52.3486	57.6837	54.6471	69.6336	68.5574	68.2049	66.4498	38.7745	74.1409	69.7179	52.8403	60.8483	0
ENSBTAG00000000246	2.37341	3.30431	0.551236	1.91877	2.70831	2.22523	2.3235	3.23442	0.859261	0.7607	0.546592	3.95293	1.56891	3.5602	1.649	1.66564	2.62199	1.27829	2.57902	1.50676	1.0413	2.65799	1.80347	4.92086	3.53002	5.4954	1.46623	0
ENSBTAG00000000250	29.8371	25.3331	50.7137	37.8957	34.7567	42.7244	56.9258	30.3227	48.9779	29.6673	44.8205	34.7858	36.085	48.0627	32.1556	46.162	33.037	39.9467	39.3301	40.3057	37.4867	36.3259	39.6762	35.4302	38.389	37.1996	35.9225	0
ENSBTAG00000000251	47.1291	66.4534	59.5335	65.2381	69.062	60.9713	90.6166	56.198	94.5187	26.6245	68.8706	39.5293	75.3079	67.6439	52.3559	67.8153	42.4762	52.41	65.1203	76.4678	74.9733	77.9678	60.867	75.7812	94.8693	56.2221	59.3821	0
ENSBTAG00000000252	50.1806	51.0333	41.8939	41.7332	55.5204	65.8668	47.051	62.2626	54.1334	50.9669	59.0319	51.3881	54.912	45.6893	37.5148	53.0625	50.3422	52.7296	63.8308	47.0861	46.3377	54.4889	52.3005	49.5366	43.684	43.5404	63.0477	0
ENSBTAG00000000253	317.698	366.411	346.727	370.322	378.261	373.839	435.657	252.689	390.964	208.432	459.684	283.82	336.532	288.376	247.351	298.625	213.43	261.411	357.195	368.402	444.113	454.074	359.791	367.424	437.281	376.223	270.519	0
ENSBTAG00000000256	31.8715	35.6131	24.2544	23.0252	25.729	28.0379	32.5291	22.6409	24.9186	25.8638	15.8512	12.6494	29.8094	26.7015	23.4983	18.56	17.3051	21.731	25.7902	35.7854	31.7595	24.3649	24.3468	30.8374	31.3289	24.5179	23.4596	0
ENSBTAG00000000257	0	0	0	0	1.35416	1.33514	0	0.404302	0	0.7607	1.09318	0	1.56891	0	0	0.475897	0.524398	0.319573	0	0.376689	0.520648	0.442999	0	0	0.441253	0	0	14
ENSBTAG00000000258	1.69529	4.0386	2.75618	1.91877	4.06247	0.445046	2.3235	8.08605	4.2963	3.8035	1.09318	1.58117	1.56891	2.37347	4.94701	1.90359	2.09759	2.55659	2.57902	3.01351	6.24778	4.42999	3.60693	2.95251	7.5013	1.26817	1.46623	0
ENSBTAG00000000259	0	0.367146	0	0	0	0	0	0	0	0	0	0	0	0	0	0	0	0	0	0	0	0	0	0	0	0.422723	0	25
ENSBTAG00000000260	23.395	19.8259	20.3957	20.1471	13.0902	20.4721	16.8454	15.7678	16.326	27.3852	22.9569	18.1835	20.3959	19.5811	15.2533	19.7497	16.7807	14.3808	17.4084	12.8074	16.1401	15.948	20.289	15.0906	16.7676	19.868	22.7265	0
ENSBTAG00000000261	0.678117	0.367146	1.10247	0	0	0	1.74263	0	0	0	0	0	0	0.593367	0	0.237948	0	0.319573	0.644756	0.376689	0	0	0	0.328057	0.441253	0.845445	0	15
ENSBTAG00000000264	1.69529	3.67146	3.85865	2.39846	0	4.00542	2.90438	2.02151	3.43704	1.5214	2.18637	1.58117	3.13783	1.7801	3.71026	3.80717	0	4.47403	1.28951	1.13007	5.72713	6.20198	3.15606	1.96834	2.64752	2.53634	0.733113	2
ENSBTAG00000000265	1.01717	1.83573	1.65371	1.91877	0.451385	1.33514	1.16175	0.808605	3.43704	0	0	4.74352	0.784457	2.37347	0.824502	1.18974	2.09759	0.639147	0.644756	2.63682	0	0.442999	3.60693	1.96834	1.32376	1.26817	0	4
ENSBTAG00000000266	56.9618	64.6177	41.3427	48.9286	41.9788	47.1749	58.6685	59.4325	63.5853	92.0447	36.6217	68.781	43.9296	55.7765	68.0214	56.1558	60.8301	57.5232	51.5805	50.0996	69.7668	51.3879	48.2427	57.41	54.7153	55.3767	59.3821	0
ENSBTAG00000000267	63.4039	52.869	30.318	46.5301	33.8539	41.3893	57.5067	58.2195	47.2593	33.4708	31.1557	33.2046	43.9296	46.2826	44.5231	46.3999	34.6102	38.988	41.2644	68.1807	65.6017	60.2478	55.9074	56.0978	63.0991	57.913	34.4563	0
ENSBTAG00000000269	9.83269	12.8501	7.7173	5.7563	3.61108	9.79102	11.0366	18.5979	13.7482	11.4105	6.01251	9.48704	11.7669	9.49388	9.48177	12.3733	11.5367	8.62848	5.8028	8.28715	10.413	15.062	9.01733	13.4503	13.2376	5.4954	7.33113	0
ENSBTAG00000000271	4.74682	4.0386	4.40989	3.83754	2.25693	4.89551	4.06613	5.25593	1.71852	3.8035	1.09318	1.58117	5.4912	0.593367	4.94701	2.14153	3.67078	3.19573	0	7.53378	2.08259	5.31599	3.15606	6.56114	3.97127	5.07267	0	2
ENSBTAG00000000273	0	0	0	0	0	0	0.580876	0.404302	0	0.7607	0	0	0	0	0	0	0	0	0	0.376689	0	0.442999	0	0	0	0.422723	0	21
ENSBTAG00000000274	34.5839	40.7532	34.1766	21.5861	34.3053	40.9442	30.7864	44.4733	34.3704	38.035	40.9944	56.1316	36.085	22.548	26.7963	30.9333	33.037	29.0812	38.6853	29.3817	33.3215	27.4659	40.578	34.446	39.2715	30.8588	36.6556	0
ENSBTAG00000000275	31.8715	25.3331	24.8056	23.0252	22.1179	19.137	26.1394	20.2151	29.2149	40.3171	27.8762	25.2988	19.6114	24.9214	31.3311	22.3671	25.6955	17.257	23.856	26.3682	26.0324	23.4789	23.4451	26.5726	26.9164	24.5179	26.3921	0
ENSBTAG00000000277	7.45928	6.24148	2.20494	3.35784	2.25693	1.33514	4.06613	9.29896	0	6.8463	1.63978	6.32469	1.56891	1.7801	2.47351	2.14153	1.57319	2.23701	2.57902	3.01351	6.24778	1.772	2.25433	2.62446	5.29503	3.38178	2.19934	1
ENSBTAG00000000278	0.678117	0	0.551236	0	0	0	1.74263	0	0	3.0428	0	0	0	0	0.412251	0.237948	0	0	0	0	0	0	0.901733	0	0	0	0	20
ENSBTAG00000000279	28.4809	23.1302	16.5371	11.9923	13.0902	32.0433	19.1689	12.9377	14.6074	12.9319	23.5035	22.927	21.9648	18.9878	14.841	15.4666	26.2199	16.2982	14.8294	22.2246	19.7846	25.6939	22.5433	19.0273	20.2976	24.9406	19.794	0
ENSBTAG00000000280	0	0	0	0	0	0	0	0	0	0	0	0	0	0	0	0	0	0	0	0	0.520648	0	0	0	0	0	0	26
ENSBTAG00000000281	2.37341	6.24148	3.30742	3.35784	1.80554	4.45046	1.74263	2.42581	4.2963	6.0856	2.73296	4.74352	3.13783	4.15357	8.65727	3.33128	2.62199	4.15445	3.22378	1.88344	1.56194	1.329	3.15606	3.28057	2.64752	0.422723	5.13179	0
ENSBTAG00000000283	19.3263	15.053	8.81978	11.0329	14.4443	16.9118	15.6837	19.0022	14.6074	23.5817	12.025	15.0211	12.5513	11.8673	5.35926	10.2318	13.1099	6.39147	11.6056	16.1976	14.0575	9.30298	11.7225	20.0115	15.8851	17.3316	5.8649	0
ENSBTAG00000000284	8.47646	2.57002	3.30742	2.39846	2.70831	3.56037	4.64701	9.70326	10.3111	6.8463	7.1057	1.58117	3.13783	3.5602	7.83277	10.9456	4.71958	3.51531	1.93427	4.14358	9.37167	3.10099	3.15606	3.28057	2.20626	7.18629	5.13179	0
ENSBTAG00000000285	25.4294	16.1544	11.576	11.5126	9.93048	10.2361	20.9115	32.7485	28.3556	17.4961	10.3852	14.2306	13.3358	15.4275	21.0248	17.1323	23.0735	13.7417	9.02658	18.4578	21.8672	22.1499	11.2717	23.6201	24.7102	15.218	8.06424	0
ENSBTAG00000000286	27.8028	40.0189	33.6254	35.9769	24.8262	28.483	30.7864	32.7485	26.6371	19.7782	22.9569	28.4611	29.0249	35.0087	29.2698	34.5025	35.659	34.8335	25.1455	41.4358	23.4292	38.9839	36.5202	37.3985	41.4778	43.1177	23.4596	0
ENSBTAG00000000287	19.3263	10.2801	7.7173	11.5126	9.93048	14.2415	12.7793	16.1721	14.6074	12.9319	13.1182	11.8588	18.0425	18.9878	18.139	11.1836	12.0611	17.8961	6.44756	13.9375	14.0575	19.049	16.6821	15.4187	15.4438	14.7953	11.7298	0
ENSBTAG00000000288	62.3867	60.2119	33.6254	45.5707	54.6176	40.4992	56.9258	52.5593	62.726	59.3346	54.6592	46.6446	47.0674	64.0837	59.7764	62.8184	50.3422	49.8535	52.2252	46.7094	58.3126	56.7039	52.7514	57.7381	65.3054	57.0676	50.5848	0
ENSBTAG00000000289	20.0044	19.0916	20.947	17.2689	18.0554	20.4721	22.0733	20.2151	18.0445	16.7354	18.0375	19.7647	18.0425	16.6143	18.9635	21.4153	18.8783	23.0093	15.4741	16.1976	13.0162	23.4789	21.1907	18.0431	16.7676	11.8362	13.9291	0
ENSBTAG00000000290	142.744	120.791	102.53	103.613	112.846	104.586	148.704	122.504	115.141	129.319	126.809	110.682	130.22	129.354	139.341	116.833	142.636	158.189	100.582	114.513	123.394	136.001	103.699	116.132	133.7	117.094	140.758	0
ENSBTAG00000000291	55.9446	56.5404	50.7137	58.0427	45.5899	58.301	58.6685	48.5163	60.1483	59.3346	62.8581	52.1787	38.4384	55.7765	55.6539	54.2522	47.1958	57.8428	54.1595	57.6334	51.5442	66.0068	57.7109	64.6273	64.4229	71.4401	61.5815	0
ENSBTAG00000000292	35.9402	33.0431	12.1272	8.15476	11.2846	15.5766	16.2645	14.1506	13.7482	21.2996	15.3046	21.3458	4.70674	7.71377	11.1308	10.7077	10.488	11.1851	16.1189	20.7179	28.6356	27.9089	18.0347	19.6834	18.5326	19.0225	10.9967	0
ENSBTAG00000000295	11.867	15.4201	8.81978	5.27661	4.06247	8.90092	13.941	13.342	17.1852	4.5642	7.65229	7.11528	14.9047	14.2408	16.9023	6.9005	13.6343	8.30891	3.86853	12.8074	17.1814	14.176	9.46819	9.51366	11.0313	8.45445	3.66556	0
ENSBTAG00000000296	56.9618	60.579	51.2649	48.9286	47.3955	53.4055	50.5362	35.9829	48.1186	44.1206	50.8331	58.5034	46.283	30.2617	35.8658	34.7405	32.5127	40.2663	52.2252	46.7094	58.3126	45.1859	51.3988	53.8014	46.7728	50.304	38.855	0
ENSBTAG00000000297	10.1717	12.483	7.7173	12.472	9.47909	14.2415	8.71314	12.1291	10.3111	15.214	13.1182	8.69645	7.84457	7.12041	9.89402	9.27998	9.43916	9.5872	13.5399	13.1841	9.37167	10.189	9.46819	9.51366	11.4726	9.2999	13.196	0
ENSBTAG00000000300	6.44211	8.07721	8.26854	6.71569	8.57632	5.7856	4.06613	8.08605	7.73335	3.8035	3.27955	4.74352	4.70674	5.93367	6.59602	6.4246	5.76837	5.11318	3.22378	4.14358	5.20648	6.20198	4.0578	6.23309	5.73629	5.07267	0	1
ENSBTAG00000000301	0	0	0	0	0	0.890092	0.580876	0	0	1.5214	0	0	0	1.18673	0	0	0.524398	0.319573	0.644756	0	0	0.442999	0	0	0.882505	0	0.733113	17
ENSBTAG00000000305	26.7856	23.1302	19.8445	25.4237	21.6665	24.0325	19.1689	21.0237	27.4963	18.2568	14.758	24.5082	24.3182	24.3281	24.7351	20.7015	25.6955	16.6178	19.3427	24.8615	22.3879	10.189	23.4451	25.9165	26.9164	26.2088	30.7907	0
ENSBTAG00000000306	10.8499	12.483	1.10247	3.35784	6.77078	4.00542	9.87489	16.5764	4.2963	27.3852	3.82614	7.90586	6.27566	2.37347	4.12251	5.23486	1.57319	3.51531	4.51329	4.14358	4.68583	8.41698	4.50866	6.56114	5.73629	4.64995	5.13179	0
ENSBTAG00000000308	80.0178	85.545	72.2119	75.7913	72.673	75.6578	90.6166	101.884	123.734	80.6342	69.9638	75.1057	91.7815	96.7189	109.247	95.1793	82.3304	99.0678	84.463	91.9121	102.047	88.5998	79.8034	85.2949	92.2218	86.2354	97.504	0
ENSBTAG00000000309	0	2.20287	1.10247	0	0.902771	0.445046	2.3235	0.808605	0.859261	3.0428	0.546592	0	0	0.593367	0.824502	1.66564	0	1.91744	2.57902	2.63682	0	0	1.3526	0.656114	1.32376	1.26817	0.733113	7
ENSBTAG00000000310	20.0044	51.7675	27.5618	51.327	27.9859	31.5983	35.4334	42.4518	11.1704	35.7529	23.5035	34.7858	13.3358	14.8342	43.2863	20.2256	26.2199	33.5552	31.593	67.0506	32.8008	43.4139	23.4451	46.5841	45.0078	60.0266	23.4596	0
ENSBTAG00000000312	38.3136	32.676	30.8692	29.7409	27.5345	30.7082	32.5291	19.4065	30.0741	38.7957	36.6217	31.6235	25.8871	25.5148	21.0248	26.4123	18.8783	26.8442	36.1063	32.0186	37.4867	32.7819	31.1098	35.4302	27.3577	30.436	27.8583	0
ENSBTAG00000000313	9.15457	4.0386	6.61483	5.27661	4.51385	8.01083	5.22788	6.87314	4.2963	9.1284	4.37274	5.5341	7.06011	5.93367	7.00827	8.80409	4.71958	7.66976	9.67134	5.65033	7.80972	8.85998	10.8208	7.87337	4.41253	5.91812	5.13179	0
ENSBTAG00000000315	21.6997	22.0287	17.6396	16.7892	14.8957	25.8127	20.9115	26.684	17.1852	28.1459	20.2239	20.5552	18.827	34.4153	28.4453	19.9877	17.8295	15.6591	19.3427	18.4578	23.4292	18.163	21.1907	25.2604	16.7676	16.4862	19.794	0
ENSBTAG00000000317	4.74682	5.14004	7.7173	3.83754	4.06247	5.34055	2.3235	2.83012	6.01483	0.7607	8.19888	7.90586	2.35337	3.5602	4.53476	2.61743	2.62199	2.87616	3.22378	7.15709	4.16518	3.98699	3.60693	5.24892	5.73629	10.1453	3.66556	0
ENSBTAG00000000320	24.7513	37.816	28.6643	26.8628	29.7914	29.373	27.882	24.2581	24.9186	28.9066	28.4228	33.2046	25.1026	27.8883	26.7963	27.3641	25.1711	30.3595	25.7902	21.848	39.5693	31.8959	27.9537	28.869	30.4464	34.6633	30.7907	0
ENSBTAG00000000321	28.82	29.3717	22.0494	13.9111	32.4997	21.3622	23.8159	22.6409	24.0593	19.7782	26.2364	22.927	21.9648	15.4275	15.6655	19.9877	21.5003	24.2876	30.3035	24.4848	25.5118	25.6939	30.6589	23.9482	24.2689	23.6725	27.8583	0
ENSBTAG00000000322	144.778	118.588	118.516	114.167	124.582	129.063	154.513	133.824	156.385	122.473	157.965	166.023	161.598	139.441	141.402	138.962	137.392	165.859	124.438	96.809	155.674	134.229	133.907	140.408	155.762	114.981	168.616	0
ENSBTAG00000000326	0	0	0	0	0	0	0	0.404302	0.859261	0	0	0	0	0	0	0	0	0	0	0	0	0	0	0	0	0	0	25
ENSBTAG00000000328	0	0	0	0	0	0	0	0	0	0	0.546592	0	0	0	0	0	0	0.319573	0	0	0.520648	0	0	0	0	0	0	24
ENSBTAG00000000329	2.37341	3.67146	4.40989	7.19538	6.31939	4.89551	4.64701	1.61721	6.87409	8.3677	4.37274	0	4.70674	8.30714	3.71026	4.52102	6.81717	3.51531	1.93427	4.89695	3.64454	5.31599	4.95953	3.93669	3.08877	3.8045	1.46623	1
ENSBTAG00000000330	53.2322	49.5647	42.9964	41.2535	47.3955	52.5154	47.051	33.5571	46.4001	40.3171	40.4478	48.2258	33.7317	34.4153	24.3228	32.361	25.6955	38.988	67.0546	41.8125	42.6931	57.1469	37.4219	47.2402	41.0365	34.2405	60.8483	0
ENSBTAG00000000332	17.292	19.4587	11.576	18.2283	22.1179	15.1316	15.6837	3.63872	14.6074	7.607	23.5035	10.2776	10.1979	3.5602	3.71026	9.27998	7.34157	7.03062	17.4084	20.7179	16.6607	15.062	18.9364	15.0906	17.2089	15.6407	14.6623	0
ENSBTAG00000000333	6.44211	9.54579	8.81978	7.67507	5.41662	5.7856	8.71314	10.9162	8.59261	3.0428	5.46592	3.95293	3.13783	8.90051	11.1308	7.85229	6.29277	7.66976	3.22378	15.8209	7.80972	7.97398	6.763	16.7309	13.2376	5.91812	3.66556	0
ENSBTAG00000000335	0	0	0.551236	0	0	0	0	0	0	0.7607	0	0	0	0	0	0	0	0	0	0	0	0	0	0	0	0	0	25
ENSBTAG00000000336	46.79	18.3573	19.8445	0	17.1526	19.137	0.580876	43.6647	27.4963	19.7782	0	22.927	44.7141	30.2617	30.9188	0.237948	24.6467	20.7723	25.1455	0	21.8672	15.062	37.8728	35.7582	15.0026	24.9406	27.1252	3
ENSBTAG00000000340	121.722	119.69	79.9292	102.654	88.4715	93.9047	120.822	100.267	82.489	104.977	86.3615	90.9174	94.9193	101.466	110.071	110.646	105.404	99.0678	92.2001	131.088	102.568	114.737	92.4276	124.006	115.167	109.485	82.8417	0
ENSBTAG00000000341	12.5452	15.053	12.1272	17.2689	18.0554	22.6974	11.6175	20.2151	17.1852	15.9747	18.5841	18.9741	15.6891	16.0209	15.2533	13.3251	12.5855	14.3808	20.6322	13.1841	10.9336	20.8209	15.7803	18.0431	15.0026	15.218	15.3954	0
ENSBTAG00000000342	54.5884	65.3519	45.7526	68.596	55.069	75.2128	54.0215	45.6862	52.4149	57.0525	54.6592	53.7599	63.541	42.7224	42.0496	52.1107	46.147	51.1318	59.3175	63.6604	45.2964	69.1078	51.3988	61.6748	62.6579	63.4084	57.1828	0
ENSBTAG00000000343	8.47646	9.91294	12.1272	11.0329	12.6388	9.34597	6.38964	7.68175	8.59261	4.5642	13.1182	5.5341	6.27566	5.93367	4.12251	8.09024	7.34157	7.98934	10.3161	8.66384	7.28907	9.30298	13.9769	10.1698	11.0313	10.1453	9.53046	0
ENSBTAG00000000344	0.339058	0	0	2.39846	3.61108	1.78018	3.48526	1.61721	4.2963	3.8035	1.09318	0	0	2.96684	0.412251	3.80717	2.09759	1.91744	1.28951	1.50676	1.0413	2.21499	0.450866	0.984172	1.32376	0.422723	1.46623	4
ENSBTAG00000000345	3.39058	2.57002	0.551236	1.91877	4.06247	0.890092	2.3235	0.808605	4.2963	2.2821	1.09318	1.58117	0.784457	0.593367	1.649	2.37948	0.524398	0.639147	0.644756	3.3902	2.60324	2.65799	0.901733	1.96834	0.882505	0.845445	2.19934	0
ENSBTAG00000000347	48.8244	39.6517	28.113	31.6597	34.7567	40.9442	41.8231	18.1936	24.9186	34.2315	40.9944	30.8329	21.9648	19.5811	24.3228	23.081	24.1223	27.4833	38.6853	33.902	35.9247	33.2249	32.9132	31.4935	35.7415	32.5496	30.7907	0
ENSBTAG00000000351	0	0	0	0	0	0	0	0	0	0.7607	0	0	0	0	0	0	0	0.319573	0	0	0	0	0	0	0	0	0	25
ENSBTAG00000000354	0	0	0	0	0	0	0.580876	0	0.859261	0	0	0	0	0	0	0	0	0.319573	0	0	0	0.442999	0	0	0	0	0	23
ENSBTAG00000000355	1.69529	3.30431	2.75618	3.83754	0.902771	1.78018	3.48526	2.83012	0.859261	5.3249	2.73296	3.95293	2.35337	1.7801	0.412251	4.04512	3.67078	4.15445	0	3.3902	3.12389	3.54399	2.25433	4.26474	0.441253	2.11361	5.13179	1
ENSBTAG00000000356	16.9529	12.483	14.3321	12.472	15.7985	17.3568	14.5219	13.342	17.1852	22.821	10.9318	13.44	9.41348	10.0872	11.9553	12.1354	9.43916	10.5459	10.9608	12.4307	16.1401	11.961	9.46819	17.387	15.0026	14.7953	21.2603	0
ENSBTAG00000000357	33.5668	40.7532	17.6396	31.6597	23.472	22.2523	29.6247	18.5979	16.326	22.821	22.9569	13.44	18.0425	20.7679	12.7798	13.3251	14.6831	21.0918	27.0797	41.8125	30.7182	32.3389	26.6011	29.1971	18.5326	24.9406	27.8583	0
ENSBTAG00000000359	24.4122	23.1302	23.7031	21.5861	23.472	23.5874	21.4924	36.3872	23.2	22.821	26.2364	31.6235	22.7493	20.1745	16.9023	23.7948	22.0247	22.6897	26.435	20.7179	27.0737	21.2639	23.4451	27.8849	22.5039	24.0952	31.5238	0
ENSBTAG00000000360	0	0	0.551236	0	0	0	0	0	0	0	0	0	0	0	0	0	0	0	0	0	0	0	0	0	0	0	0	26
ENSBTAG00000000362	86.4599	70.8591	54.5724	58.5224	50.5552	64.9767	85.3888	92.9896	72.1779	71.5058	52.4728	33.2046	49.4208	77.1377	65.9602	49.4933	59.7813	50.8122	38.0406	65.5439	74.4527	75.3098	65.3756	65.9395	83.838	64.2539	50.5848	0
ENSBTAG00000000363	112.228	113.448	81.0317	60.9209	54.1662	80.5534	103.396	119.269	104.83	107.259	73.2433	79.0586	92.5659	115.707	122.439	93.7516	91.2452	76.0585	63.1861	104.343	109.336	106.763	68.0808	109.899	109.431	118.785	90.906	0
ENSBTAG00000000365	44.4166	64.9848	58.431	32.6191	37.465	35.6037	60.992	72.7744	52.4149	46.4027	42.0876	56.1316	62.7566	56.9633	46.9966	50.9209	46.147	55.9254	58.6728	36.5388	43.7344	56.7039	75.2947	41.0071	64.4229	54.1085	52.7841	0
ENSBTAG00000000368	0	0	0	0	0	0	0	0	0	0	0	0	0	0	0	0	0	0	0	0	0	0	0	0	0.441253	0	0	26
ENSBTAG00000000369	83.4083	104.269	96.4663	118.484	126.388	91.2345	177.167	79.2433	178.726	98.891	162.338	124.122	134.142	92.5653	120.377	114.453	120.611	117.603	134.109	122.424	129.121	119.167	143.826	120.725	122.227	109.062	151.021	0
ENSBTAG00000000371	58.9961	51.7675	54.0211	51.8067	52.3607	50.7353	56.9258	54.9851	65.3038	53.249	46.4603	54.5505	45.4985	67.0505	49.8824	60.4389	56.6349	44.7403	57.3833	60.2702	62.4778	55.3749	44.6358	59.0503	52.5091	49.8813	36.6556	0
ENSBTAG00000000372	21.3607	17.9901	7.16607	9.11415	9.47909	10.6811	13.3601	10.5119	17.1852	19.0175	7.1057	10.2776	12.5513	14.2408	14.841	9.04204	9.96355	11.8242	10.9608	15.8209	17.1814	13.733	12.6243	12.4662	13.6788	15.6407	5.13179	0
ENSBTAG00000000374	0.339058	0.367146	0	0	0	0	0	0	0	0.7607	0	0	0	1.18673	0	0.951793	0.524398	1.91744	0	0.376689	0	0	0.450866	0.328057	0	0	0	17
ENSBTAG00000000375	131.555	133.641	103.632	115.606	105.173	135.739	103.977	107.949	109.126	170.397	129.542	119.379	85.5058	80.1046	81.6257	100.652	100.16	93.635	132.82	108.11	110.377	111.636	95.1328	109.571	95.3106	100.185	112.166	0
ENSBTAG00000000376	2.03435	1.83573	0.551236	0.479692	0.451385	0.890092	0.580876	0.404302	0	0.7607	2.18637	2.37176	0.784457	1.18673	0.824502	1.18974	0.524398	0.319573	0	1.88344	0.520648	1.772	0.901733	0.984172	0.441253	0.845445	2.19934	2
ENSBTAG00000000377	2.03435	2.93717	1.65371	1.43908	0.451385	4.00542	2.90438	2.02151	3.43704	3.0428	2.73296	2.37176	3.13783	2.96684	4.53476	1.18974	2.09759	0.639147	0	1.50676	2.08259	2.21499	2.25433	1.64029	3.97127	2.95906	0	2
ENSBTAG00000000379	16.9529	24.5988	19.8445	10.0735	13.9929	23.1424	12.1984	14.1506	15.4667	22.0603	13.6648	19.7647	18.0425	13.0541	10.7185	15.2287	16.7807	17.8961	20.6322	15.4442	16.6607	17.72	13.0751	12.4662	12.7963	20.2907	19.794	0
ENSBTAG00000000380	4.40776	7.34291	2.75618	7.19538	4.51385	4.89551	8.13226	4.85163	6.87409	3.0428	3.82614	4.74352	2.35337	7.12041	6.18376	9.51793	2.62199	5.11318	5.15805	2.26013	3.64454	5.75899	9.91906	2.95251	3.08877	5.91812	5.13179	0
ENSBTAG00000000381	1.01717	0.734291	0	0.479692	0.451385	0	1.16175	0	0	0	0	3.16235	0	0	0	0	0	0	0	1.50676	0	0.442999	0	0	0.441253	0	0	18
ENSBTAG00000000382	29.159	26.0673	27.5618	21.5861	25.729	27.1478	28.4629	19.4065	22.3408	28.9066	32.2489	26.8799	23.5337	29.075	16.0778	22.3671	18.3539	21.4114	22.5665	27.875	29.6769	23.0359	19.3873	25.2604	25.5927	25.7861	20.5272	0
ENSBTAG00000000385	26.1075	26.0673	14.8834	18.2283	12.6388	12.9063	19.7498	21.0237	19.763	10.6498	14.2114	13.44	9.41348	11.274	13.6043	12.8492	18.8783	13.7417	18.6979	19.5878	15.6194	23.9219	14.8786	16.0748	18.5326	18.5998	15.3954	0
ENSBTAG00000000386	22.3778	17.2558	20.947	21.5861	19.4096	20.4721	18.588	19.4065	20.6223	22.0603	26.2364	29.2517	28.2405	21.3612	14.0165	19.2738	19.9271	23.0093	19.9874	17.7044	25.5118	20.8209	16.2312	21.6518	20.7389	14.3726	17.5947	0
ENSBTAG00000000387	40.3479	43.6903	28.6643	30.7003	22.5693	25.8127	42.4039	28.7055	48.9779	25.1031	21.3171	26.8799	32.1627	43.3158	37.5148	33.0748	28.8419	24.9267	16.7636	48.5929	47.8996	42.0849	38.7745	41.3352	47.214	41.4268	15.3954	0
ENSBTAG00000000389	6.10305	5.14004	4.40989	4.31723	5.86801	4.45046	8.71314	4.44733	8.59261	3.8035	6.01251	0	3.92229	4.74694	1.649	2.85538	5.76837	4.7936	3.22378	3.01351	5.20648	8.41698	7.21386	5.90503	4.41253	6.76356	2.93245	1
ENSBTAG00000000390	16.9529	15.4201	14.8834	16.3095	18.5068	16.4667	16.8454	13.7463	15.4667	22.821	9.29206	20.5552	15.6891	9.49388	11.1308	14.2769	16.7807	14.0612	15.4741	15.8209	16.1401	18.163	12.6243	18.3712	11.4726	14.3726	8.06424	0
ENSBTAG00000000392	12.8842	9.91294	13.2297	21.1064	14.4443	14.2415	16.2645	11.3205	20.6223	13.6926	18.0375	18.1835	18.827	14.2408	11.1308	19.9877	15.2075	13.7417	9.67134	12.054	10.9336	15.062	18.4855	14.7626	16.3264	17.3316	9.53046	0
ENSBTAG00000000393	7.79834	6.97577	8.81978	11.9923	10.8332	7.56578	5.22788	11.3205	3.43704	8.3677	4.91933	4.74352	5.4912	11.8673	8.65727	6.66255	9.96355	5.43275	9.02658	10.1706	4.16518	10.189	5.86126	9.84172	7.5013	5.4954	8.06424	0
ENSBTAG00000000394	57.6399	52.869	49.06	52.2864	45.1385	52.5154	43.5657	47.7077	58.4297	51.7276	61.2183	64.8281	72.1701	53.4031	46.1721	58.0594	57.1593	60.0798	45.1329	44.0726	57.7919	64.2348	58.1618	50.8489	61.7754	56.2221	80.6424	0
ENSBTAG00000000395	2.37341	6.24148	4.40989	1.91877	1.35416	4.89551	5.80876	4.04302	0.859261	3.0428	0	0.790586	3.13783	7.71377	5.35926	3.33128	5.24398	2.87616	1.93427	6.40371	5.20648	4.42999	3.60693	9.84172	4.85378	5.91812	1.46623	1
ENSBTAG00000000396	21.0216	30.106	13.7809	17.7486	20.3123	12.9063	20.9115	19.8108	17.1852	22.821	15.8512	18.9741	18.827	15.4275	17.3145	11.8974	11.5367	15.3395	23.856	23.3547	24.9911	19.049	16.2312	17.059	23.3864	17.3316	12.4629	0
ENSBTAG00000000397	0	0	0	0.479692	0.451385	0	0	0	0	0	0	0	0.784457	0	0	0	0	0.319573	0	0	0	0	0	0.328057	0.441253	0	0.733113	20
ENSBTAG00000000399	0.339058	0	0	0	0	0.890092	0.580876	0	1.71852	0	0	0	0	1.18673	0	0	0	0	0	0	1.0413	0	0.901733	0.656114	0	0	0	19
ENSBTAG00000000400	0	0	0.551236	0	0	0	0	0	0	0	0	0	0	0	0	0	0	0	0	0	0	0	0	0.328057	0	0	0	25
ENSBTAG00000000401	0	0	0.551236	0	0	0	0.580876	0	0	1.5214	0	0	0	0	0	0	0	0.95872	0	0	1.0413	0.885998	0	0	1.32376	0	0	20
ENSBTAG00000000404	30.1762	23.8645	24.2544	23.0252	22.1179	25.3676	23.8159	18.1936	18.9037	10.6498	31.1557	16.6023	24.3182	13.6474	16.49	19.2738	12.5855	21.4114	19.3427	21.4713	27.0737	26.5799	24.7977	19.0273	16.3264	27.0543	33.7232	0
ENSBTAG00000000405	10.5108	13.2172	8.26854	9.11415	11.2846	10.6811	12.1984	8.89465	7.73335	6.0856	8.74547	9.48704	8.62903	8.90051	10.3063	10.2318	8.39036	13.4221	10.3161	9.79391	10.413	11.961	9.01733	8.85754	11.0313	16.0635	7.33113	0
ENSBTAG00000000406	5.42493	10.6472	4.40989	5.27661	5.86801	11.1262	9.87489	8.89465	1.71852	16.7354	8.74547	2.37176	7.06011	3.5602	7.42052	6.66255	6.29277	5.11318	5.8028	6.40371	9.37167	11.961	7.21386	9.51366	11.0313	5.91812	8.06424	0
ENSBTAG00000000409	28.4809	30.8402	29.7667	25.4237	23.9234	32.0433	34.8526	40.0259	41.2445	46.4027	25.6898	30.8329	29.8094	32.0418	33.3923	35.2164	30.9395	25.5659	34.1721	28.2517	35.4041	35.8829	28.4046	30.1813	26.0339	22.827	32.257	0
ENSBTAG00000000410	0.339058	0.734291	0.551236	0.959384	0.451385	1.33514	0.580876	0	0	3.0428	0	0	0	0.593367	2.47351	0.475897	2.09759	0.95872	0.644756	0.753378	0.520648	3.54399	0.450866	0.656114	2.20626	0.422723	0	6
ENSBTAG00000000411	82.3912	83.7092	57.3285	55.6443	60.0343	67.202	75.5139	50.1335	41.2445	49.4455	55.2058	61.6657	58.8343	50.4362	42.0496	57.3455	46.6714	56.8841	63.8308	70.8175	70.2875	85.0558	58.6126	76.1093	66.6292	56.2221	59.3821	0
ENSBTAG00000000413	3.72964	4.0386	3.30742	2.39846	0.902771	3.11532	3.48526	0.808605	1.71852	0	0.546592	1.58117	0	0	0	2.14153	0.524398	0.95872	1.93427	2.26013	2.08259	5.31599	2.25433	3.93669	4.41253	2.53634	2.93245	4
ENSBTAG00000000414	337.702	358.334	345.074	344.899	338.99	402.767	315.416	261.988	271.526	137.687	412.677	305.957	229.061	214.799	313.311	303.146	264.296	139.654	306.904	221.493	249.911	265.356	209.653	303.453	333.587	303.515	256.589	0
ENSBTAG00000000415	277.35	254.799	210.572	242.724	228.401	223.858	306.702	283.012	348.86	290.587	257.445	241.919	335.748	280.069	329.389	315.282	310.968	304.234	258.547	249.745	328.529	274.659	256.543	271.303	291.227	231.229	280.049	0
ENSBTAG00000000417	56.6227	63.5162	54.5724	53.7255	42.8816	70.3173	44.7274	47.7077	52.4149	60.856	61.2183	64.0375	46.283	27.8883	29.6821	39.4994	38.8054	48.2556	53.5147	47.4628	52.5855	63.7918	63.5722	43.3035	53.3916	39.7359	42.5205	0
ENSBTAG00000000418	9.83269	6.97577	5.51236	9.59384	9.93048	9.79102	6.38964	6.87314	11.1704	9.8891	19.6773	8.69645	7.84457	13.6474	7.83277	14.2769	8.39036	7.35019	11.6056	11.6774	11.9749	12.847	10.8208	15.0906	5.73629	10.5681	7.33113	0
ENSBTAG00000000419	0.339058	0.367146	0	0	0	0	0	0.404302	0	1.5214	0	0	0	0	0	0	0	0.319573	0	0	0	0.442999	0.450866	0	0.441253	0	0.733113	18
ENSBTAG00000000421	51.8759	63.5162	35.2791	42.2129	37.0136	42.7244	69.1242	67.9228	54.9927	59.3346	36.6217	40.3199	43.9296	52.2163	61.8376	48.3035	50.3422	46.0186	24.5007	59.5168	55.1887	40.7559	41.4797	55.4417	56.9216	54.5312	53.5172	0
ENSBTAG00000000422	18.9873	17.623	19.2933	24.4643	28.8887	26.7028	25.5585	12.1291	19.763	17.4961	28.9694	12.6494	24.3182	22.548	9.06952	16.6564	16.2563	19.1744	16.7636	23.7314	18.2227	26.5799	28.8554	22.6359	29.5639	22.4043	22.7265	0
ENSBTAG00000000423	30.1762	21.2945	14.8834	11.9923	14.8957	18.6919	30.7864	16.5764	18.9037	15.214	15.3046	10.2776	14.1202	23.7347	16.49	19.2738	15.7319	15.9787	11.6056	30.5118	32.2802	20.3779	18.9364	28.869	22.0626	23.6725	13.9291	0
ENSBTAG00000000425	208.521	152.365	194.035	199.552	202.221	228.309	177.748	219.132	175.289	249.51	170.537	208.715	186.701	167.923	189.223	208.919	198.747	196.857	193.427	173.654	173.376	192.705	198.381	176.495	191.062	185.998	137.092	0
ENSBTAG00000000426	0	0	0	0	0	0	0	0	0	0.7607	0	0	0	0	0	0	0	0	0	0	0	0	0	0	0	0	0	26
ENSBTAG00000000428	35.9402	29.7388	40.7915	35.9769	35.2081	39.1641	27.3012	20.2151	27.4963	34.2315	37.1683	33.9952	19.6114	10.6806	11.543	16.8943	12.5855	19.494	41.9091	27.4983	42.6931	31.0099	37.4219	30.5093	22.5039	28.7451	33.7232	0
ENSBTAG00000000429	73.2366	80.0378	72.7632	70.035	55.9718	65.4218	80.7418	26.684	43.8223	24.3424	50.2865	24.5082	46.283	40.9423	23.0861	33.3128	30.4151	35.4727	65.7651	82.4949	68.2049	82.3978	78.4508	80.7021	78.1017	62.563	65.9801	0
ENSBTAG00000000431	24.0731	15.053	13.7809	12.9517	18.0554	13.3514	20.9115	24.2581	17.1852	28.9066	13.1182	26.0893	14.9047	18.9878	18.5513	15.2287	12.5855	19.1744	21.2769	21.4713	11.4543	30.5669	19.8381	18.0431	14.5613	14.7953	19.794	0
ENSBTAG00000000432	15.9357	12.483	1.65371	10.0735	11.736	7.12074	11.0366	16.1721	7.73335	34.2315	4.37274	4.74352	5.4912	2.37347	2.06125	4.99691	4.71958	4.15445	4.51329	6.02702	8.85102	9.74598	7.66473	7.21726	8.3838	8.03173	5.8649	0
ENSBTAG00000000434	8.47646	16.5216	17.6396	7.19538	9.02771	20.9172	8.71314	5.25593	8.59261	11.4105	7.65229	16.6023	10.9824	13.0541	13.6043	8.32819	9.96355	8.62848	16.7636	13.1841	8.85102	8.41698	7.21386	8.20143	9.70756	11.4135	10.9967	0
ENSBTAG00000000435	19.3263	19.0916	12.1272	6.236	10.8332	12.9063	16.2645	14.1506	12.0297	14.4533	12.025	7.90586	10.9824	13.6474	11.1308	10.4697	6.81717	10.5459	10.3161	9.41722	10.413	19.049	11.7225	18.0431	15.8851	14.7953	6.59801	0
ENSBTAG00000000436	28.1418	19.4587	4.40989	17.7486	15.3471	16.4667	16.8454	10.9162	28.3556	37.2743	40.4478	8.69645	8.62903	7.12041	8.65727	9.75588	10.488	13.4221	10.9608	14.3142	22.9085	15.505	9.91906	11.8101	13.6788	13.5271	5.13179	0
ENSBTAG00000000437	8.47646	11.7487	9.92225	11.0329	7.67355	9.34597	16.2645	7.68175	12.0297	13.6926	12.5716	11.8588	7.84457	10.0872	6.59602	7.3764	14.1587	10.8655	14.8294	9.04053	10.413	8.85998	8.11559	10.8259	9.70756	9.72262	16.1285	0
ENSBTAG00000000438	0	0	0	0	0	0	0.580876	0.404302	0	0	0	0	0	0	0	0	0	0	0	0	0	0	0	0	0.441253	0	0	24
ENSBTAG00000000439	52.554	50.299	21.4982	21.1064	29.7914	28.483	32.5291	28.7055	39.526	25.1031	34.4353	22.927	32.9472	37.3821	26.7963	29.2676	29.8907	26.5246	23.2112	48.5929	44.7757	41.6419	35.6184	44.9438	45.449	34.6633	24.1927	0
ENSBTAG00000000440	1.01717	0	1.65371	0	0.451385	0.890092	1.74263	0	0	0	1.09318	0	0	0.593367	0.824502	1.66564	2.62199	0	0.644756	0.753378	1.0413	0.442999	1.80347	0.984172	0.441253	2.11361	0.733113	8
ENSBTAG00000000441	1.69529	2.20287	0	0.959384	0.902771	0.445046	0.580876	0.808605	0.859261	0.7607	0	0	0.784457	2.37347	0	0.951793	1.57319	0.95872	0.644756	0.753378	1.56194	0.442999	0.450866	1.31223	1.32376	0.845445	0	5
ENSBTAG00000000442	13.9014	32.3088	9.92225	41.7332	23.0207	28.483	12.7793	23.4495	8.59261	12.1712	13.6648	13.44	7.84457	18.9878	23.9106	17.8461	12.0611	15.3395	18.0532	40.6824	23.4292	23.0359	32.4624	27.5568	25.5927	38.4678	24.1927	0
ENSBTAG00000000445	0.339058	0.734291	0.551236	0.959384	0	0.445046	2.3235	4.85163	0.859261	2.2821	0	0.790586	0	2.96684	1.23675	0.475897	2.09759	1.27829	0	2.63682	0.520648	0.885998	0.901733	0.656114	3.08877	0.422723	2.19934	4
ENSBTAG00000000446	57.979	69.7577	44.6501	59.4818	48.7496	72.0975	74.3521	52.155	60.1483	58.5739	68.324	58.5034	54.1275	65.2704	54.4171	54.4902	59.7813	52.7296	60.607	88.1452	59.3539	80.1828	53.2022	75.1251	76.3367	45.6541	56.4497	0
ENSBTAG00000000447	11.528	11.7487	6.61483	8.15476	4.51385	4.89551	8.71314	12.5334	9.45187	16.7354	6.01251	5.5341	3.92229	5.34031	11.543	10.4697	8.91476	9.5872	6.44756	10.5473	9.37167	10.189	9.91906	10.1698	13.2376	6.34084	9.53046	0
ENSBTAG00000000448	42.3823	36.3474	45.7526	61.8803	78.9924	51.6254	63.3155	38.0044	64.4446	28.9066	44.274	42.6917	50.9897	36.7888	36.2781	38.5476	39.8542	51.7709	69.6336	41.8125	33.3215	42.5279	44.1849	56.0978	61.7754	33.3951	46.9192	0
ENSBTAG00000000451	6.44211	5.14004	3.30742	3.35784	4.51385	6.67569	6.97051	8.08605	5.15556	7.607	6.01251	5.5341	3.92229	6.52704	2.47351	3.33128	3.67078	4.15445	3.86853	5.27364	6.24778	5.75899	1.3526	7.54532	4.85378	6.34084	0.733113	0
ENSBTAG00000000454	36.2792	26.8016	36.9328	33.0987	31.597	31.5983	49.3745	65.0927	45.5408	28.1459	47.5535	41.1105	39.2229	31.4485	39.5761	37.1199	38.281	46.6577	32.2378	40.6824	36.4454	36.3259	44.6358	33.4618	38.8302	33.8178	34.4563	0
ENSBTAG00000000455	61.3696	57.2747	41.3427	31.6597	28.8887	38.274	49.3745	48.5163	42.1038	44.1206	22.9569	21.3458	35.3006	40.349	36.2781	36.4061	46.6714	29.4008	27.0797	44.826	54.1474	61.5768	52.3005	46.9122	49.8616	51.9949	43.2536	0
ENSBTAG00000000456	0	0	0	0	0	0	1.16175	0	0	0	0	0	0	0	0	0	0	0.639147	0	0	0	0	0	0	0	0	0	25
ENSBTAG00000000457	1.01717	1.10144	1.10247	0.479692	0	0	4.06613	1.61721	1.71852	1.5214	0	0	0	0	0	0	1.0488	0.639147	0.644756	0.753378	0.520648	0.885998	1.3526	0	1.76501	0.422723	0.733113	9
ENSBTAG00000000458	45.0948	53.6033	50.1625	43.1723	53.2635	48.065	58.6685	48.9206	64.4446	56.2918	39.9012	49.0164	40.0073	49.2495	44.1109	45.4481	46.6714	39.3075	45.7777	57.2567	44.2551	54.0459	37.4219	59.0503	53.8328	43.5404	49.1185	0
ENSBTAG00000000459	5.08587	6.97577	9.92225	6.71569	3.61108	7.56578	7.55139	4.04302	2.57778	6.0856	3.82614	6.32469	3.92229	2.96684	0.824502	3.09333	2.09759	6.0719	5.15805	6.02702	6.76843	7.53098	4.95953	7.87337	3.08877	5.07267	2.19934	0
ENSBTAG00000000460	124.095	150.163	81.5829	84.9055	88.4715	79.6633	162.064	93.7982	158.104	60.0953	86.9081	83.8022	121.591	169.703	129.035	108.029	110.648	100.985	84.463	127.698	153.071	132.9	145.63	162.06	179.149	114.558	95.3046	0
ENSBTAG00000000462	14.5795	11.3815	2.75618	9.11415	9.47909	9.34597	12.7793	6.06454	7.73335	12.1712	8.74547	3.95293	10.9824	4.74694	3.29801	6.4246	5.24398	4.47403	7.09231	16.951	11.9749	15.062	12.6243	7.54532	13.2376	12.6817	4.39868	0
ENSBTAG00000000469	107.821	104.269	111.35	104.093	106.978	116.157	116.175	116.439	96.2372	129.319	128.449	135.981	105.902	98.499	96.0545	102.318	113.794	106.738	139.267	90.782	127.559	110.75	103.248	98.4172	97.0756	104.413	124.629	0
ENSBTAG00000000470	0	0	0	0.479692	0	0	0	0	0	0.7607	0	0	0	0	0	0	0	0	0	0	0.520648	0	0	0	0	0	0	24
ENSBTAG00000000472	12.8842	7.71006	6.61483	10.0735	4.51385	4.89551	9.87489	12.5334	14.6074	8.3677	6.01251	4.74352	9.41348	10.0872	16.49	9.99383	10.488	8.30891	4.51329	11.3007	11.4543	9.30298	12.6243	8.85754	9.70756	11.4135	8.79735	0
ENSBTAG00000000473	49.8416	31.5745	14.8834	18.2283	25.729	20.9172	37.7569	31.5356	23.2	29.6673	13.1182	18.9741	19.6114	30.8551	19.3758	24.0328	19.4027	15.6591	18.0532	27.875	22.3879	25.6939	15.7803	26.9007	20.2976	24.5179	16.1285	0
ENSBTAG00000000475	5.42493	11.3815	5.51236	6.236	3.1597	6.23065	15.1028	6.06454	5.15556	8.3677	4.37274	13.44	8.62903	15.4275	15.2533	9.99383	9.96355	8.30891	4.51329	4.14358	7.80972	10.632	6.31213	10.4978	9.26631	8.45445	5.13179	0
ENSBTAG00000000476	0.678117	4.0386	0	1.43908	0.451385	2.67028	1.16175	1.21291	0.859261	0.7607	0.546592	0	0.784457	1.7801	1.23675	1.42769	0.524398	1.27829	0	1.88344	1.56194	1.772	0.901733	2.2964	0.441253	1.69089	0.733113	3
ENSBTAG00000000477	5.08587	5.50719	6.0636	2.87815	3.61108	3.56037	4.64701	7.27744	6.01483	6.0856	4.37274	5.5341	0.784457	6.52704	2.88576	4.04512	4.19518	3.83488	0.644756	3.3902	6.76843	3.98699	7.21386	4.5928	5.73629	4.22723	5.8649	0
ENSBTAG00000000478	1.69529	1.46858	0.551236	0	0	2.22523	2.90438	0	0	0	0	0	0.784457	0.593367	0.412251	0.475897	0	1.27829	0	0.376689	2.60324	1.329	0	2.2964	3.08877	0.422723	1.46623	10
ENSBTAG00000000480	19.3263	18.7244	20.3957	19.1877	18.0554	28.0379	15.1028	10.5119	8.59261	6.0856	18.5841	7.11528	7.06011	4.15357	5.35926	4.75897	7.86596	4.15445	19.3427	18.8344	16.1401	25.2509	19.3873	18.0431	14.5613	11.4135	19.0609	0
ENSBTAG00000000483	25.4294	27.1688	31.9717	34.0581	30.6942	30.7082	38.9187	21.0237	42.963	15.214	34.9819	23.7176	32.1627	43.9092	18.5513	26.6502	19.4027	29.4008	19.9874	19.2111	34.8834	39.8699	41.4797	28.2129	38.389	29.1679	26.3921	0
ENSBTAG00000000484	28.1418	28.6374	22.6007	15.3501	28.4373	24.0325	31.9482	13.342	24.9186	23.5817	39.3546	22.927	25.8871	18.9878	16.0778	23.081	13.6343	28.7616	16.7636	20.3412	28.6356	35.4399	50.9479	25.9165	33.9765	30.0133	25.6589	0
ENSBTAG00000000487	0	0	0	0	0	0	0	0	0.859261	0	0	0	0	0	0	0	0	0	0	0	0	0	0	0	0	0	0	26
ENSBTAG00000000489	3.72964	2.57002	1.65371	3.83754	3.1597	2.22523	4.64701	2.42581	2.57778	3.0428	5.46592	3.16235	2.35337	8.30714	2.88576	3.09333	4.19518	1.59787	2.57902	5.65033	3.12389	3.10099	4.95953	3.60863	2.64752	4.64995	5.13179	0
ENSBTAG00000000490	21.3607	26.0673	18.1908	17.7486	23.472	24.0325	25.5585	18.5979	36.089	9.1284	23.5035	15.8117	31.3783	17.2076	13.6043	23.3189	23.0735	22.3701	20.6322	28.6284	31.2389	31.8959	24.7977	23.2921	30.4464	20.2907	26.3921	0
ENSBTAG00000000492	60.6914	50.6661	55.6748	54.2052	44.6871	49.8452	52.2788	46.0905	48.1186	61.6167	61.2183	49.0164	48.6363	46.876	57.7151	56.6317	44.0494	59.1211	46.4224	48.2162	42.6931	42.0849	45.0866	48.8805	47.6553	43.1177	58.649	0
ENSBTAG00000000494	16.9529	14.3187	13.2297	12.472	11.736	20.4721	20.9115	11.3205	11.1704	22.0603	9.29206	20.5552	18.0425	13.6474	11.543	12.6113	13.6343	12.7829	11.6056	12.4307	10.9336	16.834	16.6821	15.0906	15.8851	15.218	16.8616	0
ENSBTAG00000000495	16.6139	16.8887	9.37101	11.9923	12.6388	13.7964	12.7793	16.5764	12.0297	17.4961	7.1057	4.74352	14.9047	12.4607	19.788	14.5148	14.6831	15.3395	12.8951	18.0811	15.0988	15.505	15.3295	12.7942	15.8851	15.6407	10.9967	0
ENSBTAG00000000496	14.2404	19.4587	9.92225	14.3908	8.57632	17.3568	19.7498	13.7463	24.0593	16.7354	12.025	12.6494	14.1202	13.0541	15.2533	17.3702	13.1099	10.5459	14.8294	19.9645	17.1814	16.834	18.4855	21.3237	21.6214	21.1361	14.6623	0
ENSBTAG00000000497	56.9618	62.7819	54.5724	59.9615	60.937	46.2848	59.2493	47.3034	55.852	38.7957	85.2684	63.2469	50.9897	54.5898	45.3476	51.1589	43.525	62.956	72.8574	42.5658	59.8745	71.3228	49.1444	46.5841	56.0391	43.9632	56.4497	0
ENSBTAG00000000500	7.45928	6.24148	6.61483	2.87815	2.25693	7.12074	1.74263	5.66023	3.43704	9.8891	4.37274	4.74352	0.784457	4.15357	4.53476	2.61743	3.14639	4.47403	5.15805	3.01351	7.28907	5.31599	4.95953	6.23309	3.53002	6.34084	7.33113	0
ENSBTAG00000000501	8.1374	8.07721	11.576	13.4314	8.57632	8.90092	12.1984	7.68175	16.326	5.3249	15.3046	11.8588	10.9824	13.0541	15.2533	8.80409	16.2563	12.7829	10.3161	12.054	8.85102	10.632	14.4277	11.482	13.2376	9.72262	12.4629	0
ENSBTAG00000000502	0	0	0.551236	0	0	0	0	0	0	0.7607	0	0	0	0	0	0	0	0.319573	0	0	0	0	1.3526	0	0	0	0	23
ENSBTAG00000000504	18.9873	17.9901	15.9858	17.7486	19.4096	21.3622	17.4263	25.4711	21.4815	22.821	19.1307	13.44	31.3783	14.2408	24.7351	20.4636	20.9759	18.5353	21.9217	13.9375	21.3466	25.6939	18.9364	19.6834	20.2976	23.6725	20.5272	0
ENSBTAG00000000505	15.2576	16.5216	7.7173	11.0329	9.47909	12.0162	9.29402	16.5764	16.326	16.7354	16.3978	13.44	12.5513	14.8342	14.4288	16.8943	12.5855	12.4634	15.4741	15.8209	17.702	10.632	13.526	13.4503	12.7963	14.7953	15.3954	0
ENSBTAG00000000507	7.79834	28.2702	9.37101	11.5126	10.3819	10.6811	15.6837	15.7678	3.43704	16.7354	21.3171	7.90586	10.9824	10.0872	14.0165	5.47281	4.19518	6.39147	10.3161	29.3817	10.413	13.733	13.0751	15.0906	14.5613	31.2815	9.53046	0
ENSBTAG00000000510	20.0044	12.8501	19.8445	16.3095	21.6665	18.2469	16.2645	14.9592	14.6074	19.0175	19.6773	20.5552	25.8871	12.4607	17.3145	19.0359	19.4027	19.8136	18.6979	18.0811	17.702	20.8209	13.526	17.059	19.4151	14.7953	13.196	0
ENSBTAG00000000511	17.631	16.8887	11.0247	9.59384	13.5416	12.0162	16.2645	21.0237	15.4667	17.4961	11.4784	7.11528	18.0425	20.7679	19.788	12.3733	11.0123	15.3395	14.8294	17.7044	11.4543	15.948	22.5433	18.6993	19.4151	16.9089	15.3954	0
ENSBTAG00000000512	5.42493	0.734291	1.65371	2.87815	2.70831	1.33514	1.74263	1.61721	2.57778	2.2821	3.82614	3.16235	0.784457	4.74694	2.06125	2.61743	1.0488	3.19573	1.28951	2.26013	1.56194	3.98699	1.80347	5.24892	3.08877	2.11361	0.733113	0
ENSBTAG00000000516	0	0	0	0	0	0	0	0	0	0	0	0	0	0	0	0.237948	0	0.639147	0	0	0.520648	0	0	0	0	0	0	24
ENSBTAG00000000517	4.40776	2.57002	1.10247	1.43908	0.902771	4.00542	1.16175	0.808605	2.57778	2.2821	2.18637	2.37176	2.35337	0.593367	2.06125	1.42769	2.62199	1.59787	3.86853	3.3902	3.12389	2.65799	2.7052	3.60863	2.64752	2.53634	0	1
ENSBTAG00000000518	1.69529	0.734291	2.20494	0.959384	1.80554	0.890092	0.580876	1.21291	2.57778	0.7607	3.82614	1.58117	1.56891	2.37347	1.23675	0.951793	3.67078	1.59787	1.28951	1.13007	4.68583	0	0.450866	1.64029	1.76501	0.845445	2.19934	1
ENSBTAG00000000520	2.37341	3.67146	4.96112	1.91877	3.61108	1.33514	3.48526	2.42581	6.01483	1.5214	1.09318	0.790586	0	2.37347	3.29801	1.42769	2.09759	2.87616	1.93427	3.76689	2.08259	3.98699	2.7052	3.93669	3.97127	2.11361	1.46623	1
ENSBTAG00000000521	21.6997	22.3959	15.4346	15.8298	16.7013	28.0379	23.235	21.8323	18.9037	19.7782	22.4103	22.1364	29.0249	20.1745	19.3758	19.5118	14.6831	16.2982	21.2769	19.9645	23.4292	23.4789	13.9769	28.2129	16.3264	20.2907	27.8583	0
ENSBTAG00000000522	0	0.367146	0	0	0	0	0	0.404302	0	0.7607	0	0	0	0.593367	0	0	0	0	0	0	0	0	0.450866	0.328057	0.441253	0	0	20
ENSBTAG00000000524	29.4981	19.0916	22.0494	29.2612	23.9234	21.3622	24.9777	13.7463	18.9037	25.1031	25.6898	19.7647	7.84457	13.6474	12.7798	14.039	24.6467	13.4221	22.5665	21.848	22.9085	23.0359	31.1098	15.4187	18.9739	26.6315	21.9934	0
ENSBTAG00000000526	80.3568	76.7335	55.6748	59.9615	63.1939	71.6524	70.286	65.497	42.1038	97.3696	62.8581	78.268	49.4208	58.7434	67.1969	62.1045	64.5009	63.5951	71.5679	64.0371	68.2049	65.5638	58.6126	71.5165	65.3054	71.4401	66.7132	0
ENSBTAG00000000527	44.7557	52.5018	40.7915	52.2864	48.2982	44.0596	45.3083	31.1313	37.8075	43.3599	39.3546	30.0423	35.3006	30.8551	29.6821	39.7374	34.0858	37.3901	42.5539	50.853	38.528	45.6289	47.7918	59.0503	39.2715	42.2723	36.6556	0
ENSBTAG00000000528	21.0216	15.053	14.3321	15.8298	16.7013	23.5874	10.4558	17.7893	19.763	21.2996	24.0501	29.2517	14.1202	18.3944	15.2533	18.56	11.5367	20.1331	19.9874	12.8074	18.2227	18.606	18.9364	15.7467	15.0026	15.6407	26.3921	0
ENSBTAG00000000529	15.5967	21.6616	11.0247	23.5049	16.2499	23.5874	21.4924	25.8754	10.3111	22.821	13.6648	11.8588	15.6891	30.8551	21.437	14.7528	19.4027	17.8961	10.3161	22.2246	27.0737	27.4659	13.0751	23.9482	26.0339	23.2497	21.2603	0
ENSBTAG00000000531	0.678117	1.10144	0.551236	0.479692	0	0.445046	1.16175	0	0	0	0	0	0	0.593367	0.412251	0	1.0488	0	1.28951	0.376689	0.520648	0	0	0.328057	0.882505	0	0	13
ENSBTAG00000000532	7.12022	4.40575	3.30742	3.35784	4.96524	4.00542	6.97051	9.70326	3.43704	6.8463	7.1057	11.0682	4.70674	5.93367	4.53476	4.04512	4.19518	3.83488	9.67134	5.27364	6.76843	8.41698	4.0578	4.92086	6.61879	4.64995	6.59801	0
ENSBTAG00000000533	5.08587	2.20287	2.75618	0.959384	2.25693	4.89551	1.16175	1.21291	1.71852	0.7607	1.63978	1.58117	0	0.593367	1.649	1.90359	0.524398	1.27829	0.644756	1.88344	5.72713	1.329	0.901733	1.64029	3.97127	2.53634	0.733113	1
ENSBTAG00000000534	0	0	0	0	0	0	1.16175	0.404302	0	0	0	0	0	0	0	0.237948	0.524398	0	0	0	0	0	0.450866	0	0.441253	0	0	21
ENSBTAG00000000535	1.69529	2.57002	2.20494	0	2.70831	1.33514	2.90438	1.61721	3.43704	1.5214	2.18637	1.58117	0.784457	5.34031	1.649	0.951793	2.09759	1.91744	1.93427	3.76689	3.64454	4.87299	2.7052	2.95251	3.08877	3.38178	0	2
ENSBTAG00000000536	25.0903	22.763	20.947	30.2206	20.7637	26.7028	36.0143	16.5764	24.0593	15.9747	22.4103	14.2306	16.4736	24.3281	16.0778	21.1774	20.9759	20.1331	22.5665	28.2517	24.4705	34.1109	31.5606	26.5726	24.2689	24.5179	19.0609	0
ENSBTAG00000000539	41.0261	38.5503	49.06	45.091	38.3678	41.3893	48.2127	53.7722	48.9779	30.428	34.4353	37.9481	51.7742	36.7888	42.4618	41.641	50.8666	41.5445	48.3567	47.8395	51.5442	48.7299	50.497	38.3827	45.0078	46.0768	38.1219	0
ENSBTAG00000000540	3.05152	4.77289	3.85865	2.87815	3.61108	2.67028	2.90438	0	1.71852	0.7607	1.09318	1.58117	4.70674	7.12041	3.29801	2.37948	3.67078	1.27829	1.93427	4.52027	3.12389	7.53098	4.0578	3.60863	5.73629	2.95906	3.66556	1
ENSBTAG00000000541	0.339058	0	0	0	0	0	0	0	0	0	0	0	0	0	0	0	0	0.319573	0	0	0.520648	0	0	0	0	0	0	24
ENSBTAG00000000542	31.8715	36.3474	24.2544	24.944	26.6317	35.1586	29.0438	36.3872	21.4815	21.2996	22.9569	31.6235	34.5161	23.1413	33.3923	27.602	32.5127	30.3595	20.6322	31.2652	28.6356	35.4399	39.2254	27.8849	28.2402	27.477	36.6556	0
ENSBTAG00000000545	135.284	125.197	100.876	125.679	124.582	115.712	133.021	148.379	153.808	124.755	122.437	125.703	136.496	118.673	151.296	153.715	129.526	109.294	128.951	117.15	125.997	117.838	119.029	131.879	119.138	108.217	137.092	0
ENSBTAG00000000546	22.0388	17.623	15.4346	16.7892	18.0554	18.6919	18.588	19.4065	15.4667	12.1712	17.4909	18.1835	26.6715	17.2076	16.9023	14.7528	16.2563	19.494	21.9217	19.5878	13.0162	16.391	22.9942	16.0748	22.5039	21.1361	13.196	0
ENSBTAG00000000548	22.3778	19.8259	17.6396	24.4643	22.1179	26.2577	27.3012	22.2366	22.3408	17.4961	22.4103	20.5552	25.1026	20.1745	30.5066	19.7497	26.7443	19.494	24.5007	26.7449	20.8259	25.6939	18.4855	23.6201	21.6214	23.6725	23.4596	0
ENSBTAG00000000550	142.744	143.921	178.6	162.616	162.499	182.914	135.344	86.925	134.904	108.78	194.04	132.819	115.315	104.433	83.6869	107.315	109.599	132.943	165.057	141.635	145.261	152.835	168.173	147.298	137.23	114.981	177.413	0
ENSBTAG00000000551	16.6139	17.623	15.4346	11.0329	8.12494	15.5766	14.5219	14.5549	13.7482	14.4533	15.3046	14.2306	16.4736	14.8342	17.7268	10.9456	14.1587	13.4221	12.8951	11.3007	15.6194	16.834	11.7225	15.7467	11.0313	17.7544	19.0609	0
ENSBTAG00000000552	2.03435	1.83573	1.65371	0.959384	0.902771	1.78018	2.90438	0	5.15556	3.0428	1.09318	1.58117	1.56891	2.37347	0.412251	0.713845	0.524398	2.55659	1.28951	0.376689	0	1.329	1.3526	5.24892	1.32376	1.26817	2.19934	2
ENSBTAG00000000555	167.495	174.761	209.47	211.064	195.901	200.271	176.005	162.934	203.645	147.576	215.904	140.724	207.097	174.45	171.084	195.118	159.941	179.6	200.519	182.317	191.599	207.323	191.618	196.178	189.297	190.648	195.008	0
ENSBTAG00000000558	0	0	0	0	0	0	0	0	0	0	0	0	0	0	0	0	0	0	0	0	0	0	0.450866	0	0	0	0	26
ENSBTAG00000000559	22.0388	11.7487	12.1272	25.9034	13.5416	12.9063	21.4924	9.29896	30.0741	12.9319	16.3978	15.0211	18.827	14.8342	10.3063	17.8461	11.5367	24.9267	14.1846	22.2246	21.3466	18.163	21.1907	16.7309	20.2976	19.0225	13.196	0
ENSBTAG00000000560	200.044	170.723	211.675	195.714	200.415	229.644	179.491	175.063	158.963	239.62	203.879	204.762	171.012	148.935	152.533	196.069	205.039	196.218	183.111	189.474	169.211	178.529	202.89	177.807	184.885	196.989	187.677	0
ENSBTAG00000000561	31.5324	31.5745	39.689	31.6597	35.2081	35.6037	36.0143	31.5356	36.089	19.7782	43.1808	50.5975	34.5161	37.9755	30.0943	35.9302	33.037	43.7816	40.6196	28.2517	19.264	22.5929	27.052	32.4777	36.1827	25.7861	40.3212	0
ENSBTAG00000000562	27.8028	30.8402	41.3427	29.2612	22.1179	33.8235	35.4334	46.4948	33.5112	41.8385	34.9819	47.4352	27.456	26.1082	39.1638	37.1199	30.9395	26.5246	37.3958	30.8885	31.2389	26.1369	24.3468	30.1813	29.1227	25.7861	37.3887	0
ENSBTAG00000000563	68.4898	67.1877	44.0989	54.6849	46.0413	48.065	60.992	46.4948	51.5556	54.0097	49.7399	61.6657	50.9897	43.9092	36.2781	41.641	38.8054	47.2969	43.8434	45.2027	55.7093	51.3879	53.6531	47.2402	32.6527	66.7902	47.6523	0
ENSBTAG00000000564	5.76399	6.60862	9.92225	10.0735	9.02771	5.7856	11.6175	4.04302	6.87409	11.4105	5.46592	2.37176	5.4912	14.8342	7.42052	6.18666	7.86596	5.11318	9.67134	7.91047	4.68583	6.20198	6.763	6.8892	11.4726	6.34084	5.13179	0
ENSBTAG00000000565	84.7646	64.6177	44.6501	54.6849	58.2287	55.6308	83.6461	70.3486	67.0223	69.9844	50.8331	63.2469	62.7566	59.9301	65.9602	65.6737	61.8789	53.0492	43.1986	69.3107	55.7093	74.4238	59.9652	68.2359	53.8328	71.4401	52.7841	0
ENSBTAG00000000566	14.5795	12.1158	4.96112	7.67507	5.41662	11.5712	15.6837	8.89465	8.59261	12.1712	3.27955	7.90586	12.5513	11.8673	12.7798	10.2318	6.29277	9.26763	6.44756	11.6774	9.37167	15.505	7.66473	12.7942	11.9138	11.4135	2.93245	0
ENSBTAG00000000567	0	0	0	0	0	0	0	0	0	0	0	0	0	0	0	0	0	0	0	0	0.520648	0	0	0	0.441253	0	0	25
ENSBTAG00000000568	0	0	0	0.479692	0.451385	0	0	0	0	0	1.09318	0	0.784457	0	0	0	0	0.319573	0	0	0	0.442999	0.901733	0	0	0	0	20
ENSBTAG00000000569	28.4809	36.3474	28.113	23.5049	32.9511	22.6974	19.1689	23.8538	35.2297	24.3424	23.5035	22.927	43.9296	27.2949	28.8576	38.0717	31.9883	38.3488	27.0797	29.3817	26.0324	31.4529	27.9537	24.9323	30.0052	24.0952	30.7907	0
ENSBTAG00000000570	12.8842	20.9273	14.3321	24.944	16.2499	10.2361	18.0072	9.70326	13.7482	9.1284	13.6648	9.48704	14.1202	16.6143	11.543	9.04204	17.3051	16.2982	16.7636	23.7314	15.6194	18.163	18.9364	16.0748	19.4151	16.0635	10.2636	0
ENSBTAG00000000571	88.4942	93.255	54.5724	56.124	68.6106	74.7678	63.3155	60.6454	73.8964	60.856	82.5354	46.6446	47.8519	68.2372	61.0131	49.4933	47.7202	58.1624	70.9231	63.2837	82.7831	84.1698	73.0404	76.4373	60.4516	55.7994	64.5139	0
ENSBTAG00000000573	0	0	0	0	0	0	0	0	0	0	0	0	0	0	0	0	0	0.319573	0	0.376689	0	0	0	0.328057	0	0.422723	0.733113	22
ENSBTAG00000000574	0	0	0.551236	0	0	0	0.580876	0	0	0	0	0	0	0	0	0	0	0	0	0	0	0	0	0	0.441253	0	0	24
ENSBTAG00000000575	451.626	1089.69	676.367	691.236	689.717	712.074	537.891	405.111	388.386	607.799	458.044	582.662	556.965	618.882	427.916	499.929	578.411	452.516	566.74	843.783	580.002	655.195	600.103	770.606	561.715	931.681	573.294	0
ENSBTAG00000000576	0.339058	2.20287	1.10247	0	0	0.445046	0	0	0.859261	0.7607	0	1.58117	0.784457	0	0.412251	0	0	1.27829	0	0.753378	0.520648	0.442999	0.450866	0	0.441253	1.26817	1.46623	10
ENSBTAG00000000578	57.3009	45.1589	51.8162	47.9692	44.2358	53.8506	59.2493	47.3034	52.4149	57.0525	55.7524	40.3199	45.4985	48.6561	49.0579	47.8276	37.7566	42.5033	44.4881	53.1131	51.5442	56.2609	55.9074	68.2359	56.9216	54.1085	49.8517	0
ENSBTAG00000000579	221.405	187.244	150.487	148.225	144.443	170.453	191.108	206.599	202.786	207.671	162.884	168.395	193.761	191.658	221.379	189.169	185.112	211.238	147.649	185.708	209.301	197.135	162.312	186.008	205.183	200.371	175.947	0
ENSBTAG00000000580	0	0.734291	1.10247	0	0	0	0.580876	0.404302	2.57778	0.7607	0	0	0	0	0	0	0	0	0	0	1.0413	0	0	0	0	0	0	20
ENSBTAG00000000581	126.13	76.7335	35.2791	49.4083	53.2635	56.9659	102.234	99.8627	38.6667	92.8054	44.274	55.341	50.9897	64.677	70.9072	51.8727	67.6473	43.7816	50.9357	87.0151	83.8243	74.4238	60.867	71.5165	68.8354	78.6264	58.649	0
ENSBTAG00000000582	0.678117	0.367146	0	1.43908	1.80554	0.890092	6.38964	0.404302	0.859261	0.7607	0.546592	0	1.56891	0	0.824502	1.18974	1.0488	0	1.93427	1.13007	1.0413	0.885998	1.80347	2.2964	0.882505	0	2.19934	5
ENSBTAG00000000584	0	0	0	0.479692	1.80554	0	0.580876	0.404302	0	0	0	0	0.784457	0	0.412251	1.66564	0	0	0	0.376689	1.0413	0	0.901733	0.328057	0.441253	0.422723	0	14
ENSBTAG00000000585	0	0	1.10247	0.479692	0	0	0.580876	0.404302	0	0	0	0	0	0	0	0.237948	0	0.319573	0	0	0	0.442999	0	0.328057	0	0	0	19
ENSBTAG00000000586	63.4039	85.545	61.1872	62.36	46.0413	57.411	84.8079	73.9873	68.7409	73.0272	39.3546	49.0164	73.739	95.5321	89.0462	64.9599	73.9401	61.3581	56.0937	88.5219	64.0397	87.2708	55.0057	79.3898	95.3106	76.0901	58.649	0
ENSBTAG00000000588	18.3091	7.71006	8.81978	6.236	10.3819	16.4667	12.1984	7.68175	8.59261	3.8035	12.5716	11.8588	14.9047	8.30714	7.83277	10.9456	13.6343	13.1025	10.3161	10.5473	10.413	12.404	9.46819	6.8892	12.7963	5.91812	11.7298	0
ENSBTAG00000000589	0.678117	0.734291	0	1.43908	0	0.890092	0	0.404302	0	0	0.546592	0.790586	0	0	0	0.951793	0	0	0.644756	1.50676	0.520648	0	2.7052	0.656114	0.882505	0.422723	0	12
ENSBTAG00000000590	40.687	42.5889	27.0106	20.6268	26.1804	40.9442	30.2055	38.4087	23.2	58.5739	30.6092	52.9693	22.7493	25.5148	31.7433	19.2738	15.7319	19.8136	31.593	32.7719	24.4705	39.4269	25.2485	39.0388	23.8276	36.3542	27.1252	0
ENSBTAG00000000593	2.03435	2.57002	1.65371	3.35784	0.902771	3.56037	2.3235	1.21291	2.57778	0	0.546592	0	1.56891	2.96684	2.06125	1.66564	3.14639	1.59787	1.28951	3.3902	2.08259	3.10099	0.901733	0.656114	2.64752	5.91812	0.733113	2
ENSBTAG00000000595	5.42493	8.44435	3.30742	4.31723	7.67355	6.23065	9.87489	6.87314	6.87409	7.607	4.37274	3.16235	7.06011	13.0541	9.06952	4.28307	6.29277	5.11318	7.73707	10.5473	5.20648	11.075	7.66473	9.51366	4.85378	13.1044	2.93245	0
ENSBTAG00000000597	1.01717	1.10144	0.551236	0.959384	1.80554	1.78018	0.580876	1.61721	0	1.5214	2.18637	0.790586	3.13783	2.37347	1.649	2.61743	1.0488	0.639147	0.644756	2.63682	5.20648	0	1.3526	0.656114	0.882505	1.26817	1.46623	2
ENSBTAG00000000598	111.889	77.1006	67.802	111.289	82.6035	75.2128	93.521	61.0497	66.1631	53.249	90.7343	62.4563	42.3607	49.2495	46.5844	54.7281	47.7202	62.956	79.9497	83.2482	69.7668	70.8798	78.9016	70.2042	75.013	77.3583	55.7166	0
ENSBTAG00000000599	205.13	205.234	236.48	252.798	238.783	224.303	262.556	214.28	225.986	174.961	235.035	207.924	240.044	235.567	220.967	272.689	205.564	232.969	233.402	239.197	201.491	201.564	229.942	198.147	248.867	211.784	220.667	0
ENSBTAG00000000601	2.71247	1.46858	1.65371	0.479692	0.451385	2.22523	0.580876	0.808605	0	3.0428	1.63978	0.790586	0.784457	2.37347	0	0.951793	1.0488	4.47403	0	1.50676	1.0413	1.329	2.7052	1.96834	2.20626	0.845445	0	4
ENSBTAG00000000602	38.3136	37.4489	42.9964	34.0581	27.0831	33.3785	37.1761	35.5786	25.7778	35.7529	27.3296	31.6235	28.2405	29.075	32.1556	32.123	26.7443	30.3595	30.3035	30.5118	36.966	45.6289	40.1271	36.7424	33.5352	33.3951	27.8583	0
ENSBTAG00000000603	19.6654	19.0916	13.2297	25.4237	21.6665	21.8073	30.2055	18.5979	24.9186	14.4533	20.2239	22.927	21.9648	26.7015	32.1556	23.3189	23.0735	22.3701	20.6322	24.1081	22.3879	27.9089	27.052	20.9957	28.2402	30.8588	15.3954	0
ENSBTAG00000000604	1.35623	0.734291	1.65371	2.39846	3.61108	0.890092	1.16175	4.04302	0.859261	6.8463	1.63978	3.16235	0	1.18673	3.71026	2.37948	0.524398	1.27829	1.28951	1.88344	1.56194	0.885998	2.7052	0.984172	2.20626	0.422723	2.93245	1
ENSBTAG00000000605	53.2322	47.7289	49.06	40.7738	47.3955	56.9659	44.7274	49.7292	62.726	63.1381	67.2308	62.4563	49.4208	30.8551	30.9188	48.5415	53.4886	51.7709	54.8042	36.9155	46.8583	46.9579	42.3814	43.3035	48.5378	44.3859	48.3854	0
ENSBTAG00000000606	0.339058	0.734291	0.551236	0.479692	0	0.445046	0	0.404302	0	0	0	0	0	0	0.824502	0	0.524398	0	0	0	0	0	0	0	0	0	0	19
ENSBTAG00000000607	28.4809	24.9659	20.947	13.9111	18.5068	23.5874	23.235	25.0668	16.326	38.035	27.8762	15.0211	19.6114	14.2408	17.3145	18.322	14.6831	19.494	30.3035	23.3547	20.8259	23.0359	18.9364	30.5093	18.5326	24.0952	22.7265	0
ENSBTAG00000000608	37.2964	37.4489	32.5229	29.7409	33.8539	39.6091	42.9848	32.3442	24.0593	33.4708	28.9694	33.2046	25.1026	24.9214	25.9718	28.0779	28.8419	26.5246	26.435	38.0456	47.8996	37.2119	35.1676	36.7424	35.7415	38.045	30.0576	0
ENSBTAG00000000609	183.431	154.201	204.509	199.552	174.686	225.193	180.072	179.106	134.045	182.568	155.779	169.976	157.676	127.574	175.207	182.982	168.856	181.198	174.729	183.071	127.038	169.226	205.144	169.606	172.53	188.112	172.281	0
ENSBTAG00000000611	1.35623	0.367146	0	0	0.451385	0	0.580876	0	0.859261	0	0	0.790586	0	0	0	0	0	0.95872	0	0	0	0.885998	0	0	0.441253	0.422723	0	17
ENSBTAG00000000613	58.9961	52.1347	42.9964	50.3677	46.9441	50.7353	51.698	48.112	51.5556	57.0525	53.566	54.5505	49.4208	37.3821	42.0496	44.0204	45.0982	44.4207	54.1595	53.1131	47.379	52.7169	38.7745	55.7697	46.3315	43.1177	41.7874	0
ENSBTAG00000000616	12.5452	13.2172	3.85865	4.79692	8.12494	14.2415	6.97051	9.29896	10.3111	8.3677	3.27955	9.48704	6.27566	11.8673	11.1308	7.13845	6.81717	6.0719	2.57902	12.8074	9.37167	9.30298	7.21386	5.57697	8.3838	8.87718	2.93245	0
ENSBTAG00000000617	0	0.367146	0	0	0	0	0	0	0	0	0	0	0	0	0	0	0	0	0	0	0	0	0	0	0	0	0	26
ENSBTAG00000000619	0.339058	0	0	0	0	0	0	0	0	1.5214	0	0	0	0.593367	0.412251	0.237948	0	0	0	0	0	0.442999	0	0	0.441253	0	0	20
ENSBTAG00000000620	1.01717	0	0	0	0.451385	1.78018	0	1.61721	0.859261	1.5214	0	0	1.56891	0	1.23675	0.475897	0	0	0	0.376689	1.0413	0.442999	0.450866	0.984172	0.441253	1.69089	0.733113	10
ENSBTAG00000000621	49.5025	33.7774	11.576	11.5126	15.3471	19.582	41.2422	28.7055	33.5112	16.7354	11.4784	9.48704	24.3182	51.0296	28.8576	23.5569	23.0735	19.1744	7.73707	37.2922	38.0073	41.1989	18.0347	35.7582	46.7728	42.2723	16.1285	0
ENSBTAG00000000622	290.573	204.867	248.056	226.894	255.033	282.604	267.784	236.113	195.052	277.655	229.022	241.129	242.397	176.23	190.872	241.756	220.771	214.114	219.217	211.322	242.622	210.424	240.312	217.502	214.449	232.497	258.789	0
ENSBTAG00000000623	2.03435	2.20287	0.551236	2.87815	1.35416	2.22523	1.74263	0.404302	0	0.7607	0	1.58117	0.784457	2.37347	1.649	2.14153	0.524398	1.27829	0	1.88344	0.520648	0.885998	1.3526	3.60863	1.32376	2.95906	1.46623	3
ENSBTAG00000000625	23.395	15.7873	28.6643	17.2689	21.2151	19.137	19.7498	4.04302	8.59261	4.5642	20.7705	4.74352	9.41348	4.74694	4.53476	8.56614	6.29277	8.94806	16.1189	21.0946	21.3466	23.9219	16.6821	19.0273	21.1801	16.9089	19.794	0
ENSBTAG00000000626	0.339058	0.367146	1.65371	1.43908	0.902771	0.890092	2.90438	1.21291	2.57778	3.0428	0.546592	0.790586	0.784457	2.37347	2.47351	1.90359	2.09759	0.95872	1.93427	1.88344	0.520648	0.885998	2.25433	1.96834	1.76501	3.38178	2.93245	0
ENSBTAG00000000628	7.45928	9.91294	6.61483	5.7563	5.41662	3.11532	4.64701	4.04302	6.01483	6.8463	6.5591	3.16235	9.41348	5.93367	4.94701	7.61435	7.86596	7.98934	2.57902	5.27364	9.89231	7.08798	2.7052	5.24892	7.06004	8.87718	7.33113	0
ENSBTAG00000000629	14.9186	17.623	9.92225	9.59384	9.02771	15.1316	8.71314	13.342	14.6074	23.5817	10.9318	15.0211	14.1202	13.6474	14.0165	7.85229	10.488	7.03062	12.2504	11.3007	5.20648	15.062	7.66473	10.1698	7.5013	7.18629	8.79735	0
ENSBTAG00000000630	78.3225	83.3421	56.7773	71.9538	77.1869	74.3227	73.1904	84.9035	67.0223	75.3093	83.082	87.7551	76.0923	72.9842	64.3111	78.285	74.9889	69.667	73.5022	80.2347	76.5353	76.1958	65.8265	83.3265	73.6892	70.5947	78.443	0
ENSBTAG00000000632	9.49363	6.60862	9.37101	4.31723	3.61108	7.56578	5.22788	7.68175	4.2963	6.0856	6.5591	5.5341	6.27566	5.34031	11.543	7.13845	5.76837	5.43275	4.51329	8.28715	4.68583	4.87299	5.86126	6.8892	6.17754	6.76356	5.13179	0
ENSBTAG00000000634	26.1075	22.763	20.947	23.5049	25.2776	30.7082	36.0143	16.9807	20.6223	15.214	34.9819	22.1364	17.2581	24.9214	25.5596	26.8882	25.6955	25.8855	32.2378	29.3817	22.3879	44.2999	27.5028	27.5568	33.094	27.0543	38.855	0
ENSBTAG00000000638	17.9701	14.3187	6.0636	9.59384	12.1874	13.3514	11.6175	13.342	7.73335	20.5389	8.74547	14.2306	6.27566	5.34031	6.59602	5.94871	8.39036	10.8655	16.1189	13.9375	14.0575	12.847	9.01733	12.4662	9.70756	8.03173	11.7298	0
ENSBTAG00000000639	37.6355	40.0189	25.3569	31.6597	32.9511	44.5046	38.3378	42.4518	29.2149	69.9844	34.4353	47.4352	25.1026	21.3612	25.1473	29.2676	27.7931	22.0506	48.3567	32.0186	43.7344	29.6809	31.5606	41.0071	33.5352	35.5087	36.6556	0
ENSBTAG00000000640	39.6698	47.7289	35.2791	40.2941	34.7567	53.4055	38.9187	45.6862	26.6371	39.5564	45.9137	40.3199	40.0073	28.4816	35.8658	26.6502	37.7566	39.3075	37.3958	34.2787	32.2802	38.0979	35.6184	35.7582	35.3002	40.5814	54.9834	0
ENSBTAG00000000641	5.76399	5.14004	3.85865	3.83754	5.86801	3.11532	6.38964	4.44733	4.2963	14.4533	1.09318	4.74352	3.13783	4.15357	3.29801	4.28307	2.62199	4.7936	1.28951	8.28715	4.68583	7.53098	1.80347	6.8892	5.73629	4.22723	1.46623	0
ENSBTAG00000000642	123.417	124.462	94.8126	92.1009	99.7562	126.393	95.8445	58.6239	75.615	80.6342	97.84	60.8751	68.2478	71.7974	39.9883	51.6348	49.8178	68.3887	87.042	108.11	98.9231	107.206	91.5259	110.555	102.812	92.1535	78.443	0
ENSBTAG00000000644	0.339058	1.10144	0	0	0	1.33514	0.580876	0	2.57778	0	1.09318	0	0	0	0	0.237948	0	0.639147	0	0	1.0413	0	0.901733	0.328057	1.32376	0	1.46623	14
ENSBTAG00000000646	33.9058	42.2218	27.5618	28.7815	22.1179	20.9172	44.7274	43.2604	32.6519	39.5564	21.8637	33.9952	25.8871	45.0959	44.9354	35.4543	31.9883	26.205	32.8825	28.6284	37.4867	40.3129	32.9132	42.3194	42.3603	38.8905	29.3245	0
ENSBTAG00000000647	26.1075	28.6374	20.947	26.8628	20.3123	24.9226	27.882	7.68175	7.73335	9.8891	17.4909	6.32469	15.6891	6.52704	4.94701	6.66255	11.0123	9.26763	19.9874	21.0946	18.7433	37.2119	27.052	20.6676	25.1514	17.3316	23.4596	0
ENSBTAG00000000648	26.4465	24.9659	20.947	19.1877	18.0554	23.5874	18.588	14.5549	22.3408	14.4533	12.5716	18.1835	14.1202	22.548	14.4288	13.5631	12.5855	13.4221	25.7902	28.2517	16.6607	17.72	16.6821	18.6993	19.8564	30.0133	14.6623	0
ENSBTAG00000000650	65.7773	58.3762	30.318	23.9846	33.8539	40.4992	51.1171	28.3012	20.6223	25.8638	22.9569	25.2988	18.827	39.1622	22.2616	22.1292	31.9883	20.1331	21.2769	50.4763	42.6931	50.5019	25.6994	52.8172	40.154	45.2313	20.5272	0
ENSBTAG00000000653	40.687	28.6374	11.576	25.4237	13.9929	14.2415	33.6908	33.9614	14.6074	34.9922	14.758	26.0893	18.0425	16.0209	14.0165	20.4636	17.3051	15.02	27.0797	29.7584	20.8259	23.0359	21.1907	17.7151	20.2976	21.9816	9.53046	0
ENSBTAG00000000654	1.01717	0	1.10247	2.87815	2.70831	0.445046	1.16175	0.404302	1.71852	0.7607	1.63978	0.790586	3.13783	4.15357	3.29801	1.18974	2.09759	0.95872	1.28951	3.01351	2.60324	2.65799	4.50866	1.31223	3.08877	2.11361	0.733113	1
ENSBTAG00000000655	8.47646	4.77289	4.96112	2.87815	3.1597	6.23065	6.38964	7.27744	8.59261	7.607	2.18637	5.5341	4.70674	5.34031	5.35926	6.18666	6.29277	6.0719	4.51329	9.79391	8.33037	5.31599	9.46819	7.54532	7.06004	8.03173	9.53046	0
ENSBTAG00000000656	27.1247	22.763	9.37101	9.11415	10.8332	6.67569	16.2645	5.66023	5.15556	7.607	7.1057	6.32469	5.4912	5.34031	5.35926	4.75897	3.14639	5.75232	7.09231	17.7044	16.6607	15.505	10.3699	13.4503	9.70756	17.7544	8.79735	0
ENSBTAG00000000658	16.6139	15.7873	4.96112	2.87815	4.51385	7.12074	12.1984	6.87314	6.01483	5.3249	7.65229	3.95293	7.06011	13.6474	9.89402	5.23486	8.39036	3.19573	4.51329	11.3007	7.80972	15.062	4.0578	10.8259	9.70756	8.87718	5.13179	0
ENSBTAG00000000660	11.1889	13.5844	8.26854	8.63446	10.8332	11.5712	12.1984	10.5119	10.3111	10.6498	15.8512	15.0211	11.7669	7.71377	13.192	8.32819	9.43916	10.2264	10.3161	16.5743	9.89231	14.176	13.0751	12.7942	12.3551	9.72262	13.196	0
ENSBTAG00000000662	114.602	96.9265	62.2897	76.7507	86.2146	94.7948	103.396	84.4992	99.6743	82.1556	83.6286	79.8492	85.5058	75.3576	78.3277	73.0501	76.0377	76.3781	74.1469	87.0151	91.6341	103.662	66.7282	91.856	85.603	99.3398	64.5139	0
ENSBTAG00000000664	2.37341	1.83573	1.10247	0.479692	0	0.890092	1.16175	1.61721	0	2.2821	0	0	0.784457	1.7801	0.824502	2.61743	3.14639	1.27829	0	2.26013	1.56194	1.329	2.25433	0	2.20626	0	2.19934	7
ENSBTAG00000000665	0	0	0	0	0	0	0.580876	0	0	0	0	0	0	0	0	0	0	0	0	0	0	0	0	0	0	0	0	26
ENSBTAG00000000666	20.0044	14.6858	12.6784	10.5532	16.2499	14.6865	20.3307	14.9592	23.2	13.6926	13.6648	11.0682	10.9824	13.0541	7.83277	13.5631	12.5855	11.5046	10.9608	16.951	13.0162	18.606	16.2312	12.1381	22.9451	12.6817	15.3954	0
ENSBTAG00000000667	1.01717	2.20287	2.20494	2.39846	2.70831	8.01083	1.74263	6.46884	2.57778	6.8463	3.27955	7.90586	1.56891	2.37347	2.88576	4.04512	2.62199	3.51531	1.93427	1.50676	8.33037	0.885998	1.80347	3.28057	1.32376	2.95906	2.93245	0
ENSBTAG00000000668	29.4981	58.009	52.9187	58.0427	48.7496	51.6254	69.1242	39.2173	103.971	39.5564	72.1502	45.0634	89.4281	97.3122	63.4866	71.3845	61.8789	64.5538	79.9497	59.8935	57.7919	50.5019	42.8323	67.2517	67.0704	37.6223	47.6523	0
ENSBTAG00000000670	8.1374	6.24148	4.40989	6.236	5.86801	4.89551	6.38964	5.66023	4.2963	11.4105	6.01251	3.95293	2.35337	4.15357	2.06125	2.85538	3.14639	3.19573	6.44756	7.53378	5.72713	8.41698	3.15606	6.23309	3.53002	6.34084	5.13179	0
ENSBTAG00000000671	10.5108	17.623	4.96112	2.87815	3.1597	5.34055	11.0366	6.46884	4.2963	12.9319	4.91933	10.2776	10.1979	9.49388	7.42052	6.9005	2.62199	3.19573	5.15805	6.7804	14.0575	7.97398	6.31213	12.1381	9.26631	19.0225	4.39868	0
ENSBTAG00000000672	21.6997	19.0916	23.1519	18.2283	27.9859	20.4721	20.9115	19.8108	17.1852	15.9747	12.5716	23.7176	18.827	14.2408	28.4453	14.9907	19.4027	17.257	23.856	21.848	12.4956	13.29	18.0347	14.1065	28.2402	19.4452	30.0576	0
ENSBTAG00000000675	46.451	38.9174	14.8834	16.3095	20.7637	18.2469	34.8526	27.4926	28.3556	31.9494	16.9444	20.5552	22.7493	21.3612	22.6738	16.4184	19.4027	19.1744	23.856	28.6284	36.4454	38.5409	22.9942	32.4777	29.5639	32.1269	19.794	0
ENSBTAG00000000676	82.3912	95.825	77.7243	69.5553	70.4161	81.8885	97.5872	84.9035	98.815	79.8735	71.057	58.5034	94.1348	91.9719	88.2217	85.6614	76.0377	72.8627	71.5679	84.755	102.047	101.004	76.6473	99.7294	89.133	83.2764	76.9768	0
ENSBTAG00000000678	329.226	363.841	304.834	362.167	322.289	360.042	322.386	350.935	325.66	331.665	333.968	328.093	284.758	310.331	336.809	368.106	347.676	329.48	379.761	328.096	322.802	338.008	302.531	308.374	331.822	327.187	334.299	0
ENSBTAG00000000679	27.8028	31.5745	29.2155	21.5861	22.5693	28.928	22.0733	35.1743	31.7927	27.3852	26.783	28.4611	27.456	27.8883	29.2698	24.2707	22.0247	32.5965	29.014	21.4713	33.8421	36.3259	26.1503	28.869	37.0652	32.5496	32.257	0
ENSBTAG00000000682	79.6787	61.6805	30.318	41.7332	42.8816	41.3893	62.1537	79.2433	68.7409	67.7023	36.0751	41.9011	49.4208	56.9633	57.7151	51.3968	51.391	45.3794	31.593	46.7094	47.8996	63.3488	56.3583	47.5683	61.7754	57.0676	29.3245	0
ENSBTAG00000000683	39.3308	40.386	16.5371	23.0252	17.1526	24.0325	45.3083	22.6409	29.2149	21.2996	18.5841	15.8117	21.9648	33.8219	18.9635	19.9877	17.3051	19.8136	18.6979	32.3952	35.4041	34.5539	15.7803	35.1021	31.7702	29.5906	20.5272	0
ENSBTAG00000000684	49.8416	81.5064	66.1483	70.5147	61.3884	46.7298	72.0286	31.1313	68.7409	20.5389	49.7399	39.5293	49.4208	50.4362	27.6208	41.641	14.6831	24.6072	48.3567	96.809	58.8332	73.9808	79.3525	59.7064	115.608	76.9355	34.4563	0
ENSBTAG00000000686	14.2404	9.91294	7.16607	9.59384	8.57632	8.45588	9.87489	17.385	5.15556	11.4105	9.29206	8.69645	5.4912	8.90051	9.89402	8.32819	8.91476	9.5872	12.8951	11.3007	15.0988	10.632	9.01733	11.8101	11.4726	9.2999	5.8649	0
ENSBTAG00000000687	17.9701	17.9901	11.576	17.7486	9.02771	22.6974	13.3601	19.4065	9.45187	14.4533	12.5716	15.8117	21.1803	16.0209	13.192	17.1323	20.4515	17.8961	16.7636	12.4307	14.5781	15.062	11.7225	15.7467	15.4438	11.4135	15.3954	0
ENSBTAG00000000688	0.339058	0	0	0	0	0	0	0	0	0	0	0	0	0	0	0	0	0	0	0	0.520648	0	0	0	0	0	0	25
ENSBTAG00000000690	0.339058	0	0	0	0	0.445046	0	0.404302	0	0	0	0	0	0.593367	0	0	0	0	0	0	0	0	0	0.328057	0.441253	0	0	21
ENSBTAG00000000693	35.9402	34.1446	36.9328	31.6597	35.6594	36.9388	29.6247	40.0259	39.526	46.4027	32.7955	30.8329	25.1026	29.075	32.9801	30.4574	29.8907	36.1118	39.3301	39.1756	31.7595	40.7559	36.0693	32.8057	37.9477	39.3132	30.0576	0
ENSBTAG00000000694	32.8887	31.9417	30.318	28.7815	26.1804	33.8235	31.9482	23.0452	21.4815	23.5817	36.6217	30.8329	20.3959	18.3944	18.9635	18.7979	23.5979	23.6484	25.1455	29.3817	28.6356	27.4659	29.3063	26.2446	33.094	24.9406	24.9258	0
ENSBTAG00000000695	85.7818	89.5836	63.9434	50.3677	66.805	68.0921	77.8374	52.155	48.1186	54.0097	67.2308	63.2469	49.4208	49.2495	63.4866	54.4902	53.4886	57.5232	53.5147	92.2888	65.081	70.8798	64.4739	68.564	78.1017	71.0174	57.9159	0
ENSBTAG00000000696	87.477	122.627	119.618	124.24	116.909	95.2399	101.072	91.7767	101.393	96.6089	107.679	90.9174	77.6613	119.267	96.879	95.1793	83.3792	89.161	114.122	118.657	93.7167	105.434	108.659	101.37	102.812	94.6899	96.7709	0
ENSBTAG00000000697	12.2061	15.053	9.37101	5.7563	7.67355	11.1262	10.4558	12.1291	10.3111	12.1712	5.46592	9.48704	4.70674	5.93367	9.89402	9.04204	5.24398	3.51531	6.44756	13.5608	13.0162	17.72	10.3699	12.4662	13.6788	10.5681	10.2636	0
ENSBTAG00000000698	2.37341	8.44435	7.7173	8.63446	4.51385	7.56578	6.97051	4.85163	8.59261	6.0856	6.5591	3.95293	2.35337	9.49388	11.9553	5.94871	5.24398	7.03062	4.51329	7.91047	2.08259	15.505	9.91906	12.7942	11.4726	7.60901	8.06424	0
ENSBTAG00000000699	7.79834	5.14004	3.85865	2.39846	3.61108	0.890092	7.55139	10.5119	6.87409	6.8463	2.73296	4.74352	4.70674	11.8673	7.00827	5.94871	2.62199	4.7936	3.22378	6.7804	7.80972	9.74598	6.31213	7.21726	5.73629	6.76356	5.8649	0
ENSBTAG00000000700	98.3269	112.714	101.979	111.289	100.208	114.377	110.366	96.224	94.5187	78.3521	108.225	90.1268	94.9193	115.113	98.1157	92.324	87.05	104.181	108.964	123.554	107.254	108.535	108.208	101.042	104.577	109.908	96.0377	0
ENSBTAG00000000703	19.3263	8.8115	8.26854	11.9923	7.67355	12.0162	8.13226	2.42581	7.73335	3.8035	6.01251	5.5341	4.70674	6.52704	2.88576	4.75897	6.81717	4.15445	8.38182	3.76689	3.12389	7.53098	4.50866	6.23309	11.4726	8.87718	6.59801	0
ENSBTAG00000000704	40.3479	40.386	40.7915	39.3347	36.1108	29.373	24.3968	31.5356	28.3556	44.1206	39.9012	45.0634	26.6715	35.602	37.5148	29.9815	35.1346	32.2769	44.4881	29.3817	40.6106	34.5539	37.4219	37.7266	28.2402	37.6223	35.1894	0
ENSBTAG00000000705	67.4726	59.4776	73.3144	47.9692	69.9647	69.4272	60.992	84.9035	73.0372	75.3093	76.5229	76.6869	76.0923	61.7102	75.0297	72.0983	81.2816	74.141	67.0546	52.3597	58.3126	61.5768	77.549	66.9237	59.1279	54.5312	74.0444	0
ENSBTAG00000000706	38.3136	82.6078	46.8551	60.9209	57.3259	94.7948	51.1171	39.2173	36.089	54.0097	56.8456	44.2728	45.4985	53.4031	50.7069	42.1169	49.8178	46.3382	45.7777	85.5084	59.3539	55.3749	44.6358	61.6748	72.8067	61.2948	34.4563	0
ENSBTAG00000000707	1.35623	5.87433	2.20494	4.79692	5.41662	1.33514	3.48526	2.42581	3.43704	0.7607	2.73296	3.16235	2.35337	6.52704	2.47351	2.61743	2.09759	3.19573	1.93427	4.52027	3.64454	5.75899	3.15606	3.28057	3.53002	3.8045	2.19934	0
ENSBTAG00000000710	29.4981	27.1688	13.2297	14.8705	24.3748	22.2523	27.3012	19.0022	15.4667	12.1712	7.65229	14.2306	14.9047	20.7679	14.841	9.99383	10.488	17.257	9.02658	26.3682	21.8672	27.4659	22.5433	17.387	25.5927	17.7544	5.13179	0
ENSBTAG00000000711	133.25	180.269	161.512	134.793	153.471	176.238	188.785	133.015	148.652	143.012	164.524	173.138	138.849	124.014	152.945	127.54	107.502	131.984	173.439	154.442	165.566	169.226	245.722	132.863	180.472	164.862	118.764	0
ENSBTAG00000000712	37.2964	38.5503	25.3569	28.3018	25.2776	28.928	41.2422	42.0475	39.526	31.1887	32.7955	26.8799	36.8695	35.602	35.4536	28.7917	20.4515	31.3182	27.7245	36.1621	37.4867	32.3389	30.6589	31.1654	35.7415	32.5496	23.4596	0
ENSBTAG00000000713	14.9186	11.0144	10.4735	11.0329	10.8332	9.34597	9.29402	15.3635	13.7482	14.4533	6.5591	7.11528	10.1979	14.8342	10.3063	10.7077	9.43916	4.7936	10.3161	15.4442	9.89231	11.075	13.526	13.4503	14.5613	9.72262	7.33113	0
ENSBTAG00000000715	3.72964	3.30431	0.551236	0.959384	2.25693	3.56037	2.3235	3.63872	0	5.3249	1.09318	1.58117	0.784457	1.7801	0.824502	0.713845	1.57319	1.59787	2.57902	1.88344	2.08259	3.54399	1.3526	2.95251	1.76501	1.69089	4.39868	1
ENSBTAG00000000717	43.0604	52.5018	54.0211	53.7255	44.2358	57.856	59.8302	33.9614	55.852	51.7276	69.9638	61.6657	43.1451	39.7556	37.5148	39.7374	33.037	51.4513	57.3833	38.799	55.1887	47.4009	45.5375	44.9438	49.4203	48.6131	50.5848	0
ENSBTAG00000000718	1.01717	1.83573	0.551236	0.959384	0.451385	0.445046	0	0	0	0	0.546592	0.790586	0	0.593367	0.412251	0.237948	1.57319	0.639147	0	3.01351	1.0413	1.329	0.450866	0.656114	0.441253	0	1.46623	7
ENSBTAG00000000719	0.339058	1.10144	0.551236	1.43908	2.25693	0.445046	0.580876	2.42581	0	1.5214	1.63978	3.16235	1.56891	2.37347	1.649	0.475897	1.0488	0.95872	1.93427	2.26013	1.56194	1.329	3.15606	2.95251	1.32376	0.422723	0.733113	1
ENSBTAG00000000720	0.339058	1.10144	1.10247	0	0.451385	0.890092	0	0.808605	0.859261	1.5214	0	0	0	1.18673	0.412251	0	0	0	0.644756	1.50676	1.56194	0	0.450866	0	0.441253	0	0.733113	11
ENSBTAG00000000721	17.9701	16.8887	9.37101	15.3501	14.4443	20.9172	16.8454	13.7463	12.8889	19.0175	15.3046	11.0682	17.2581	16.6143	20.2003	14.039	14.1587	18.2157	12.8951	14.6909	18.2227	16.391	14.4277	14.7626	15.4438	15.218	8.79735	0
ENSBTAG00000000725	24.7513	24.2316	14.8834	19.1877	15.7985	20.4721	16.2645	13.7463	13.7482	20.5389	16.3978	5.5341	6.27566	16.6143	7.83277	13.3251	13.1099	15.6591	15.4741	27.875	25.5118	23.4789	21.1907	18.6993	22.9451	17.7544	14.6623	0
ENSBTAG00000000726	0	0	0	0	0	0	0	0	0	0	0	0	0	0	0	0	0	0	0	0	0.520648	0	0	0.328057	0	0	0	25
ENSBTAG00000000727	20.3435	20.193	22.0494	16.7892	20.7637	22.2523	19.7498	16.9807	18.0445	19.7782	18.5841	13.44	14.1202	18.9878	19.3758	13.5631	27.2687	20.4527	19.3427	20.3412	16.1401	17.277	22.5433	16.4029	20.2976	16.0635	16.1285	0
ENSBTAG00000000728	0	0.367146	0	0	0	0	0.580876	0	0	0	0	0	0.784457	0	0	0.237948	0	0.319573	0	0.376689	0	0	0	0.328057	0	0.422723	0	19
ENSBTAG00000000730	34.2449	20.5602	29.2155	36.4566	30.6942	32.4884	22.0733	44.8776	35.2297	25.1031	45.3671	38.7387	46.283	27.2949	44.5231	54.9661	26.7443	38.988	36.7511	24.1081	40.6106	34.5539	48.2427	35.1021	24.7102	30.436	46.9192	0
ENSBTAG00000000731	3.39058	4.77289	12.6784	8.63446	5.41662	4.45046	5.80876	3.63872	1.71852	3.0428	3.27955	7.11528	3.92229	6.52704	1.649	5.23486	5.76837	4.15445	2.57902	10.1706	3.64454	6.64498	6.31213	4.5928	7.94255	5.91812	4.39868	0
ENSBTAG00000000735	6.10305	1.46858	1.10247	1.43908	1.35416	1.33514	1.74263	3.23442	1.71852	5.3249	0.546592	2.37176	3.92229	0	4.53476	3.56922	3.14639	1.59787	1.28951	0.753378	3.12389	1.772	3.15606	1.64029	3.08877	2.53634	0.733113	1
ENSBTAG00000000736	9.83269	9.17864	2.20494	2.87815	6.77078	4.45046	5.80876	4.44733	6.87409	6.0856	2.73296	7.90586	3.13783	4.74694	2.88576	2.37948	0.524398	2.55659	5.15805	3.3902	7.80972	5.75899	3.60693	2.2964	6.17754	3.8045	2.93245	0
ENSBTAG00000000737	30.8543	18.7244	7.7173	11.0329	14.4443	12.9063	23.8159	18.5979	14.6074	22.0603	11.4784	13.44	12.5513	20.1745	21.8493	13.3251	14.1587	9.5872	8.38182	24.8615	19.264	19.492	23.4451	18.3712	29.5639	25.3634	19.0609	0
ENSBTAG00000000738	66.1164	48.0961	39.1378	36.4566	36.5622	41.8343	63.3155	42.4518	39.526	35.7529	41.541	37.1576	47.0674	40.9423	48.2334	40.4512	44.0494	43.7816	52.2252	60.2702	48.9409	49.1729	40.578	56.7539	46.7728	57.913	35.1894	0
ENSBTAG00000000742	13.9014	22.0287	30.318	18.708	16.7013	20.4721	16.2645	12.5334	14.6074	15.9747	28.9694	7.90586	4.70674	11.274	10.3063	16.8943	12.5855	8.94806	24.5007	23.7314	18.7433	21.2639	17.5838	15.7467	17.2089	21.1361	12.4629	0
ENSBTAG00000000743	0	0.367146	0.551236	0	0	0	1.16175	0	0	0	0	0.790586	0	0	0.412251	0	0.524398	0.319573	0.644756	0	0	0	0.450866	0.328057	0.441253	0.422723	0	15
ENSBTAG00000000744	20.3435	21.6616	15.9858	11.9923	9.02771	18.2469	18.588	15.7678	14.6074	16.7354	13.1182	16.6023	18.0425	13.0541	10.3063	18.0841	16.7807	12.4634	14.1846	18.4578	16.6607	17.277	15.3295	12.4662	22.9451	19.868	12.4629	0
ENSBTAG00000000745	158.679	187.979	250.812	285.417	288.887	221.188	296.247	160.912	229.423	132.362	244.873	251.406	259.655	249.214	202.415	185.362	181.442	209.64	286.916	193.241	188.995	220.613	305.237	171.574	307.553	257.861	243.393	0
ENSBTAG00000000746	52.8931	61.6805	35.2791	55.6443	41.9788	49.4001	60.992	68.3271	56.7112	46.4027	38.808	48.2258	47.0674	60.5235	65.1356	54.7281	43.525	35.7922	36.7511	64.0371	60.3952	61.1338	59.0635	66.9237	61.3341	52.8403	28.5914	0
ENSBTAG00000000748	14.9186	11.7487	8.26854	12.472	7.67355	12.9063	5.80876	7.68175	7.73335	14.4533	13.6648	16.6023	9.41348	5.93367	8.65727	10.2318	9.43916	10.2264	10.9608	10.5473	11.9749	11.075	6.763	11.482	7.5013	11.4135	5.13179	0
ENSBTAG00000000749	0.678117	0.367146	0	0	0	0	0	0	0	0	0	0	0	0	0.412251	0	0	0	0	0	0	0	0	0	0	0	0	24
ENSBTAG00000000750	52.215	44.7918	30.8692	40.7738	34.3053	38.719	49.3745	42.0475	36.089	59.3346	33.8887	35.5764	32.9472	36.7888	35.8658	40.4512	41.9518	32.9161	38.0406	47.0861	35.4041	46.5149	35.1676	37.7266	40.154	42.2723	50.5848	0
ENSBTAG00000000751	0.339058	0.367146	0.551236	0	0.902771	0.890092	0	0.808605	0	0	0.546592	0	0	0.593367	0.412251	0.237948	0.524398	0.319573	0.644756	0.376689	0	0	0	0.328057	0.441253	0	0	11
ENSBTAG00000000752	11.867	15.4201	11.0247	8.15476	10.8332	9.79102	8.71314	12.1291	10.3111	10.6498	10.3852	11.0682	5.4912	4.15357	11.1308	6.4246	8.91476	8.62848	13.5399	6.40371	11.9749	11.518	11.2717	8.52949	3.53002	10.5681	8.06424	0
ENSBTAG00000000753	17.292	19.0916	15.4346	18.2283	13.9929	14.6865	21.4924	10.9162	21.4815	17.4961	20.2239	18.9741	21.9648	14.2408	14.0165	15.4666	8.91476	15.02	17.4084	16.951	18.7433	22.1499	17.5838	13.4503	12.3551	13.1044	21.2603	0
ENSBTAG00000000754	115.958	119.69	101.427	135.273	109.687	99.2453	142.315	122.908	152.948	94.3268	120.797	117.797	123.944	110.96	117.904	119.926	110.123	110.892	115.411	118.28	132.245	120.053	111.815	131.551	121.344	113.712	135.626	0
ENSBTAG00000000755	1.35623	1.10144	1.10247	0.959384	0	0.445046	0.580876	0	0	0	0.546592	1.58117	0.784457	1.18673	0	0	0.524398	0.319573	1.28951	0.753378	4.16518	0	2.7052	1.31223	0	0.845445	0	9
ENSBTAG00000000758	18.9873	15.053	5.51236	9.11415	12.6388	8.01083	11.6175	11.7248	13.7482	15.9747	9.29206	4.74352	14.9047	10.0872	12.3675	8.80409	5.76837	7.66976	7.09231	15.0676	10.9336	18.163	7.21386	9.84172	15.8851	12.259	7.33113	0
ENSBTAG00000000759	31.5324	33.0431	30.8692	36.9363	30.6942	32.4884	33.6908	23.8538	32.6519	34.2315	23.5035	36.367	41.5762	24.3281	26.7963	27.3641	25.1711	28.442	31.593	27.875	23.4292	31.0099	28.8554	24.2762	26.9164	24.9406	36.6556	0
ENSBTAG00000000763	0	0	0	0	0	0	0	0	0	0	0	0	0	0.593367	0	0	0	0	0	0	0	0	0.450866	0	0	0	0	25
ENSBTAG00000000764	41.0261	33.4103	31.4205	41.2535	37.0136	43.1695	37.1761	21.8323	28.3556	21.2996	46.4603	28.4611	26.6715	16.6143	16.9023	17.6082	25.1711	24.9267	38.6853	36.5388	41.1312	34.5539	26.1503	40.6791	28.2402	23.6725	38.1219	0
ENSBTAG00000000765	0	0	0.551236	0	0	0	0	0	0	0.7607	0	0	0	0	0	0	0	0	0	0.376689	0	0	0.901733	0	0.441253	0	0	22
ENSBTAG00000000767	32.5496	28.6374	13.7809	14.3908	17.1526	15.5766	22.0733	30.727	29.2149	33.4708	20.7705	16.6023	22.7493	23.7347	21.8493	22.3671	20.4515	16.6178	23.2112	29.005	23.9498	27.0229	16.6821	24.9323	22.5039	18.5998	13.196	0
ENSBTAG00000000770	16.2748	12.1158	15.9858	15.3501	13.5416	9.34597	18.0072	12.1291	15.4667	12.9319	10.3852	22.1364	18.0425	19.5811	16.49	19.7497	17.8295	16.6178	9.67134	18.4578	16.1401	15.062	13.9769	9.51366	11.0313	13.1044	11.7298	0
ENSBTAG00000000771	39.3308	45.1589	38.5865	39.3347	47.3955	39.1641	45.3083	32.3442	47.2593	28.9066	44.274	42.6917	43.9296	46.876	42.0496	38.5476	25.6955	35.7922	46.4224	38.4223	46.3377	46.9579	39.2254	42.9755	36.1827	39.7359	45.453	0
ENSBTAG00000000772	0	0	0	0	0	0	0	0	0	0	0	0	0	0	0	0	0	0	0	0	0	0	0	0	0	0	0	27
ENSBTAG00000000773	14.9186	15.4201	14.8834	6.71569	9.93048	11.5712	20.3307	12.1291	17.1852	9.8891	18.0375	11.8588	15.6891	12.4607	10.7185	11.8974	13.6343	11.8242	18.6979	11.3007	14.0575	11.961	13.0751	12.1381	11.9138	13.1044	18.3278	0
ENSBTAG00000000776	0.678117	0	0	0	0	0	0	1.21291	0	0	0.546592	1.58117	0	0	0	0	0.524398	0.639147	0	0.753378	0	0.442999	0.450866	0	0.882505	0	0	17
ENSBTAG00000000778	536.39	532.361	476.268	484.489	490.656	668.459	455.407	519.124	411.586	729.511	558.617	650.653	442.434	373.821	436.986	490.649	459.897	410.332	615.742	443.739	486.285	483.755	485.583	457.968	453.167	483.172	543.236	0
ENSBTAG00000000781	18.3091	25.3331	13.2297	17.7486	19.4096	21.8073	18.588	14.9592	8.59261	21.2996	10.9318	8.69645	14.9047	22.548	22.2616	18.0841	15.2075	11.8242	12.8951	31.2652	26.0324	19.935	18.9364	25.5885	22.0626	19.868	8.79735	0
ENSBTAG00000000782	87.477	114.917	78.8267	103.134	102.916	101.916	104.558	111.587	107.408	95.0875	92.3741	88.5457	94.9193	124.014	82.0379	78.5229	68.1717	91.0784	95.4238	98.6925	93.196	82.8408	75.2947	101.37	109.872	98.9171	101.903	0
ENSBTAG00000000783	3.39058	2.20287	2.75618	3.83754	0.902771	3.56037	3.48526	3.63872	5.15556	1.5214	3.82614	2.37176	1.56891	1.18673	0.412251	0.951793	2.09759	1.27829	0.644756	3.01351	3.12389	2.65799	4.0578	2.95251	2.20626	1.69089	0.733113	0
ENSBTAG00000000784	24.4122	18.7244	15.9858	17.7486	23.0207	18.6919	22.6542	28.3012	28.3556	21.2996	17.4909	17.3929	14.9047	24.9214	22.6738	18.0841	13.6343	20.1331	16.1189	13.9375	22.9085	22.1499	22.0925	16.4029	19.8564	15.218	20.5272	0
ENSBTAG00000000785	21.0216	12.483	8.81978	3.83754	5.41662	8.01083	16.2645	8.49035	9.45187	10.6498	8.74547	5.5341	13.3358	7.12041	7.83277	9.75588	8.39036	7.03062	6.44756	16.5743	13.5369	19.935	13.9769	15.4187	11.9138	10.9908	9.53046	0
ENSBTAG00000000786	15.9357	18.7244	8.81978	11.0329	8.57632	14.2415	18.0072	11.3205	10.3111	15.9747	8.74547	7.90586	14.1202	13.6474	11.543	10.4697	11.0123	12.1438	8.38182	11.6774	16.1401	11.961	13.526	11.8101	16.3264	13.9498	10.9967	0
ENSBTAG00000000789	27.8028	26.8016	28.113	26.3831	18.5068	26.2577	27.882	24.6624	28.3556	30.428	34.4353	30.8329	28.2405	14.8342	23.9106	27.3641	19.9271	23.0093	39.9749	29.005	35.4041	26.5799	24.3468	24.9323	27.7989	31.2815	21.2603	0
ENSBTAG00000000791	0.339058	1.83573	2.75618	4.31723	1.80554	2.22523	1.74263	1.61721	1.71852	0.7607	1.63978	1.58117	1.56891	1.18673	1.23675	2.14153	0	0.95872	1.93427	1.88344	3.12389	0.885998	0.450866	5.24892	1.76501	1.69089	2.93245	1
ENSBTAG00000000792	0.339058	0.367146	0	0	0	0.445046	0	1.61721	0	0	0.546592	1.58117	0	1.18673	0	0	0	0.319573	0	0.753378	0	0.442999	0	0	0.441253	0.845445	0	15
ENSBTAG00000000793	40.0089	51.7675	40.7915	50.3677	42.8816	44.0596	62.7346	31.9399	47.2593	35.7529	49.7399	51.3881	50.2053	39.7556	39.9883	44.0204	45.6226	62.6364	45.7777	38.4223	36.966	47.4009	49.1444	47.8963	63.5404	40.5814	44.7199	0
ENSBTAG00000000795	3.72964	6.97577	10.4735	2.87815	2.25693	2.67028	0.580876	8.49035	1.71852	3.8035	1.63978	1.58117	5.4912	9.49388	4.53476	2.37948	2.09759	2.87616	1.93427	4.52027	2.60324	5.75899	6.763	5.24892	6.17754	5.91812	2.19934	0
ENSBTAG00000000797	52.554	41.4875	50.7137	47.0098	35.6594	64.0866	42.4039	42.8561	42.963	53.249	45.3671	46.6446	38.4384	40.349	45.7599	51.1589	44.5738	46.3382	59.9623	48.2162	48.9409	56.7039	49.5953	39.3669	50.3028	48.1904	55.7166	0
ENSBTAG00000000799	40.687	34.8788	39.1378	44.6114	39.2705	38.719	47.051	53.3679	43.8223	25.1031	36.6217	33.9952	40.7918	48.6561	45.3476	42.3548	33.5614	39.6271	30.9483	41.4358	47.379	42.0849	45.5375	30.5093	43.2428	53.2631	31.5238	0
ENSBTAG00000000801	18.9873	12.8501	6.61483	12.472	15.7985	8.90092	13.941	20.6194	8.59261	9.8891	10.3852	15.0211	12.5513	21.3612	11.543	10.7077	13.1099	9.26763	14.1846	12.8074	15.0988	7.08798	11.2717	17.387	15.4438	16.9089	8.06424	0
ENSBTAG00000000802	5.08587	11.3815	6.0636	8.15476	9.02771	11.5712	7.55139	17.7893	6.87409	13.6926	7.65229	7.90586	8.62903	8.90051	10.7185	7.61435	6.29277	12.7829	10.3161	7.91047	7.80972	8.85998	8.56646	12.7942	15.4438	14.7953	7.33113	0
ENSBTAG00000000803	8.1374	11.3815	3.85865	15.8298	3.1597	10.6811	11.6175	8.08605	6.87409	8.3677	6.5591	10.2776	7.06011	11.274	11.543	8.32819	5.24398	5.75232	7.73707	8.28715	10.9336	12.404	11.2717	8.52949	13.2376	8.45445	10.9967	0
ENSBTAG00000000804	41.3651	40.386	36.9328	38.3754	35.2081	40.9442	68.5434	41.2388	43.8223	38.7957	44.274	52.9693	35.3006	43.3158	42.4618	30.9333	36.7078	36.4314	44.4881	33.902	44.2551	49.6159	49.5953	36.7424	64.4229	55.7994	41.7874	0
ENSBTAG00000000805	0	0	1.10247	0	0	0	0	0	0	0	0	0	0	0	0	0	0	0	0	0	0	0	0	0	0	0	0	26
ENSBTAG00000000806	63.0648	63.8834	60.0847	52.2864	49.201	54.7407	56.345	68.3271	76.4742	104.216	59.5785	68.781	69.8167	73.5775	68.0214	66.3876	67.6473	61.0385	65.7651	48.2162	59.8745	47.4009	58.6126	56.7539	53.3916	65.9447	46.9192	0
ENSBTAG00000000807	19.6654	20.5602	28.6643	20.1471	13.0902	28.483	15.6837	16.1721	17.1852	19.0175	15.8512	22.927	20.3959	7.71377	15.2533	12.3733	19.9271	18.5353	29.014	18.8344	17.1814	24.3649	22.5433	21.3237	15.8851	28.3224	19.0609	0
ENSBTAG00000000808	23.056	25.7002	23.7031	20.6268	23.0207	26.2577	21.4924	26.684	17.1852	22.821	32.7955	24.5082	20.3959	23.7347	16.9023	24.9846	15.2075	21.731	27.0797	24.8615	21.8672	22.5929	27.052	24.9323	26.4752	25.3634	24.1927	0
ENSBTAG00000000809	0	0	0	0	0	0	0	0	0	0	0	0	0	0	0	0	0	0	0	0.376689	0	0	0	0	0	0	0	26
ENSBTAG00000000810	71.8804	79.6706	79.9292	75.7913	69.062	103.696	62.7346	57.0066	68.7409	55.5311	67.2308	75.1057	75.3079	48.6561	44.5231	52.1107	50.3422	69.9866	103.161	64.4138	66.1223	81.5118	93.3293	73.4848	71.0417	68.9038	65.9801	0
ENSBTAG00000000811	10.5108	11.3815	8.26854	15.3501	9.47909	12.0162	7.55139	7.27744	8.59261	17.4961	10.9318	10.2776	6.27566	8.90051	9.48177	6.9005	7.34157	10.2264	11.6056	14.6909	7.28907	12.847	10.3699	7.54532	13.6788	11.8362	15.3954	0
ENSBTAG00000000812	3.05152	3.30431	0	1.91877	0	0.890092	1.16175	1.21291	2.57778	3.0428	1.09318	1.58117	0	1.18673	2.06125	0.951793	1.0488	1.27829	0.644756	3.76689	1.56194	0.885998	1.3526	1.96834	2.64752	2.95906	0	4
ENSBTAG00000000813	5.76399	6.24148	2.20494	7.19538	4.96524	6.67569	3.48526	4.85163	3.43704	6.8463	2.73296	7.11528	0.784457	8.90051	4.94701	3.56922	4.71958	3.19573	3.86853	7.15709	7.28907	8.85998	3.60693	6.56114	5.73629	6.34084	6.59801	0
ENSBTAG00000000815	32.8887	28.6374	13.7809	11.0329	9.47909	20.0271	17.4263	9.70326	12.0297	22.0603	13.6648	15.0211	13.3358	8.30714	7.42052	9.75588	5.24398	12.7829	16.1189	20.3412	16.1401	17.72	15.3295	16.4029	15.4438	19.4452	10.2636	0
ENSBTAG00000000816	31.8715	30.106	24.8056	29.7409	28.4373	34.7136	33.6908	29.5141	39.526	44.8813	31.7023	30.0423	21.9648	30.2617	18.139	27.1261	24.6467	35.7922	31.593	25.9915	29.6769	31.4529	28.8554	29.8532	26.9164	28.7451	37.3887	0
ENSBTAG00000000817	67.1335	64.2505	29.2155	32.1394	40.1733	46.2848	77.8374	49.7292	60.1483	44.8813	45.9137	52.9693	57.2654	66.4571	46.5844	38.7856	34.6102	45.3794	36.7511	54.2432	56.7506	69.5508	36.0693	70.8604	67.9529	67.2129	38.1219	0
ENSBTAG00000000818	0.339058	0.367146	0.551236	0	0.902771	1.33514	0.580876	0.808605	0	0	0	0	0	1.18673	0.412251	0	0.524398	0	0	0	1.0413	1.772	0.450866	0.984172	0	0.422723	0.733113	11
ENSBTAG00000000819	7.79834	9.91294	4.96112	7.19538	8.57632	8.45588	6.97051	13.342	14.6074	12.1712	6.01251	7.11528	7.06011	13.6474	10.7185	8.80409	7.86596	9.26763	7.09231	11.3007	13.5369	12.404	7.66473	8.52949	7.06004	6.34084	8.06424	0
ENSBTAG00000000820	6.10305	9.91294	5.51236	6.71569	10.8332	12.0162	11.0366	5.25593	6.01483	9.8891	10.9318	4.74352	7.06011	7.71377	7.42052	8.80409	5.76837	6.39147	7.73707	12.8074	10.413	10.189	12.6243	8.20143	10.5901	8.45445	8.79735	0
ENSBTAG00000000821	1.01717	1.83573	0	0	0.902771	0.445046	1.74263	2.02151	0.859261	1.5214	0	3.16235	0.784457	1.18673	1.649	0.713845	0	0.639147	0	2.63682	0.520648	1.329	0.450866	0.984172	2.20626	0	0	7
ENSBTAG00000000824	25.7684	26.8016	18.1908	15.8298	16.2499	16.9118	19.7498	14.1506	19.763	13.6926	15.3046	18.9741	25.1026	27.8883	15.2533	16.8943	16.7807	15.9787	15.4741	18.4578	22.9085	21.7069	26.6011	20.9957	26.0339	15.218	13.196	0
ENSBTAG00000000825	25.4294	16.8887	14.3321	17.7486	14.8957	25.3676	19.1689	12.1291	8.59261	11.4105	19.6773	6.32469	4.70674	10.6806	4.94701	4.75897	8.91476	10.5459	14.1846	15.8209	9.89231	15.948	15.3295	14.1065	12.3551	13.1044	16.8616	0
ENSBTAG00000000827	73.5757	64.9848	50.7137	60.9209	53.2635	52.9605	82.4844	63.4755	55.852	63.1381	61.2183	41.1105	54.1275	62.3036	69.6704	61.3907	55.5861	49.5339	61.2518	60.6469	80.7005	69.9938	51.3988	65.6114	72.3654	65.522	61.5815	0
ENSBTAG00000000828	2.37341	2.20287	0.551236	6.71569	3.1597	0.890092	0.580876	3.63872	1.71852	2.2821	2.18637	1.58117	0	4.15357	7.00827	2.37948	3.67078	3.51531	0.644756	2.63682	6.24778	0.885998	4.0578	2.62446	6.17754	4.64995	1.46623	1
ENSBTAG00000000829	5.08587	5.14004	5.51236	6.71569	6.31939	11.5712	11.0366	5.66023	6.01483	8.3677	3.27955	5.5341	3.13783	6.52704	7.42052	6.9005	4.71958	9.26763	1.28951	4.52027	5.20648	6.20198	5.4104	7.21726	5.29503	7.18629	5.13179	0
ENSBTAG00000000830	12.2061	7.34291	7.7173	10.0735	9.93048	7.12074	12.1984	10.5119	11.1704	6.8463	10.3852	3.16235	9.41348	3.5602	9.06952	9.99383	7.86596	6.0719	6.44756	10.924	9.37167	12.404	5.86126	8.52949	9.70756	9.2999	2.19934	0
ENSBTAG00000000831	12.2061	16.5216	12.6784	15.3501	11.736	15.1316	17.4263	11.3205	8.59261	20.5389	10.3852	9.48704	8.62903	26.7015	18.139	10.2318	13.6343	14.3808	7.73707	15.8209	17.1814	16.391	13.526	21.9798	22.0626	12.259	16.8616	0
ENSBTAG00000000833	55.2665	52.869	48.5088	63.3193	48.7496	49.8452	56.9258	40.4302	45.5408	54.7704	81.4422	38.7387	43.1451	28.4816	32.1556	42.1169	34.6102	53.0492	58.6728	52.3597	57.2713	50.9449	64.023	58.3942	58.6866	47.3449	55.7166	0
ENSBTAG00000000835	36.9574	42.5889	35.8303	35.4972	24.8262	35.6037	53.4406	31.9399	30.9334	25.1031	38.808	41.1105	40.7918	34.4153	45.7599	36.1681	25.6955	35.4727	31.593	40.3057	46.8583	41.6419	42.3814	38.3827	53.8328	37.6223	38.855	0
ENSBTAG00000000836	352.621	365.677	460.833	364.086	393.608	438.816	399.643	253.902	468.297	290.587	560.803	401.618	437.727	278.289	267.963	306.002	294.187	387.962	497.107	292.311	346.231	402.243	470.254	319.528	338.882	306.051	405.411	0
ENSBTAG00000000837	135.623	128.868	103.632	108.41	112.395	113.042	113.852	118.056	116	173.44	106.039	139.934	97.2727	90.7852	85.3359	116.595	97.0136	102.264	128.951	112.63	113.501	125.812	95.5837	125.318	111.637	114.558	106.301	0
ENSBTAG00000000838	112.906	85.1778	63.3921	73.3929	56.8746	72.5425	85.9696	61.454	56.7112	60.0953	63.4047	51.3881	80.7991	59.3367	41.6373	49.9691	50.8666	49.2143	62.5413	80.9881	83.3037	94.8018	81.1559	82.6704	73.248	74.3992	67.4464	0
ENSBTAG00000000841	5.76399	7.71006	3.85865	4.79692	3.61108	3.11532	4.64701	4.85163	2.57778	3.0428	1.63978	0.790586	0	1.18673	2.88576	1.42769	3.67078	2.23701	2.57902	7.53378	4.16518	2.65799	3.15606	5.90503	4.41253	5.91812	2.93245	1
ENSBTAG00000000842	13.9014	15.4201	3.30742	3.83754	6.31939	6.23065	8.13226	6.87314	9.45187	11.4105	9.83866	7.11528	7.06011	5.93367	7.42052	5.47281	7.86596	7.03062	8.38182	6.7804	5.72713	4.87299	4.95953	7.54532	11.0313	11.8362	7.33113	0
ENSBTAG00000000843	30.5152	25.7002	13.2297	37.416	26.6317	22.2523	27.3012	30.727	24.0593	11.4105	18.5841	23.7176	18.827	30.8551	28.0331	28.7917	16.7807	29.0812	24.5007	38.799	32.8008	29.6809	28.8554	25.2604	33.094	34.6633	30.7907	0
ENSBTAG00000000845	0.339058	0	0	0.479692	0	0	0	0	0	0.7607	0	0	0	0	0	0.237948	0	0.639147	0	0	0	0	0.450866	0	0	0	0	21
ENSBTAG00000000848	333.633	303.262	245.851	277.262	261.352	337.345	292.181	245.007	292.149	310.366	316.477	271.171	254.164	264.048	223.44	255.557	217.625	264.926	292.074	314.158	292.604	304.783	261.503	305.749	300.934	287.874	303.509	0
ENSBTAG00000000851	20.3435	16.8887	23.7031	11.0329	16.7013	17.8018	23.235	23.0452	14.6074	20.5389	15.8512	15.0211	15.6891	20.1745	25.1473	23.3189	21.5003	20.4527	18.0532	18.4578	16.1401	15.948	17.1329	18.0431	20.2976	19.4452	16.1285	0
ENSBTAG00000000853	0	0	0	0	0	0	0	0	0	0	0	0	0	0	0	0	0	0	0	0	0	0	0	0	0	0	0	27
ENSBTAG00000000854	14.2404	10.6472	9.37101	6.236	4.51385	10.6811	9.87489	14.9592	9.45187	8.3677	9.83866	10.2776	11.7669	17.801	16.49	10.7077	11.5367	10.5459	8.38182	7.53378	6.76843	15.505	7.66473	12.7942	9.26631	9.2999	7.33113	0
ENSBTAG00000000855	44.7557	41.1203	52.3674	39.3347	41.5275	39.1641	37.7569	33.1528	38.6667	38.035	35.5285	44.2728	32.9472	42.1291	42.4618	38.3097	41.9518	31.6378	38.6853	44.0726	41.1312	49.6159	40.578	47.5683	37.5065	39.3132	21.9934	0
ENSBTAG00000000856	6.10305	13.2172	6.0636	6.71569	6.31939	6.67569	7.55139	7.68175	7.73335	17.4961	5.46592	7.11528	4.70674	11.274	6.18376	7.85229	6.81717	7.03062	7.09231	11.3007	9.89231	10.189	8.56646	9.1856	8.3838	8.87718	5.8649	0
ENSBTAG00000000857	32.2105	33.0431	29.2155	20.6268	19.4096	24.0325	31.9482	19.4065	32.6519	25.8638	25.1432	20.5552	18.0425	13.0541	15.6655	12.1354	9.96355	13.4221	21.9217	28.6284	31.7595	34.5539	27.052	33.1338	25.5927	21.5589	21.2603	0
ENSBTAG00000000859	34.2449	37.4489	36.9328	30.7003	21.2151	42.7244	36.5952	35.9829	24.9186	50.2062	23.5035	36.367	32.1627	18.3944	28.0331	26.8882	39.3298	30.0399	42.5539	30.5118	32.8008	31.8959	33.815	33.7899	26.4752	41.0041	27.1252	0
ENSBTAG00000000861	0.339058	0	0	0	0	0	0	0	0	0.7607	0	0	0	0	0	0	0	0	0	0.376689	0	0.442999	0.450866	0	0	0	0	22
ENSBTAG00000000868	3.39058	2.57002	5.51236	2.39846	0.451385	3.56037	2.90438	1.61721	5.15556	2.2821	2.73296	0	3.13783	6.52704	3.71026	2.85538	3.14639	2.87616	1.93427	4.52027	2.08259	2.21499	5.86126	3.28057	2.20626	0.845445	2.93245	1
ENSBTAG00000000869	2.71247	3.30431	0	0	0.902771	1.33514	2.3235	1.61721	0	3.0428	2.73296	0	0.784457	0.593367	0.412251	0.237948	5.24398	2.23701	0	1.88344	1.56194	2.65799	1.3526	2.2964	0.882505	1.69089	1.46623	5
ENSBTAG00000000871	46.451	37.816	27.5618	35.0175	26.6317	36.9388	42.4039	28.7055	34.3704	26.6245	40.4478	30.0423	35.3006	36.1954	21.0248	28.0779	28.8419	25.8855	35.4616	39.929	38.0073	34.5539	36.971	45.928	36.1827	46.0768	32.257	0
ENSBTAG00000000872	0	0	0	0	0	0	0	0	0.859261	0	0	0	0	0	0	0	0	0	0	0	0	0	0	0	0	0	0	26
ENSBTAG00000000873	1.35623	1.46858	0	0.479692	0	2.22523	2.3235	0.404302	0.859261	1.5214	1.09318	0	0	0	1.23675	1.42769	0.524398	1.59787	1.28951	1.13007	2.60324	1.772	2.7052	0.984172	3.08877	3.38178	0	6
ENSBTAG00000000874	139.353	158.24	138.36	124.72	132.707	129.508	149.285	138.676	118.578	178.764	123.53	128.075	160.029	126.387	147.174	145.624	148.929	125.273	148.939	166.12	156.715	137.33	133.456	160.092	141.201	161.903	136.359	0
ENSBTAG00000000875	20.6826	14.3187	7.7173	14.8705	12.1874	13.7964	25.5585	4.04302	11.1704	7.607	9.29206	7.11528	11.7669	12.4607	9.06952	12.1354	14.1587	6.71104	9.67134	15.8209	9.89231	22.5929	13.0751	17.059	15.8851	12.259	8.79735	0
ENSBTAG00000000877	3.05152	1.83573	3.30742	1.43908	0.451385	3.56037	8.13226	3.23442	9.45187	3.8035	4.91933	1.58117	2.35337	4.15357	2.88576	3.56922	7.86596	4.15445	2.57902	4.14358	3.64454	1.772	2.7052	4.26474	3.97127	3.38178	1.46623	0
ENSBTAG00000000878	110.533	100.231	96.4663	92.5806	105.173	94.3498	130.116	111.587	111.704	84.4377	83.6286	90.1268	95.7038	110.366	116.255	111.122	88.0988	98.7482	102.516	120.164	104.65	111.636	110.011	107.275	111.637	111.176	79.1762	0
ENSBTAG00000000879	8.81552	9.17864	6.0636	5.7563	5.41662	7.12074	5.22788	6.06454	1.71852	7.607	3.82614	6.32469	7.06011	4.74694	8.24502	5.71076	3.67078	5.11318	9.67134	9.41722	9.89231	10.632	5.86126	4.92086	3.97127	8.45445	6.59801	0
ENSBTAG00000000880	40.3479	34.5117	40.2402	42.2129	32.0484	35.6037	44.1466	38.813	41.2445	25.8638	39.9012	45.854	35.3006	35.0087	42.4618	44.7343	44.0494	48.2556	32.2378	33.902	39.0486	41.1989	36.5202	32.4777	47.214	43.1177	40.3212	0
ENSBTAG00000000885	3.72964	1.46858	3.30742	1.43908	1.35416	2.67028	1.16175	4.04302	1.71852	3.8035	4.91933	4.74352	0	1.7801	2.06125	6.18666	3.14639	2.23701	3.86853	1.88344	1.56194	2.65799	1.80347	1.64029	3.08877	1.69089	0.733113	1
ENSBTAG00000000886	0	0.367146	1.10247	0	0	0	1.16175	0	0	0	0	0	0	0.593367	0.412251	0.237948	0.524398	0.319573	0	0	0	0.885998	0.450866	0	0.882505	0.422723	0	15
ENSBTAG00000000888	1.35623	0.367146	2.20494	0.959384	3.1597	0.890092	2.3235	2.02151	2.57778	1.5214	0.546592	0.790586	0	1.18673	0.824502	2.14153	0.524398	2.23701	3.22378	1.50676	3.12389	1.329	1.80347	0.656114	1.76501	1.26817	0	2
ENSBTAG00000000892	9.15457	5.14004	4.40989	3.35784	4.51385	1.78018	3.48526	8.08605	5.15556	7.607	2.73296	1.58117	9.41348	8.90051	4.12251	5.94871	6.81717	5.43275	3.22378	4.89695	6.76843	7.08798	6.31213	7.21726	3.53002	5.91812	8.79735	0
ENSBTAG00000000893	0	0	0	0	0.451385	0	0	0	0	0	0	0	0	0	0	0	0	0	0	0	0.520648	0	0	0	0	0	0	25
ENSBTAG00000000894	156.306	183.206	176.396	137.672	155.277	183.359	120.241	192.448	163.26	220.603	208.798	240.338	174.149	106.806	127.798	121.83	139.49	162.024	179.242	143.518	168.69	147.962	160.508	161.732	132.817	171.625	188.41	0
ENSBTAG00000000895	8.1374	6.60862	7.16607	10.5532	7.22217	7.12074	8.71314	13.342	5.15556	5.3249	7.1057	3.95293	6.27566	5.34031	5.77151	10.2318	7.34157	5.43275	6.44756	6.7804	7.28907	5.31599	5.4104	8.20143	6.61879	2.95906	8.06424	0
ENSBTAG00000000897	271.925	247.823	300.424	268.628	283.47	338.68	262.556	244.199	325.66	212.996	371.136	226.898	342.023	293.123	265.902	330.034	330.895	330.439	333.339	303.611	278.547	307.441	269.618	271.631	311.524	270.543	338.698	0
ENSBTAG00000000898	20.6826	19.4587	9.92225	12.472	18.0554	16.4667	22.6542	16.1721	24.9186	22.0603	10.9318	10.2776	19.6114	22.548	18.139	19.2738	15.7319	16.2982	10.3161	22.6013	23.9498	19.049	12.1734	19.0273	23.3864	21.1361	13.9291	0
ENSBTAG00000000899	1.35623	1.83573	1.10247	1.91877	4.51385	2.67028	4.06613	5.25593	2.57778	2.2821	4.37274	3.16235	5.4912	0.593367	3.71026	3.33128	3.67078	3.19573	0.644756	1.88344	2.60324	3.54399	1.3526	3.28057	1.32376	2.95906	0.733113	0
ENSBTAG00000000900	14.9186	10.2801	14.8834	13.4314	14.8957	11.5712	12.7793	14.1506	9.45187	21.2996	14.2114	16.6023	8.62903	17.801	13.6043	11.8974	19.9271	12.4634	12.2504	17.7044	14.5781	15.505	9.01733	11.8101	10.5901	11.8362	8.06424	0
ENSBTAG00000000902	258.702	210.007	129.54	110.329	106.978	138.409	264.299	246.624	189.037	187.893	98.9332	123.331	191.408	248.027	274.147	202.256	164.136	144.767	104.45	242.211	260.324	239.219	191.618	210.285	252.397	236.302	102.636	0
ENSBTAG00000000905	4.0687	5.87433	7.16607	8.63446	4.06247	5.34055	1.74263	4.44733	10.3111	0.7607	6.5591	5.5341	5.4912	6.52704	8.24502	5.23486	6.81717	7.66976	5.8028	6.40371	7.28907	3.54399	4.0578	5.90503	7.06004	5.07267	0.733113	0
ENSBTAG00000000908	0.339058	1.46858	1.10247	0.959384	1.80554	1.33514	0	1.21291	0	0	0	0	0	4.15357	0.824502	0.475897	1.0488	0.319573	0.644756	2.63682	0	1.329	0.901733	1.64029	0	2.11361	0.733113	8
ENSBTAG00000000910	73.2366	74.1634	24.8056	60.9209	43.333	45.3947	130.697	58.6239	122.874	30.428	45.3671	28.4611	72.1701	150.122	82.8624	72.5742	71.8425	47.6164	32.8825	115.267	134.327	95.2448	75.7456	132.207	122.227	86.2354	60.1152	0
ENSBTAG00000000911	23.056	19.0916	22.6007	20.6268	23.472	21.8073	20.3307	20.6194	24.0593	9.8891	19.1307	23.7176	17.2581	16.6143	21.0248	20.7015	15.2075	16.2982	12.8951	19.9645	19.7846	19.935	15.3295	22.6359	25.5927	16.0635	15.3954	0
ENSBTAG00000000913	39.6698	44.7918	52.3674	44.6114	41.0761	56.0758	39.4996	35.5786	40.3853	39.5564	72.6967	54.5505	41.5762	36.7888	29.2698	32.361	38.281	48.5752	50.9357	40.6824	42.6931	41.6419	45.0866	40.023	44.5665	43.1177	62.3146	0
ENSBTAG00000000914	0.339058	0.367146	0.551236	0.959384	1.80554	1.78018	1.74263	0.404302	0	0	0	0	0	0.593367	0	0.951793	1.0488	0	0.644756	0.753378	0.520648	0	0.450866	1.31223	0.441253	0.845445	0	9
ENSBTAG00000000916	0	1.10144	0	0.479692	0	0	0	0	0	0	0	0	0	0	0.412251	0	0	0	0	0.753378	0	0.442999	0.450866	0.328057	0	0	0	20
ENSBTAG00000000917	47.4682	62.7819	37.484	50.3677	39.2705	57.411	54.6023	49.7292	42.1038	51.7276	21.8637	40.3199	40.0073	52.2163	51.1191	36.1681	46.6714	35.7922	39.9749	61.4003	46.8583	47.4009	36.5202	54.1294	56.0391	54.1085	41.0543	0
ENSBTAG00000000918	26.4465	19.8259	12.6784	11.9923	9.47909	12.9063	22.0733	19.0022	20.6223	14.4533	7.1057	7.90586	15.6891	22.548	21.0248	15.7046	16.7807	7.66976	3.86853	22.2246	24.4705	22.1499	17.1329	24.2762	30.4464	19.4452	8.06424	0
ENSBTAG00000000919	1.35623	3.30431	2.75618	2.39846	2.70831	1.33514	2.3235	1.61721	0	4.5642	2.73296	0	3.92229	2.37347	2.47351	1.66564	0.524398	1.59787	1.28951	3.01351	2.60324	2.21499	3.15606	4.92086	4.85378	1.26817	1.46623	2
ENSBTAG00000000920	22.0388	16.5216	4.40989	7.19538	4.06247	5.7856	16.2645	8.49035	14.6074	12.1712	3.82614	4.74352	4.70674	10.0872	6.59602	6.18666	4.19518	6.0719	2.57902	16.1976	12.4956	18.163	7.21386	16.7309	18.0914	13.5271	5.8649	0
ENSBTAG00000000923	0	0	0.551236	0	0	0	0	0	0	0	0	0	0	0	0	0	0	0	0	0	1.0413	0	0	0	0	0	0	25
ENSBTAG00000000924	0	0	0	0	0	0	0	0	0	0	0	0	0	0	0	0	0	0	0	0	0.520648	0	0	0	0	0	0	26
ENSBTAG00000000925	3.72964	4.0386	2.20494	5.27661	4.06247	4.00542	4.64701	6.06454	4.2963	3.0428	2.18637	3.95293	1.56891	5.34031	7.42052	3.56922	3.67078	4.7936	3.22378	3.3902	2.60324	5.75899	3.60693	3.93669	3.08877	4.22723	1.46623	0
ENSBTAG00000000926	0	0.367146	0	0	0	0	1.16175	0	0	0	0	0	0	0	0	0	0	0.319573	0	0	0	0	0	0	0.441253	0	0	23
ENSBTAG00000000928	54.9274	58.7433	39.689	46.5301	44.2358	65.8668	49.3745	35.9829	54.1334	36.5136	61.2183	34.7858	53.3431	36.1954	35.0413	48.7794	39.3298	41.8641	49.6462	46.7094	56.23	51.8309	48.2427	49.5366	45.0078	48.1904	46.1861	0
ENSBTAG00000000929	0	0	0	0	0	0	0	0	0	0	0	0	0	0	0	0	0	0	0	0	0	0	0	0	0.441253	0	0	26
ENSBTAG00000000930	0	0	0	0	0	0	0.580876	0.808605	0	0	0	0	0	0	0	0	0	0	0	0	0	0	0	0	0.882505	0	0	24
ENSBTAG00000000933	9.49363	5.50719	5.51236	4.79692	3.1597	4.45046	11.6175	7.68175	5.15556	1.5214	3.27955	1.58117	3.13783	8.30714	3.71026	4.52102	4.19518	3.83488	2.57902	8.28715	10.9336	10.189	4.95953	6.23309	7.06004	4.64995	1.46623	0
ENSBTAG00000000936	0	0.367146	0.551236	0.479692	0	0	0	1.21291	0	0	0	0	0.784457	0	0.412251	0.237948	0	0.319573	0	0.376689	0	0.442999	0	0.328057	0	0	0	16
ENSBTAG00000000937	175.293	158.974	151.59	177.006	170.172	169.563	212.601	192.044	208.8	171.918	229.569	176.301	169.443	186.317	180.566	179.651	175.673	189.827	179.887	163.86	172.855	205.551	176.289	183.056	191.945	172.471	190.609	0
ENSBTAG00000000939	30.8543	29.0045	22.6007	28.3018	32.0484	27.1478	33.1099	31.5356	29.2149	22.821	31.7023	31.6235	31.3783	32.6352	30.5066	28.5538	25.6955	25.8855	20.6322	36.5388	39.5693	28.3519	22.9942	42.3194	37.5065	30.0133	19.794	0
ENSBTAG00000000940	35.6011	29.7388	25.3569	36.4566	31.597	28.483	24.3968	30.3227	21.4815	27.3852	38.808	30.0423	35.3006	11.274	22.6738	27.84	26.7443	35.1531	37.3958	28.2517	28.115	29.2379	32.0115	30.1813	31.3289	29.1679	39.5881	0
ENSBTAG00000000941	126.469	103.535	106.94	108.41	122.325	97.4651	105.139	96.224	153.808	120.951	125.17	125.703	143.556	106.213	117.904	117.071	117.465	134.54	148.939	84.3783	113.501	114.737	117.225	101.698	105.901	113.712	104.102	0
ENSBTAG00000000942	97.9879	105.371	78.2755	93.0602	75.3814	88.5642	116.175	76.8175	97.9557	50.9669	65.0445	59.294	103.548	107.993	73.7929	74.9537	79.7084	75.7389	80.5945	114.137	110.898	115.18	97.3871	100.714	143.407	98.0717	54.2503	0
ENSBTAG00000000943	22.0388	22.763	15.9858	21.1064	14.4443	16.9118	22.0733	17.385	28.3556	15.9747	20.7705	24.5082	29.0249	15.4275	16.49	21.1774	22.0247	16.9374	15.4741	25.2382	20.8259	29.6809	22.9942	25.9165	25.5927	25.7861	15.3954	0
ENSBTAG00000000944	21.0216	22.0287	15.4346	15.3501	10.8332	16.9118	12.1984	12.9377	8.59261	8.3677	12.5716	8.69645	14.9047	7.12041	7.00827	9.99383	9.96355	8.94806	19.3427	15.4442	14.0575	15.505	11.2717	13.7784	15.8851	16.9089	12.4629	0
ENSBTAG00000000945	67.8117	75.9992	38.5865	42.6926	41.9788	58.301	80.7418	55.3894	58.4297	38.035	48.6467	40.3199	64.3255	77.1377	72.9684	48.5415	44.0494	42.8228	42.5539	79.4813	77.5766	79.7398	60.867	92.1841	72.3654	74.3992	35.1894	0
ENSBTAG00000000946	14.9186	25.3331	11.0247	16.7892	16.7013	14.2415	22.0733	10.9162	18.9037	8.3677	16.3978	13.44	14.1202	10.6806	13.6043	9.51793	7.34157	8.30891	14.8294	24.4848	22.9085	22.1499	19.3873	16.7309	19.4151	18.1771	19.0609	0
ENSBTAG00000000948	76.6272	77.1006	72.2119	88.2633	74.0272	89.0092	72.6095	84.9035	85.9261	85.1984	98.3866	124.913	90.2126	62.8969	73.3807	84.4717	89.672	79.5738	98.0029	65.1672	74.9733	72.2088	87.0172	71.8445	75.8955	81.5855	97.504	0
ENSBTAG00000000949	9.49363	12.1158	14.8834	7.67507	6.77078	9.79102	8.71314	12.5334	15.4667	11.4105	9.29206	13.44	10.1979	6.52704	7.42052	5.71076	9.43916	11.1851	9.67134	9.41722	14.0575	8.41698	7.66473	8.52949	13.6788	10.1453	11.7298	0
ENSBTAG00000000950	12.5452	12.483	13.7809	12.472	13.0902	15.5766	13.3601	12.1291	18.0445	13.6926	12.025	17.3929	8.62903	6.52704	11.543	10.7077	13.6343	10.2264	9.02658	12.8074	9.89231	13.29	9.46819	13.4503	8.82505	9.72262	13.9291	0
ENSBTAG00000000951	2.71247	2.57002	0	0	0.902771	1.33514	2.3235	2.02151	0.859261	1.5214	0.546592	0	0.784457	0	0.824502	0.475897	1.57319	0	0	1.13007	1.0413	1.329	1.3526	0.984172	0.882505	0.422723	1.46623	6
ENSBTAG00000000953	0	0	0	0	0	0	0	0	0	0	0	0	0	0	0	0	0	0.319573	0	0	0	0	0	0	0.441253	0	0	25
ENSBTAG00000000954	0.339058	0	0.551236	0	0.451385	0	0	0.404302	0.859261	2.2821	0	0	0	0	0	0.475897	1.0488	0.319573	0	0.376689	0	0	0	0.656114	0	0.845445	0	15
ENSBTAG00000000955	11.867	8.07721	1.10247	9.11415	5.86801	7.56578	8.71314	10.1076	13.7482	10.6498	9.29206	5.5341	3.92229	8.30714	6.59602	6.18666	11.0123	7.03062	4.51329	11.3007	8.85102	9.30298	6.763	9.1856	10.5901	10.9908	3.66556	0
ENSBTAG00000000957	24.4122	18.3573	18.1908	20.1471	16.2499	22.2523	23.235	26.684	19.763	22.821	26.2364	27.6705	18.0425	11.274	20.6125	23.7948	17.3051	24.9267	18.0532	18.4578	30.1976	21.7069	23.4451	18.3712	17.6501	23.2497	20.5272	0
ENSBTAG00000000958	0.339058	1.46858	0	4.79692	0.451385	0.445046	1.74263	0.404302	0	0	1.09318	0	2.35337	0	0.412251	1.42769	0.524398	0.639147	0.644756	1.88344	1.0413	1.772	0.450866	0.656114	0.882505	1.69089	1.46623	5
ENSBTAG00000000959	4.74682	4.77289	2.20494	2.39846	1.80554	3.11532	5.22788	2.02151	1.71852	3.8035	2.73296	2.37176	6.27566	1.18673	3.71026	3.80717	4.19518	1.59787	2.57902	4.52027	2.60324	3.98699	1.80347	4.26474	4.41253	1.69089	2.93245	0
ENSBTAG00000000960	0.678117	0	0	0	0.451385	0	0.580876	0.808605	1.71852	0	0	0	0	0	0.412251	0.237948	0	0.319573	0	0.753378	0.520648	0	0	0.656114	0.441253	0.845445	0	14
ENSBTAG00000000961	2.37341	0	0	1.91877	0	1.78018	1.74263	0.404302	0	0.7607	1.63978	0.790586	0	1.18673	0	0.475897	1.57319	0.319573	0.644756	0	0.520648	2.65799	2.7052	0	0.441253	1.26817	2.93245	8
ENSBTAG00000000962	25.0903	33.7774	19.8445	12.472	16.7013	23.1424	20.9115	20.2151	43.8223	27.3852	31.7023	22.927	30.5938	23.1413	20.2003	16.8943	22.5491	16.6178	27.0797	17.7044	29.1563	21.2639	21.6416	13.1223	11.4726	15.6407	18.3278	0
ENSBTAG00000000963	0	0	0	0	0	0	0	0	0	0	0	0	0	0	0	0	0	0	0	0	0	0	0	0	0	0	0	27
ENSBTAG00000000964	14.5795	6.97577	3.30742	3.35784	4.06247	6.23065	6.38964	9.70326	4.2963	11.4105	3.27955	4.74352	2.35337	4.15357	3.71026	4.75897	3.14639	3.51531	1.93427	6.02702	6.24778	5.31599	3.15606	2.2964	4.41253	3.8045	2.19934	0
ENSBTAG00000000965	0	0	0.551236	0	0	0	0	1.21291	0	0.7607	0	0	0	0	0	0.237948	0	0.95872	0	0	0	0.442999	0.450866	0.328057	0	0	0	19
ENSBTAG00000000966	0	0	0	0	0	0	0	0	1.71852	0	0	0.790586	0	0	0	0	0	0.319573	0	0.376689	0	0	0	0	0	0.422723	0	22
ENSBTAG00000000967	7.45928	6.97577	8.81978	7.67507	1.80554	6.23065	4.64701	5.66023	1.71852	5.3249	7.1057	6.32469	4.70674	6.52704	6.18376	5.23486	8.39036	5.43275	9.67134	7.15709	5.20648	6.64498	7.66473	6.8892	8.82505	9.2999	6.59801	0
ENSBTAG00000000970	1.01717	1.46858	0.551236	0.479692	1.35416	0	2.3235	0.404302	0.859261	0	0.546592	0.790586	0.784457	0.593367	0.824502	0.475897	0.524398	0.639147	0	0.753378	0.520648	0.885998	0	0.656114	1.32376	0.845445	0	5
ENSBTAG00000000972	0.339058	0	0	0	0	0	0	0	0	0	0	0	0	0	0	0	0	0	0	0	0	0	0	0.328057	0	0	0	25
ENSBTAG00000000973	2.37341	3.67146	1.10247	2.39846	0.451385	2.67028	2.3235	2.83012	0	5.3249	0.546592	2.37176	1.56891	2.96684	7.00827	2.14153	4.19518	0.95872	3.22378	2.63682	3.12389	3.54399	3.60693	1.31223	1.76501	3.8045	2.93245	1
ENSBTAG00000000974	61.0305	68.6563	53.4699	54.2052	50.5552	58.301	55.1832	86.1164	55.852	83.677	45.9137	61.6657	60.4032	47.4694	61.8376	60.6768	55.0617	53.0492	65.1203	54.6199	66.643	60.6908	59.5144	72.8287	60.4516	65.9447	52.7841	0
ENSBTAG00000000977	15.5967	11.3815	14.8834	16.7892	9.93048	10.6811	13.941	15.3635	8.59261	12.1712	13.1182	11.8588	5.4912	10.6806	17.3145	13.3251	20.4515	8.62848	15.4741	13.1841	17.702	14.619	15.7803	20.3395	22.9451	14.3726	8.06424	0
ENSBTAG00000000978	30.8543	31.9417	21.4982	20.6268	16.7013	20.4721	31.3673	26.2797	23.2	20.5389	15.3046	15.8117	25.1026	29.6684	30.0943	25.2225	21.5003	16.9374	23.2112	24.4848	33.8421	31.4529	27.9537	26.9007	31.3289	13.5271	16.1285	0
ENSBTAG00000000979	47.4682	31.9417	37.484	46.5301	41.5275	49.8452	48.2127	53.7722	73.0372	50.9669	40.4478	47.4352	45.4985	44.5025	48.2334	65.1978	57.6837	56.2449	61.8965	47.4628	45.817	47.4009	48.2427	50.1928	53.8328	46.4995	62.3146	0
ENSBTAG00000000981	7.45928	14.6858	9.37101	9.59384	7.22217	13.3514	14.5219	8.89465	10.3111	12.1712	9.83866	7.11528	9.41348	9.49388	12.3675	9.51793	11.0123	7.66976	8.38182	15.8209	9.37167	16.391	11.7225	12.7942	20.2976	17.3316	11.7298	0
ENSBTAG00000000982	0.678117	0	0	0	0	0	0	0.404302	0	0.7607	0	0	0	0	0	0.475897	0	0	0	1.13007	0.520648	0	0.450866	0.328057	0.441253	0.422723	0	17
ENSBTAG00000000983	4.40776	3.30431	4.96112	1.91877	1.35416	1.33514	8.13226	3.63872	1.71852	3.0428	0	0.790586	3.92229	6.52704	2.47351	4.52102	2.09759	3.51531	0.644756	4.52027	5.20648	4.87299	4.0578	6.8892	5.29503	2.11361	2.93245	1
ENSBTAG00000000985	114.263	108.308	115.208	99.2962	106.527	103.251	110.947	102.289	116.859	106.498	121.89	143.887	98.8416	84.8515	95.6422	103.745	100.684	111.531	107.674	85.1317	94.2373	106.763	107.306	111.211	92.6631	96.8035	129.028	0
ENSBTAG00000000986	111.889	117.119	128.438	101.695	105.173	101.025	180.652	90.1594	169.274	73.0272	139.381	77.4775	98.0571	141.815	123.675	118.736	93.3428	96.8308	96.7134	129.581	138.492	137.33	107.757	140.08	141.642	96.3808	98.2371	0
ENSBTAG00000000987	9.49363	12.1158	12.1272	9.59384	3.61108	9.79102	24.3968	11.7248	11.1704	6.0856	9.83866	5.5341	5.4912	18.9878	8.65727	13.0872	11.0123	11.5046	7.09231	12.8074	14.5781	14.619	13.9769	17.7151	16.7676	11.8362	8.79735	0
ENSBTAG00000000988	64.082	43.3232	39.689	19.1877	22.5693	28.0379	25.5585	54.9851	28.3556	64.6595	27.8762	31.6235	36.085	34.4153	46.5844	26.8882	37.2322	30.0399	13.5399	29.7584	40.0899	36.7689	29.3063	35.7582	39.2715	35.5087	29.3245	0
ENSBTAG00000000990	7.79834	9.54579	3.30742	2.39846	4.96524	6.23065	4.06613	5.25593	12.0297	15.9747	7.1057	9.48704	8.62903	7.12041	9.48177	5.71076	6.81717	5.43275	8.38182	8.28715	7.80972	7.08798	5.4104	6.56114	7.5013	8.87718	5.8649	0
ENSBTAG00000000991	9.15457	9.17864	9.92225	6.236	7.67355	6.67569	5.80876	4.44733	8.59261	12.1712	4.91933	9.48704	11.7669	5.93367	6.18376	5.94871	7.86596	7.03062	4.51329	5.65033	7.80972	8.85998	5.86126	8.52949	5.73629	9.72262	5.13179	0
ENSBTAG00000000992	0	0	1.10247	0.479692	0	0	0	0	0	2.2821	0	0	0	0.593367	0	0	0	0	0	0.376689	0	0	0	0	0	0	0	22
ENSBTAG00000000993	20.3435	13.9515	11.576	16.3095	9.02771	12.4613	26.1394	25.4711	20.6223	9.1284	9.83866	9.48704	12.5513	27.2949	35.4536	20.2256	13.6343	12.4634	7.09231	22.2246	20.3053	22.1499	15.7803	22.964	25.1514	23.6725	19.0609	0
ENSBTAG00000000995	34.2449	39.2846	30.8692	33.5784	32.4997	52.0704	35.4334	51.7507	29.2149	35.7529	43.7274	30.0423	18.827	24.9214	29.2698	23.7948	31.4639	21.0918	30.3035	35.7854	43.2138	35.4399	26.6011	26.2446	40.154	55.3767	37.3887	0
ENSBTAG00000000997	0	0	0	0	0	0	0	0	0	0	0	0	0	0	0	0	0	0	0	0	0	0	0	0	0	0	0	27
ENSBTAG00000000998	22.7169	30.106	21.4982	25.9034	23.0207	27.1478	22.6542	27.8969	28.3556	29.6673	22.9569	38.7387	27.456	26.1082	25.9718	24.2707	24.6467	24.2876	29.014	26.7449	21.8672	27.0229	31.5606	24.2762	25.5927	31.2815	24.9258	0
ENSBTAG00000001000	29.4981	29.7388	41.3427	23.9846	34.7567	35.6037	30.7864	30.727	25.7778	32.7101	39.3546	32.414	45.4985	43.3158	41.2251	45.4481	35.659	33.8748	46.4224	30.1351	32.8008	26.5799	31.1098	36.7424	30.4464	29.1679	49.8517	0
ENSBTAG00000001001	0.339058	0.734291	0.551236	0.479692	0.451385	0	0.580876	0	0.859261	0.7607	0	0	0	0.593367	0	0	0	0	0	1.13007	0	0.442999	0	0.328057	0	0	0	15
ENSBTAG00000001002	45.7729	33.4103	13.2297	32.6191	37.465	17.8018	20.3307	32.7485	12.8889	66.9416	13.1182	22.1364	23.5337	15.4275	18.9635	18.322	15.2075	13.1025	12.8951	40.3057	25.5118	43.4139	19.3873	18.0431	30.8877	15.218	9.53046	0
ENSBTAG00000001003	1.01717	0.734291	0	0	0	0.445046	0.580876	0	0	0	0	0	0	2.37347	1.23675	0.237948	0.524398	0.639147	0.644756	1.88344	0.520648	0.885998	0.901733	0.656114	0.441253	0.422723	0	10
ENSBTAG00000001004	11.528	16.8887	11.0247	11.0329	17.1526	10.2361	9.87489	12.5334	6.01483	8.3677	9.83866	8.69645	6.27566	8.90051	8.24502	7.61435	7.34157	7.03062	14.8294	16.951	11.4543	17.277	8.56646	14.1065	18.0914	8.87718	10.2636	0
ENSBTAG00000001005	4.0687	5.14004	2.20494	2.87815	4.06247	4.45046	4.64701	6.46884	5.15556	4.5642	3.82614	3.95293	10.1979	3.5602	3.71026	4.99691	5.24398	4.15445	6.44756	4.14358	5.20648	5.31599	3.15606	3.93669	2.64752	3.38178	5.13179	0
ENSBTAG00000001006	0	0.734291	0	0.959384	0	1.33514	0	0	0	0	0	0.790586	0.784457	0	0	0	0	0	0	0.753378	0.520648	0.442999	0	0.328057	0	0	0	18
ENSBTAG00000001007	7.45928	5.50719	7.7173	8.15476	5.86801	3.11532	8.71314	9.29896	5.15556	3.8035	5.46592	7.90586	6.27566	2.96684	7.42052	6.66255	7.86596	6.0719	5.15805	6.7804	6.76843	7.97398	8.56646	3.60863	9.70756	6.34084	6.59801	0
ENSBTAG00000001008	0.339058	0.367146	0.551236	0.479692	3.1597	0	0	0.404302	0	0	0	2.37176	0	1.7801	0	0.713845	0	1.27829	0	0.753378	0.520648	1.329	1.3526	0.328057	1.32376	0.422723	0.733113	9
ENSBTAG00000001009	48.4853	27.9031	17.0883	32.1394	26.6317	20.9172	41.2422	42.4518	21.4815	58.5739	19.6773	22.1364	25.1026	21.3612	22.6738	24.5087	20.9759	22.0506	17.4084	30.8885	36.966	26.5799	30.208	22.6359	24.7102	27.8997	21.9934	0
ENSBTAG00000001010	6.44211	9.91294	2.20494	4.79692	3.61108	4.00542	9.87489	6.06454	3.43704	6.0856	6.5591	3.16235	4.70674	4.15357	7.00827	5.47281	5.24398	6.0719	3.86853	6.7804	4.16518	5.75899	3.60693	6.23309	15.0026	7.18629	3.66556	0
ENSBTAG00000001013	76.9662	81.1392	67.802	61.4006	60.937	77.8831	58.0876	89.7551	70.4594	85.1984	68.8706	84.5927	67.4633	67.6439	75.4419	67.5773	66.5985	72.8627	90.9106	61.4003	60.9158	60.6908	64.9248	64.2992	71.9242	79.8946	76.9768	0
ENSBTAG00000001014	34.5839	33.0431	29.2155	29.7409	31.597	29.373	33.6908	13.7463	27.4963	22.0603	26.2364	20.5552	20.3959	27.8883	18.5513	19.5118	17.8295	17.5765	25.7902	35.7854	30.1976	44.2999	31.1098	34.7741	23.3864	22.827	26.3921	0
ENSBTAG00000001015	147.151	140.984	132.848	126.159	128.193	147.755	138.829	118.056	125.452	101.934	135.008	144.677	106.686	89.0051	105.536	108.266	111.172	115.366	135.399	134.101	115.063	139.545	117.676	136.472	133.7	139.498	128.295	0
ENSBTAG00000001016	23.7341	25.3331	13.7809	17.2689	15.3471	17.8018	26.1394	25.4711	17.1852	21.2996	10.9318	22.1364	16.4736	32.6352	25.1473	17.8461	19.9271	15.02	16.7636	24.4848	20.3053	23.4789	21.6416	21.3237	21.1801	20.2907	19.794	0
ENSBTAG00000001017	114.263	114.182	81.5829	93.5399	79.4438	69.8722	118.499	130.185	98.815	109.541	101.666	74.3151	94.1348	122.234	115.43	110.884	105.404	106.098	84.463	116.02	115.063	109.421	85.2137	100.386	109.431	110.753	98.2371	0
ENSBTAG00000001019	1.69529	4.0386	2.75618	3.83754	2.25693	2.22523	3.48526	2.83012	0	1.5214	4.37274	3.95293	1.56891	0.593367	1.649	1.42769	3.14639	1.59787	1.28951	4.89695	3.12389	5.31599	1.3526	1.96834	2.20626	3.38178	1.46623	1
ENSBTAG00000001020	0	0	0	0	0	0	0	0	0.859261	0.7607	0	0	1.56891	0	0	0	0	0.639147	0	0	0	0	0	0.656114	0.441253	0	0	21
ENSBTAG00000001021	2.71247	0.734291	0	1.91877	0.902771	0.890092	1.16175	0.404302	1.71852	0.7607	0	0	0	2.37347	0	1.90359	0	0.319573	0	0.376689	0	0	0	0.328057	0.882505	0.422723	0	11
ENSBTAG00000001022	13.2233	9.91294	6.0636	9.59384	8.57632	8.90092	12.7793	7.27744	6.87409	8.3677	7.1057	4.74352	5.4912	3.5602	4.53476	4.04512	1.57319	4.47403	5.8028	10.1706	13.0162	11.518	8.11559	8.52949	11.0313	8.45445	5.13179	0
ENSBTAG00000001023	55.6056	55.8062	37.484	27.8221	32.9511	33.3785	40.0804	25.4711	30.0741	31.9494	36.6217	19.7647	25.1026	26.7015	12.3675	19.9877	19.9271	24.9267	31.593	45.5793	53.6268	56.7039	41.0288	62.0028	46.7728	41.8495	29.3245	0
ENSBTAG00000001024	283.453	274.625	181.908	227.854	221.179	255.456	246.291	206.599	262.075	247.227	232.302	221.364	232.199	208.865	202.415	184.886	185.112	198.775	211.48	265.189	215.028	279.975	201.988	231.936	263.428	231.229	166.417	0
ENSBTAG00000001026	0.339058	0	0	0	0.451385	0	0	0	0	0	0	0	0	0	0.412251	0	0	0.639147	1.28951	0	0	0	0.450866	0.984172	0.441253	0	0	19
ENSBTAG00000001027	296.337	561.733	289.95	362.167	352.532	489.551	224.218	194.065	194.193	332.426	292.427	305.166	202.39	199.371	206.125	159.663	229.686	212.197	355.905	339.773	251.473	316.301	293.514	379.89	257.692	439.632	256.589	0
ENSBTAG00000001028	1.69529	2.93717	4.40989	3.35784	4.06247	4.89551	2.90438	3.23442	0.859261	0	3.82614	0.790586	2.35337	3.5602	0	3.09333	1.57319	2.23701	1.28951	5.27364	2.60324	3.54399	4.50866	4.5928	2.64752	4.64995	0	3
ENSBTAG00000001029	19.6654	19.8259	3.30742	10.5532	5.41662	4.00542	9.87489	16.5764	6.01483	20.5389	7.1057	8.69645	3.92229	6.52704	7.42052	3.33128	2.62199	5.43275	5.15805	7.53378	13.0162	10.189	6.31213	5.57697	9.70756	4.64995	2.19934	0
ENSBTAG00000001030	105.786	103.535	78.2755	106.012	78.5411	80.9984	108.624	77.6261	74.7557	72.2665	65.0445	52.9693	77.6613	100.279	78.3277	79.7127	68.6961	64.2343	68.9889	98.6925	111.419	118.281	81.6068	100.714	106.783	95.5353	71.845	0
ENSBTAG00000001032	9.83269	10.2801	11.576	6.71569	9.47909	8.45588	5.80876	2.42581	3.43704	12.9319	7.65229	5.5341	3.13783	4.15357	8.24502	7.61435	7.34157	7.98934	6.44756	6.40371	3.64454	7.97398	4.95953	8.20143	7.06004	14.3726	3.66556	0
ENSBTAG00000001034	11.1889	4.0386	4.40989	1.91877	4.51385	7.56578	6.38964	8.89465	4.2963	9.8891	10.3852	4.74352	9.41348	7.71377	3.71026	8.32819	7.86596	9.5872	5.15805	5.27364	6.24778	6.64498	4.0578	7.54532	5.73629	10.1453	5.8649	0
ENSBTAG00000001035	191.907	210.742	132.848	169.811	161.596	187.364	174.263	131.398	132.326	193.218	154.139	131.237	152.969	147.748	131.096	134.679	143.161	140.293	169.571	184.578	189.516	199.35	148.335	173.542	178.707	168.666	175.214	0
ENSBTAG00000001036	45.7729	36.3474	41.8939	36.4566	46.0413	46.2848	38.9187	42.8561	49.8371	41.8385	50.8331	44.2728	39.2229	40.349	39.5761	52.1107	47.7202	47.936	48.3567	35.0321	47.379	42.5279	39.6762	42.9755	44.1253	37.6223	58.649	0
ENSBTAG00000001037	36.9574	26.0673	13.2297	17.7486	12.1874	15.5766	20.9115	25.4711	12.8889	42.5992	14.2114	16.6023	11.7669	18.3944	16.49	13.801	13.6343	9.5872	10.9608	19.9645	26.5531	20.3779	13.526	21.6518	19.4151	16.4862	7.33113	0
ENSBTAG00000001038	65.4383	42.2218	51.2649	35.9769	48.2982	45.3947	37.1761	44.4733	36.089	76.8307	54.1126	68.781	40.7918	36.7888	37.1026	42.1169	38.8054	46.0186	58.6728	45.2027	47.379	48.7299	46.4392	39.3669	37.9477	48.6131	52.7841	0
ENSBTAG00000001041	0	0	0.551236	0	0	0.445046	0	0	0	0	0	0	0	0	0	0	0	0	0	0	0.520648	0	0	0	0.441253	0	0	23
ENSBTAG00000001042	77.3053	92.8879	54.0211	75.7913	78.0897	59.6362	90.6166	48.5163	98.815	101.173	106.585	117.797	101.979	68.2372	62.2499	72.0983	89.1476	86.2848	99.2924	78.728	95.7993	79.2968	86.1155	67.9078	73.248	72.7083	93.1053	0
ENSBTAG00000001043	0.339058	0	0	0.479692	1.35416	1.33514	0.580876	1.21291	1.71852	0.7607	1.09318	0.790586	0	0.593367	2.06125	0.713845	0.524398	0.639147	1.28951	1.50676	0.520648	0	1.80347	0.656114	0	1.69089	1.46623	5
ENSBTAG00000001044	19.6654	16.5216	17.0883	8.15476	9.93048	13.3514	17.4263	16.9807	12.8889	17.4961	13.1182	11.0682	20.3959	14.2408	15.6655	13.0872	14.6831	16.9374	7.09231	13.9375	16.1401	19.049	15.7803	20.9957	13.6788	11.4135	18.3278	0
ENSBTAG00000001049	1.69529	1.10144	2.75618	3.35784	0	0.445046	0.580876	0.404302	2.57778	0.7607	1.63978	1.58117	1.56891	1.7801	1.23675	2.37948	1.0488	0.639147	1.93427	2.26013	0.520648	1.329	2.25433	2.2964	3.08877	1.69089	0.733113	1
ENSBTAG00000001050	32.8887	35.6131	36.3816	31.18	35.6594	31.1532	34.2717	20.6194	24.0593	20.5389	31.1557	25.2988	25.8871	14.8342	16.9023	25.6984	27.2687	24.6072	23.2112	30.5118	31.2389	30.1239	27.9537	36.0863	20.7389	29.1679	25.6589	0
ENSBTAG00000001051	1.69529	0.367146	0.551236	0.959384	0	0.890092	1.74263	1.21291	0	0	0.546592	0	0	0	1.23675	0.951793	0	0.639147	1.28951	0.753378	1.0413	2.21499	0.901733	0.328057	2.64752	2.53634	0	8
ENSBTAG00000001052	2.37341	0.734291	0	0.959384	0.902771	2.22523	4.06613	0.808605	2.57778	3.0428	0	0	1.56891	0.593367	1.649	0.951793	0	0.319573	0.644756	0.376689	2.08259	3.10099	0.901733	3.60863	1.76501	1.69089	0	5
ENSBTAG00000001055	206.147	179.901	176.947	190.917	176.943	201.161	184.138	175.467	172.711	251.792	195.68	201.6	169.443	166.143	156.243	170.371	179.344	182.157	186.979	170.263	169.211	205.551	175.838	165.669	192.386	198.68	191.342	0
ENSBTAG00000001057	53.9103	71.9606	64.4946	62.8397	60.4856	76.5479	65.0581	64.2841	61.0075	63.8988	66.1376	74.3151	58.8343	46.2826	58.1274	65.4358	48.2446	64.8734	78.6602	52.3597	63.5191	61.5768	70.786	65.2834	73.248	58.3357	80.6424	0
ENSBTAG00000001058	3.72964	5.87433	2.20494	5.27661	0.902771	4.89551	3.48526	6.87314	0	2.2821	3.27955	2.37176	0.784457	1.18673	2.88576	1.66564	5.76837	1.91744	0.644756	5.27364	2.60324	2.65799	1.80347	4.26474	4.41253	2.95906	5.13179	1
ENSBTAG00000001059	47.1291	42.9561	33.6254	50.3677	40.6247	40.0542	54.0215	31.9399	36.9482	41.0778	41.541	44.2728	37.6539	37.3821	31.7433	36.644	29.3663	39.6271	44.4881	44.826	44.2551	37.2119	41.4797	42.9755	43.684	47.3449	30.7907	0
ENSBTAG00000001060	24.4122	17.2558	13.2297	15.8298	12.1874	16.4667	16.8454	27.0883	8.59261	24.3424	10.9318	22.927	15.6891	10.0872	8.65727	16.8943	8.91476	12.4634	17.4084	10.924	15.0988	13.733	19.3873	11.1539	15.0026	14.3726	10.2636	0
ENSBTAG00000001061	48.4853	43.3232	38.0353	39.8144	39.7219	56.9659	55.7641	44.069	44.6816	53.249	53.566	51.3881	37.6539	39.1622	43.6986	37.3579	33.5614	34.8335	54.1595	50.4763	46.8583	63.7918	55.9074	54.7856	50.7441	50.304	33.7232	0
ENSBTAG00000001062	0	0	0	0	0	0	0	0	0	0	0	0	0	0	0	0	0	0	0	0	0	0	0	0	0	0	0	27
ENSBTAG00000001063	15.2576	13.2172	9.37101	9.11415	9.47909	6.67569	19.1689	12.1291	10.3111	6.0856	6.5591	5.5341	10.9824	8.90051	7.00827	9.04204	7.34157	4.15445	7.73707	13.1841	18.2227	12.404	9.91906	13.1223	12.3551	17.7544	5.13179	0
ENSBTAG00000001066	8.1374	5.87433	2.20494	5.7563	5.86801	6.67569	4.64701	4.85163	1.71852	12.9319	1.09318	6.32469	3.92229	1.7801	4.53476	3.33128	1.57319	5.43275	5.15805	4.14358	5.20648	3.98699	3.60693	6.23309	5.73629	5.07267	2.19934	0
ENSBTAG00000001067	0.339058	0.367146	0	0	0	0	0	0	0	0	0	0	0	0	0	0	0	0	0	0	0	0	0	0	0	0	0	25
ENSBTAG00000001068	1.69529	1.83573	0.551236	1.43908	0.902771	0.890092	1.74263	1.61721	0.859261	1.5214	1.63978	0	0	1.7801	2.06125	0.475897	0	1.27829	0.644756	0	2.08259	0.885998	0.450866	0.984172	1.32376	0.422723	0.733113	4
ENSBTAG00000001069	59.3352	52.869	37.484	51.327	53.7149	42.2794	49.9553	49.7292	39.526	79.8735	36.0751	34.7858	29.0249	37.3821	34.2168	42.1169	32.5127	49.5339	48.3567	55.3733	52.5855	53.1599	40.578	49.2086	41.919	44.8086	55.7166	0
ENSBTAG00000001071	24.0731	20.5602	15.4346	9.59384	13.0902	15.5766	19.7498	17.7893	16.326	23.5817	12.025	18.1835	15.6891	11.274	16.49	15.9425	14.6831	13.7417	19.9874	16.951	19.7846	22.1499	18.0347	18.0431	16.3264	16.4862	9.53046	0
ENSBTAG00000001074	4.0687	3.30431	2.75618	0.959384	2.70831	3.56037	1.74263	0.808605	1.71852	2.2821	2.73296	0.790586	0.784457	4.15357	0.824502	1.18974	1.0488	0	0	2.63682	2.60324	5.75899	4.0578	2.95251	2.20626	0.845445	1.46623	2
ENSBTAG00000001075	1.69529	0.734291	3.85865	0.959384	0.451385	0.890092	1.74263	1.61721	0.859261	0.7607	0	0	1.56891	1.18673	1.649	1.42769	3.67078	0.95872	1.93427	2.26013	1.56194	1.772	1.80347	1.64029	0.882505	1.26817	0	3
ENSBTAG00000001076	50.1806	57.6419	74.4169	77.2304	66.3536	72.5425	77.8374	40.4302	61.0075	34.2315	103.306	35.5764	54.912	48.0627	42.0496	39.2615	42.4762	38.3488	78.6602	61.4003	73.4114	80.6258	56.3583	83.9826	57.8041	58.3357	55.7166	0
ENSBTAG00000001077	38.6526	42.2218	40.2402	53.7255	44.2358	52.5154	53.4406	23.0452	56.7112	35.7529	67.7774	33.2046	24.3182	21.9546	34.2168	36.4061	29.8907	46.9773	47.0672	56.88	44.2551	53.6029	51.8496	56.0978	48.5378	59.1812	34.4563	0
ENSBTAG00000001078	7.45928	8.8115	6.0636	5.7563	7.67355	5.7856	11.0366	4.04302	3.43704	3.0428	3.82614	6.32469	7.06011	6.52704	4.94701	4.52102	6.29277	5.11318	5.15805	6.02702	8.33037	15.948	12.6243	5.57697	6.61879	7.18629	9.53046	0
ENSBTAG00000001079	8.47646	11.0144	5.51236	10.0735	8.12494	9.79102	12.7793	8.49035	8.59261	22.0603	6.5591	7.90586	7.06011	10.6806	10.7185	8.32819	13.1099	12.4634	17.4084	13.5608	13.5369	17.277	7.66473	12.4662	7.5013	13.9498	11.7298	0
ENSBTAG00000001080	0	0	1.10247	0	0	0	0	0	0	3.0428	0	0	0	0	0.412251	0.475897	0.524398	1.27829	0	0.376689	0	1.329	0.901733	0.656114	1.32376	0	0	16
ENSBTAG00000001081	102.735	138.781	107.491	110.809	95.2423	113.487	135.925	64.6884	91.0816	69.2237	86.3615	64.8281	80.7991	83.6648	75.0297	67.3394	66.5985	79.8934	101.227	146.532	107.254	142.646	124.89	132.535	140.318	114.558	65.247	0
ENSBTAG00000001082	0.678117	0	0.551236	0.479692	0.451385	0	0	0.404302	0	0	0	0	0	0	0	0	0	0.319573	0	0	0	0	0	0.984172	0	0	0	20
ENSBTAG00000001083	36.6183	40.0189	26.4593	25.9034	23.9234	19.137	29.6247	34.77	28.3556	34.2315	25.1432	24.5082	21.9648	22.548	26.3841	31.6471	26.7443	26.5246	29.014	32.0186	34.8834	25.6939	23.4451	32.4777	30.8877	27.8997	23.4596	0
[truncated: 23,880 more rows]

## Sheet: CPM immune genes
S1. CPM values of immune related genes. Note: the yellow highlighted genes are categorized as antimicrobials
[truncated: 803 more rows]

[truncated: 1 more sheets: ImmPort]
