# Supplementary material for: Genome wide transcriptome analysis provides bases on colonic mucosal immune system development affected by colostrum feeding strategies in neonatal calves
Source: BMC Genomics. 2018 Aug 28;19:635. doi: 10.1186/s12864-018-5017-y (PMC6114731; doi:10.1186/s12864-018-5017-y)
Supplement: Supplementary file 2 — Sample information details and sequencing results mapped to reference genome by Tophat2. (XLSX 10 kb) [file 12864_2018_5017_MOESM2_ESM.xlsx]

## Sheet: Sheet1
S2. Animal information details and sequencing results mapped to reference genome by Tophat2
Sample	Treat	Parity	Birth weight, kg	Total reads, M	Percentage of mapped reads	Quality
4108_1_C	TRT0	Cow	50.5	42.5205	0.759	33
4124_1_H	TRT0	Heifer	43	32.5563	0.916	33
4127_1_C	TRT0	Cow	40	30.326	0.915	33
4133_1_C	TRT0	Cow	45.5	30.6662	0.835	33
4135_1_H	TRT0	Heifer	45.5	36.4566	0.871	33
4138_1_H	TRT0	Heifer	39.5	34.046	0.91	33
4143_1_C	TRT0	Cow	49.5	34.2403	0.922	33
4149_1_C	TRT0	Cow	38	26.3708	0.88	33
4164_1_H	TRT0	Heifer	40	30.5129	0.919	33
4114_2_H	TRT6	Heifer	38.5	33.398	0.924	33
4122_2_H	TRT6	Heifer	40.5	21.519	0.843	33
4125_2_H	TRT6	Heifer	36.5	25.1982	0.92	33
4134_2_C	TRT6	Cow	44	26.8447	0.824	33
4140_2_C	TRT6	Cow	49.5	28.6713	0.919	33
4144_2_C	TRT6	Cow	47	42.9617	0.915	33
4146_2_H	TRT6	Heifer	36	18.2939	0.87	33
4151_2_C	TRT6	Cow	48	38.436	0.918	33
4154_2_C	TRT6	Cow	38	21.3938	0.751	33
4117_3_H	TRT12	Heifer	43.5	21.3589	0.812	33
4126_3_C	TRT12	Cow	42.5	36.7089	0.915	33
4128_3_H	TRT12	Heifer	43.5	40.0738	0.92	33
4139_3_H	TRT12	Heifer	42.5	59.7843	0.877	33
4145_3_C	TRT12	Cow	43.5	47.1439	0.883	33
4147_3_C	TRT12	Cow	41	26.0738	0.9	33
4158_3_C	TRT12	Cow	43	37.469	0.92	33
4159_3_C	TRT12	Cow	35	26.4492	0.682	33
4168_3_H	TRT12	Heifer	45	27.5352	0.876	33
