# Supplementary material for: Genome wide transcriptome analysis provides bases on colonic mucosal immune system development affected by colostrum feeding strategies in neonatal calves
Source: BMC Genomics. 2018 Aug 28;19:635. doi: 10.1186/s12864-018-5017-y (PMC6114731; doi:10.1186/s12864-018-5017-y)
Supplement: Supplementary file 3 — List of core genes in the colon. (XLSX 785 kb) [file 12864_2018_5017_MOESM3_ESM.xlsx]

## Sheet: Sheet1
S2. Genes used for core transcriptomic analysis in colon tissue
Ensembl ID	Gene Name	Average CPM	Rank
ENSBTAG00000045661	RNA, 7SL, cytoplasmic 1(RN7SL1)	23898.1	1
ENSBTAG00000043561	cytochrome c oxidase subunit I(COX1)	12313.2	2
ENSBTAG00000021466	collagen type III alpha 1 chain(COL3A1)	4615.53	3
ENSBTAG00000043550	cytochrome b(CYTB)	3891.28	4
ENSBTAG00000015988	myosin heavy chain 11(MYH11)	3475.86	5
ENSBTAG00000043560	cytochrome c oxidase subunit III(COX3)	3467.72	6
ENSBTAG00000011190	filamin A(FLNA)	3458.98	7
ENSBTAG00000013103	collagen type I alpha 1 chain(COL1A1)	3325.04	8
ENSBTAG00000013468	AHNAK nucleoprotein(AHNAK)	3252.27	9
ENSBTAG00000026199	actin beta(ACTB)	3072.31	10
ENSBTAG00000043577	NADH dehydrogenase subunit 4(ND4)	2780.86	11
ENSBTAG00000043563	NADH dehydrogenase subunit 5(ND5)	2695.9	12
ENSBTAG00000043584	ATP synthase F0 subunit 6(ATP6)	2562.81	13
ENSBTAG00000015441	actin, gamma 2, smooth muscle, enteric(ACTG2)	2456.44	14
ENSBTAG00000013472	collagen type I alpha 2 chain(COL1A2)	2432.31	15
ENSBTAG00000043556	cytochrome c oxidase subunit II(COX2)	2334.48	16
ENSBTAG00000008300	fibronectin 1(FN1)	2270.82	17
ENSBTAG00000042458	RNA component of mitochondrial RNA processing endoribonuclease(RMRP)	2133.75	18
ENSBTAG00000043558	NADH dehydrogenase subunit 1(ND1)	2038.11	19
ENSBTAG00000022779	olfactomedin 4(OLFM4)	1856.36	20
ENSBTAG00000014835	secreted protein acidic and cysteine rich(SPARC)	1541.13	21
ENSBTAG00000010830	LDL receptor related protein 1(LRP1)	1434.46	22
ENSBTAG00000005353	desmin(DES)	1433.74	23
ENSBTAG00000006189	actin gamma 1(ACTG1)	1385.2	24
ENSBTAG00000030711	LY6/PLAUR domain containing 8(LYPD8)	1373.78	25
ENSBTAG00000001246	ATPase Na+/K+ transporting subunit alpha 1(ATP1A1)	1350.87	26
ENSBTAG00000019798	polymeric immunoglobulin receptor(PIGR)	1323.91	27
ENSBTAG00000004258	eukaryotic translation elongation factor 2(EEF2)	1282.6	28
ENSBTAG00000043571	NADH dehydrogenase subunit 2(ND2)	1267.57	29
ENSBTAG00000003711	endothelial PAS domain protein 1(EPAS1)	1199.54	30
ENSBTAG00000010402	myosin heavy chain 9(MYH9)	1194.61	31
ENSBTAG00000006995	spectrin beta, non-erythrocytic 1(SPTBN1)	1170.15	32
ENSBTAG00000030190	collagen type VI alpha 3 chain(COL6A3)	1109.83	33
ENSBTAG00000017122	heparan sulfate proteoglycan 2(HSPG2)	1073.06	34
ENSBTAG00000016598	dynein cytoplasmic 1 heavy chain 1(DYNC1H1)	1064.46	35
ENSBTAG00000012683	serine/arginine repetitive matrix 2(SRRM2)	1032.21	36
ENSBTAG00000002700	phospholipase A2, group IIA (platelets, synovial fluid)(PLA2G2A)	996.007	37
ENSBTAG00000014614	actin, alpha 2, smooth muscle, aorta(ACTA2)	970.114	38
ENSBTAG00000020657	FAT atypical cadherin 1(FAT1)	947.438	39
ENSBTAG00000030814	trefoil factor 2(TFF2)	947.287	40
ENSBTAG00000012849	collagen type IV alpha 1 chain(COL4A1)	936.388	41
ENSBTAG00000013162	heat shock protein family A (Hsp70) member 8(HSPA8)	923.553	42
ENSBTAG00000007196	transgelin(TAGLN)	891.933	43
ENSBTAG00000010498	solute carrier family 40 member 1(SLC40A1)	883.145	44
ENSBTAG00000043568	NADH dehydrogenase subunit 3(ND3)	872.349	45
ENSBTAG00000017389	ribosomal protein lateral stalk subunit P0(RPLP0)	822.754	46
ENSBTAG00000011922	plectin(LOC786966)	795.322	47
ENSBTAG00000017753	amyloid beta precursor protein(APP)	795.074	48
ENSBTAG00000018137	alpha-2-macroglobulin(A2M)	789.442	49
ENSBTAG00000021024	microtubule-actin crosslinking factor 1(MACF1)	767.353	50
ENSBTAG00000001125	ADAM-like, decysin 1(ADAMDEC1)	758.176	51
ENSBTAG00000021964	cadherin 17(CDH17)	757.423	52
ENSBTAG00000010382	mucin 13, cell surface associated(MUC13)	753.025	53
ENSBTAG00000016881	alanyl aminopeptidase, membrane(ANPEP)	747.854	54
ENSBTAG00000046358	poly(A) binding protein cytoplasmic 1(PABPC1)	727.356	55
ENSBTAG00000015327	spectrin alpha, non-erythrocytic 1(SPTAN1)	720.419	56
ENSBTAG00000039028	peptidase inhibitor 3, skin-derived (SKALP)(PI3)	718.598	57
ENSBTAG00000048107	calnexin(CANX)	714.104	58
ENSBTAG00000025868	talin 1(TLN1)	704.579	59
ENSBTAG00000014567	myosin light chain kinase(MYLK)	701.148	60
ENSBTAG00000013060	IQ motif containing GTPase activating protein 1(IQGAP1)	697.264	61
ENSBTAG00000015114	calreticulin(CALR)	689.442	62
ENSBTAG00000003362	heat shock protein 90 beta family member 1(HSP90B1)	683.618	63
ENSBTAG00000011424	tropomyosin 2 (beta)(TPM2)	679.794	64
ENSBTAG00000033545	enteric beta-defensin(EBD)	657.026	65
ENSBTAG00000015228	CD74 molecule(CD74)	655.877	66
ENSBTAG00000022004	filamin B(FLNB)	645.986	67
ENSBTAG00000020308	eukaryotic translation initiation factor 4 gamma 2(EIF4G2)	634.946	68
ENSBTAG00000016708	clathrin heavy chain(CLTC)	632.273	69
ENSBTAG00000017357	chloride channel accessory 4(CLCA4)	628.275	70
ENSBTAG00000013315	ATP synthase, H+ transporting, mitochondrial F1 complex, beta polypeptide(ATP5B)	622.417	71
ENSBTAG00000011802	collagen type VI alpha 1 chain(COL6A1)	616.255	72
ENSBTAG00000009757	ribosomal protein SA(RPSA)	611.868	73
ENSBTAG00000000575	tenascin C(TNC)	611.42	74
ENSBTAG00000021879	vinculin(VCL)	601.834	75
ENSBTAG00000018054	fatty acid binding protein 1(FABP1)	599.067	76
ENSBTAG00000043546	NADH dehydrogenase subunit 6(ND6)	593.134	77
ENSBTAG00000011207	calponin 1(CNN1)	582.454	78
ENSBTAG00000006253	filamin C(FLNC)	577.056	79
ENSBTAG00000039803	myosin VIIB(MYO7B)	575.27	80
ENSBTAG00000019648	receptor for activated C kinase 1(RACK1)	571.561	81
ENSBTAG00000010799	myosin light chain 6(MYL6)	568.685	82
ENSBTAG00000017280	complement C3(C3)	566.115	83
ENSBTAG00000016312	galectin 4(LGALS4)	562.687	84
ENSBTAG00000014806	ATPase sarcoplasmic/endoplasmic reticulum Ca2+ transporting 3(ATP2A3)	562.441	85
ENSBTAG00000004905	keratin 19(KRT19)	555.731	86
ENSBTAG00000006045	prolyl 4-hydroxylase subunit beta(P4HB)	554.664	87
ENSBTAG00000018588	transmembrane BAX inhibitor motif containing 6(TMBIM6)	550.072	88
ENSBTAG00000015285	ribosomal protein S8(RPS8)	543.054	89
ENSBTAG00000015106	desmoplakin(DSP)	542.34	90
ENSBTAG00000002485	tensin 1(TNS1)	540.135	91
ENSBTAG00000013320	tetraspanin 1(TSPAN1)	536.644	92
ENSBTAG00000015558	serine peptidase inhibitor, Kazal type 1(SPINK1)	535.962	93
ENSBTAG00000024406	anterior gradient 2, protein disulphide isomerase family member(AGR2)	525.495	94
ENSBTAG00000025340	cadherin related family member 2(CDHR2)	522.155	95
ENSBTAG00000001821	proline rich coiled-coil 2C(PRRC2C)	519.173	96
ENSBTAG00000006122	HECT, UBA and WWE domain containing 1, E3 ubiquitin protein ligase(HUWE1)	513.939	97
ENSBTAG00000013066	insulin like growth factor 2(IGF2)	512.601	98
ENSBTAG00000012330	beta-2-microglobulin(LOC783680)	508.92	99
ENSBTAG00000002278	fibrillin 1(FBN1)	504.385	100
ENSBTAG00000000778	heat shock protein 90 alpha family class B member 1(HSP90AB1)	502.974	101
ENSBTAG00000021455	cofilin 1(CFL1)	497.438	102
ENSBTAG00000032093	serine peptidase inhibitor, Kazal type 4(SPINK4)	489.538	103
ENSBTAG00000012927	aldolase, fructose-bisphosphate A(ALDOA)	486.365	104
ENSBTAG00000011752	synemin(SYNM)	478.082	105
ENSBTAG00000006270	heat shock protein 90 alpha family class A member 1(HSP90AA1)	477.226	106
ENSBTAG00000025210	collagen type IV alpha 2 chain(COL4A2)	471.764	107
ENSBTAG00000009535	ribosomal protein S2(RPS2)	467.999	108
ENSBTAG00000047418	solute carrier family 25 member 6(SLC25A6)	467.593	109
ENSBTAG00000027932	baculoviral IAP repeat containing 6(BIRC6)	465.852	110
ENSBTAG00000017246	ubiquitin B(UBB)	462.499	111
ENSBTAG00000019269	collagen type VI alpha 2 chain(COL6A2)	460.59	112
ENSBTAG00000006474	epithelial cell adhesion molecule(EPCAM)	454.574	113
ENSBTAG00000011187	family with sequence similarity 13 member A(FAM13A)	453.812	114
ENSBTAG00000010444	erb-b2 receptor tyrosine kinase 3(ERBB3)	452.251	115
ENSBTAG00000017475	GNAS complex locus(GNAS)	451.013	116
ENSBTAG00000012881	eukaryotic translation initiation factor 4 gamma 1(EIF4G1)	450.161	117
ENSBTAG00000008482	SON DNA binding protein(SON)	448.722	118
ENSBTAG00000011473	myosin light chain 9(MYL9)	448.567	119
ENSBTAG00000016648	basigin (Ok blood group)(BSG)	448.379	120
ENSBTAG00000011488	pre-mRNA processing factor 8(PRPF8)	448.065	121
ENSBTAG00000010082	collagen type XV alpha 1 chain(COL15A1)	438.976	122
ENSBTAG00000001444	tenascin XB(TNXB)	438.617	123
ENSBTAG00000021237	dystonin(LOC535297)	437.737	124
ENSBTAG00000015910	integrin subunit beta 1(ITGB1)	434.904	125
ENSBTAG00000001754	adenosylhomocysteinase like 2(AHCYL2)	434.537	126
ENSBTAG00000015240	ubiquitin protein ligase E3 component n-recognin 4(UBR4)	434.212	127
ENSBTAG00000026323	intestinal lysozyme(LYSB)	431.903	128
ENSBTAG00000007415	solute carrier family 7 member 8(SLC7A8)	430.185	129
ENSBTAG00000017196	protein disulfide isomerase family A member 3(PDIA3)	423.859	130
ENSBTAG00000006434	synaptopodin 2(SYNPO2)	422.444	131
ENSBTAG00000012244	tubulin, alpha 1b(TUBA1B)	420.486	132
ENSBTAG00000016420	catenin beta 1(CTNNB1)	416.953	133
ENSBTAG00000002411	catenin delta 1(CTNND1)	414.494	134
ENSBTAG00000018423	DEAD-box helicase 5(DDX5)	412.593	135
ENSBTAG00000025450	spectrin repeat containing nuclear envelope protein 2(SYNE2)	411.524	136
ENSBTAG00000014182	catenin alpha 1(CTNNA1)	404.932	137
ENSBTAG00000001601	pyruvate kinase, muscle(PKM)	401.628	138
ENSBTAG00000008915	splicing factor 3b subunit 1(SF3B1)	400.276	139
ENSBTAG00000002507	ATP synthase, H+ transporting, mitochondrial F1 complex, alpha subunit 1, cardiac muscle(ATP5A1)	398.86	140
ENSBTAG00000006969	tubulin beta class I(TUBB)	398.792	141
ENSBTAG00000014611	sortilin related receptor 1(SORL1)	397.528	142
ENSBTAG00000013953	caldesmon 1(CALD1)	388.804	143
ENSBTAG00000013924	ribosomal protein S11(RPS11)	386.127	144
ENSBTAG00000021518	transmembrane protease, serine 4(TMPRSS4)	385.202	145
ENSBTAG00000014429	lysine methyltransferase 2D(KMT2D)	376.664	146
ENSBTAG00000000836	keratin 8(KRT8)	374.098	147
ENSBTAG00000005290	claudin 2(CLDN2)	373.347	148
ENSBTAG00000018543	villin 1(VIL1)	373.281	149
ENSBTAG00000005620	ribosomal protein S3(RPS3)	372.25	150
ENSBTAG00000002580	myosin heavy chain 14(MYH14)	369.777	151
ENSBTAG00000011215	actinin alpha 4(ACTN4)	369.301	152
ENSBTAG00000003228	ribosomal protein L3(RPL3)	368.379	153
ENSBTAG00000018255	actinin alpha 1(ACTN1)	367.328	154
ENSBTAG00000015991	cadherin 1(CDH1)	366.474	155
ENSBTAG00000013411	enolase 1(ENO1)	364.166	156
ENSBTAG00000014534	eukaryotic translation elongation factor 1 alpha 1(EEF1A1)	362.354	157
ENSBTAG00000008161	chloride channel accessory 1(CLCA1)	359.81	158
ENSBTAG00000021499	prosaposin(PSAP)	358.027	159
ENSBTAG00000017626	glutamine--fructose-6-phosphate transaminase 1(GFPT1)	356.056	160
ENSBTAG00000020060	thioredoxin interacting protein(TXNIP)	355.044	161
ENSBTAG00000004094	SPARC like 1(SPARCL1)	354.453	162
ENSBTAG00000030587	LIM and SH3 protein 1(LASP1)	354.438	163
ENSBTAG00000027020	collagen type V alpha 2 chain(COL5A2)	352.126	164
ENSBTAG00000014906	versican(VCAN)	348.342	165
ENSBTAG00000039446	trappin 5(LOC407163)	347.731	166
ENSBTAG00000024199	lysine methyltransferase 2C(KMT2C)	347.267	167
ENSBTAG00000018463	vimentin(VIM)	345.196	168
ENSBTAG00000020056	collagen type XII alpha 1 chain(COL12A1)	344.134	169
ENSBTAG00000007502	creatine kinase, mitochondrial 1B(CKMT1B)	343.181	170
ENSBTAG00000000253	protein tyrosine phosphatase, receptor type F(PTPRF)	343.157	171
ENSBTAG00000014734	chromodomain helicase DNA binding protein 4(CHD4)	341.48	172
ENSBTAG00000016224	ribosomal protein S7(RPS7)	339.213	173
ENSBTAG00000000185	solute carrier family 6 member 14(SLC6A14)	336.088	174
ENSBTAG00000014731	glyceraldehyde-3-phosphate dehydrogenase(GAPDH)	335.785	175
ENSBTAG00000004333	coatomer protein complex subunit alpha(COPA)	332.953	176
ENSBTAG00000000678	cold shock domain containing E1(CSDE1)	332.783	177
ENSBTAG00000000215	G protein subunit beta 1(GNB1)	331.731	178
ENSBTAG00000005296	ribosomal protein L13a(RPL13A)	329.151	179
ENSBTAG00000002038	ribosomal protein L14(RPL14)	328.088	180
ENSBTAG00000009389	heterogeneous nuclear ribonucleoprotein H1 (H)(HNRNPH1)	326.806	181
ENSBTAG00000035998	creatine kinase, brain(CKB)	326.444	182
ENSBTAG00000015388	ribosomal protein L18(RPL18)	325.251	183
ENSBTAG00000005397	CD46 molecule(CD46)	323.175	184
ENSBTAG00000001360	ribosomal protein S12(RPS12)	322.824	185
ENSBTAG00000009665	utrophin(UTRN)	321.927	186
ENSBTAG00000011969	heat shock protein family B (small) member 1(HSPB1)	320.683	187
ENSBTAG00000013916	HECT and RLD domain containing E3 ubiquitin protein ligase 2(HERC2)	319.607	188
ENSBTAG00000007606	heterogeneous nuclear ribonucleoprotein U(HNRNPU)	318.413	189
ENSBTAG00000020782	CCR4-NOT transcription complex subunit 1(CNOT1)	318.012	190
ENSBTAG00000015000	valosin containing protein(VCP)	317.072	191
ENSBTAG00000009887	DEAD-box helicase 17(DDX17)	316.83	192
ENSBTAG00000002303	golgi glycoprotein 1(GLG1)	315.547	193
ENSBTAG00000009615	annexin A2(ANXA2)	315.269	194
ENSBTAG00000012991	prune homolog 2(PRUNE2)	313.212	195
ENSBTAG00000015527	myosin ID(MYO1D)	312.732	196
ENSBTAG00000017759	nodal modulator 1(LOC515570)	312.632	197
ENSBTAG00000002378	nucleobindin 1(NUCB1)	311.368	198
ENSBTAG00000021653	thyroid hormone receptor interactor 12(TRIP12)	311.285	199
ENSBTAG00000018546	LPS responsive beige-like anchor protein(LRBA)	310.158	200
ENSBTAG00000004757	latent transforming growth factor beta binding protein 4(LTBP4)	310.054	201
ENSBTAG00000016563	golgin A4(GOLGA4)	307.73	202
ENSBTAG00000014191	quiescin sulfhydryl oxidase 1(QSOX1)	305.83	203
ENSBTAG00000022155	follistatin like 1(FSTL1)	305.171	204
ENSBTAG00000016168	amyloid beta precursor like protein 2(APLP2)	303.663	205
ENSBTAG00000019682	proline rich coiled-coil 2A(PRRC2A)	303.388	206
ENSBTAG00000020525	SEC31 homolog A, COPII coat complex component(SEC31A)	303.059	207
ENSBTAG00000000137	FRY like transcription coactivator(FRYL)	302.828	208
ENSBTAG00000002068	transgelin 2(TAGLN2)	302.632	209
ENSBTAG00000015839	microtubule associated protein 4(MAP4)	301.907	210
ENSBTAG00000003954	ASH1 like histone lysine methyltransferase(ASH1L)	299.434	211
ENSBTAG00000015980	fatty acid synthase(FASN)	299.326	212
ENSBTAG00000014966	plexin B2(PLXNB2)	297.697	213
ENSBTAG00000001027	serpin family H member 1(SERPINH1)	296.11	214
ENSBTAG00000012371	carboxypeptidase D(CPD)	294.546	215
ENSBTAG00000013264	ribosomal protein S24(RPS24)	294.545	216
ENSBTAG00000011843	eukaryotic translation elongation factor 1 gamma(EEF1G)	294.174	217
ENSBTAG00000000897	IQ motif containing GTPase activating protein 2(IQGAP2)	293.769	218
ENSBTAG00000002129	Kruppel like factor 5(KLF5)	292.615	219
ENSBTAG00000011766	complement C7(C7)	292.613	220
ENSBTAG00000013271	nuclear receptor corepressor 1(NCOR1)	292.599	221
ENSBTAG00000011412	laminin subunit beta 1(LAMB1)	291.613	222
ENSBTAG00000013607	WD repeat domain 1(WDR1)	290.991	223
ENSBTAG00000000152	RAN binding protein 2(RANBP2)	289.598	224
ENSBTAG00000043559	NADH dehydrogenase subunit 4L(ND4L)	287.895	225
ENSBTAG00000018851	MYC binding protein 2, E3 ubiquitin protein ligase(MYCBP2)	287.841	226
ENSBTAG00000000414	fucosyltransferase 6(FUT6)	286.954	227
ENSBTAG00000032436	ubiquitin C(UBC)	286.611	228
ENSBTAG00000007442	A-kinase anchoring protein 9(AKAP9)	285.948	229
ENSBTAG00000006027	ubiquitin specific peptidase 34(USP34)	285.456	230
ENSBTAG00000018449	nuclear mitotic apparatus protein 1(NUMA1)	283.947	231
ENSBTAG00000046375	elafin-like(LOC100850808)	283.271	232
ENSBTAG00000000848	small nuclear ribonucleoprotein U5 subunit 200(SNRNP200)	282.556	233
ENSBTAG00000013745	integrin subunit alpha 5(ITGA5)	282.417	234
ENSBTAG00000009552	ATPase plasma membrane Ca2+ transporting 1(ATP2B1)	280.143	235
ENSBTAG00000005316	GDP dissociation inhibitor 2(GDI2)	280.002	236
ENSBTAG00000011823	calsyntenin 1(CLSTN1)	278.413	237
ENSBTAG00000002006	thrombospondin 1(THBS1)	277.903	238
ENSBTAG00000039684	polymerase I and transcript release factor(PTRF)	277.873	239
ENSBTAG00000003109	integral membrane protein 2B(ITM2B)	277.835	240
ENSBTAG00000006883	eukaryotic translation initiation factor 4B(EIF4B)	277.569	241
ENSBTAG00000000415	erbb2 interacting protein(ERBIN)	277.176	242
ENSBTAG00000002528	eukaryotic translation initiation factor 3 subunit A(EIF3A)	277.164	243
ENSBTAG00000002280	kinesin family member 5B(KIF5B)	275.734	244
ENSBTAG00000019915	gelsolin(GSN)	275.614	245
ENSBTAG00000048112	glutathione peroxidase 2(GPX2)	275.363	246
ENSBTAG00000016057	cysteine and glycine rich protein 1(CSRP1)	273.356	247
ENSBTAG00000013917	Snf2 related CREBBP activator protein(SRCAP)	273.31	248
ENSBTAG00000009362	spectrin repeat containing, nuclear envelope 1(SYNE1)	272.98	249
ENSBTAG00000016744	cell cycle associated protein 1(CAPRIN1)	272.765	250
ENSBTAG00000014655	myosin IA(MYO1A)	270.196	251
ENSBTAG00000021523	signal transducer and activator of transcription 3(STAT3)	267.983	252
ENSBTAG00000003147	Janus kinase 1(JAK1)	267.883	253
ENSBTAG00000012884	putative mucosal pentraxin homolog(MPTX)	267.84	254
ENSBTAG00000016080	vacuolar protein sorting 13 homolog D (S. cerevisiae)(VPS13D)	265.521	255
ENSBTAG00000001398	ATPase sarcoplasmic/endoplasmic reticulum Ca2+ transporting 2(ATP2A2)	265.486	256
ENSBTAG00000047914	cadherin related family member 5(CDHR5)	264.157	257
ENSBTAG00000016846	tyrosine 3-monooxygenase/tryptophan 5-monooxygenase activation protein beta(YWHAB)	263.54	258
ENSBTAG00000017143	protein disulfide isomerase family A member 4(PDIA4)	262.237	259
ENSBTAG00000013653	nuclear factor, erythroid 2 like 1(NFE2L1)	261.532	260
ENSBTAG00000012447	protein phosphatase 1 catalytic subunit beta(PPP1CB)	259.659	261
ENSBTAG00000003229	ribosomal protein L23(RPL23)	259.647	262
ENSBTAG00000047739	TSC22 domain family member 1(TSC22D1)	259.427	263
ENSBTAG00000006029	oxoglutarate dehydrogenase(OGDH)	258.919	264
ENSBTAG00000011559	ribosomal protein L7a(RPL7A)	258.521	265
ENSBTAG00000006686	nephronectin(NPNT)	258.074	266
ENSBTAG00000009132	transmembrane protease, serine 2(TMPRSS2)	257.601	267
ENSBTAG00000017574	lamin A/C(LMNA)	257.254	268
ENSBTAG00000008862	golgin B1(GOLGB1)	256.182	269
ENSBTAG00000002648	ribosomal protein S18(RPS18)	255.716	270
ENSBTAG00000006242	ubiquitin specific peptidase 9, X-linked(USP9X)	255.288	271
ENSBTAG00000005738	ATPase phospholipid transporting 8B1(ATP8B1)	254.623	272
ENSBTAG00000014377	chromodomain helicase DNA binding protein 3(CHD3)	254.62	273
ENSBTAG00000011966	laminin subunit gamma 1(LAMC1)	254.438	274
ENSBTAG00000020735	SMG1, nonsense mediated mRNA decay associated PI3K related kinase(SMG1)	254.094	275
ENSBTAG00000012044	ribosomal protein L13(RPL13)	253.957	276
ENSBTAG00000007737	ubiquitin A-52 residue ribosomal protein fusion product 1(UBA52)	253.248	277
ENSBTAG00000016298	transmembrane 9 superfamily member 3(TM9SF3)	252.425	278
ENSBTAG00000001589	transmembrane 9 superfamily member 2(TM9SF2)	252.121	279
ENSBTAG00000004553	tropomyosin 4(TPM4)	251.865	280
ENSBTAG00000003692	uncoupling protein 2(UCP2)	250.292	281
ENSBTAG00000005664	tyrosine 3-monooxygenase/tryptophan 5-monooxygenase activation protein epsilon(YWHAE)	248.762	282
ENSBTAG00000009067	DEAD-box helicase 6(DDX6)	248.077	283
ENSBTAG00000046019	succinate dehydrogenase complex flavoprotein subunit A(SDHA)	247.136	284
ENSBTAG00000015283	ribosomal protein L32(RPL32)	246.409	285
ENSBTAG00000008788	solute carrier family 13 member 2(SLC13A2)	246.307	286
ENSBTAG00000021209	ubiquitin protein ligase E3 component n-recognin 5(UBR5)	245.796	287
ENSBTAG00000008696	family with sequence similarity 120A(FAM120A)	245.437	288
ENSBTAG00000014648	ribophorin II(RPN2)	244.88	289
ENSBTAG00000017970	zyxin(ZYX)	243.95	290
ENSBTAG00000016956	glucosidase II alpha subunit(GANAB)	243.779	291
ENSBTAG00000005211	ribosomal protein L4(RPL4)	243.737	292
ENSBTAG00000004593	topoisomerase (DNA) II beta(TOP2B)	242.925	293
ENSBTAG00000014583	calmodulin 3(CALM3)	242.057	294
ENSBTAG00000021569	damage specific DNA binding protein 1(DDB1)	240.986	295
ENSBTAG00000017368	Y-box binding protein 1(YBX1)	240.262	296
ENSBTAG00000022150	matrix remodeling associated 5(MXRA5)	239.996	297
ENSBTAG00000004371	citrate synthase(CS)	239.361	298
ENSBTAG00000021923	desmoglein 2(DSG2)	239.238	299
ENSBTAG00000007867	signal transducer and activator of transcription 1, 91kDa(STAT1)	238.875	300
ENSBTAG00000018824	MIA family member 3, ER export factor(MIA3)	238.623	301
ENSBTAG00000032914	solute carrier family 11 member 2(SLC11A2)	237.277	302
ENSBTAG00000013363	adenylate cyclase associated protein 1(CAP1)	237.231	303
ENSBTAG00000017564	cingulin(CGN)	237.095	304
ENSBTAG00000025441	heat shock 70kDa protein 1A(HSPA1A)	236.564	305
ENSBTAG00000046037	solute carrier family 25 member 5(SLC25A5)	235.821	306
ENSBTAG00000047249	eukaryotic translation initiation factor 4H(EIF4H)	235.524	307
ENSBTAG00000008853	heterogeneous nuclear ribonucleoprotein F(HNRNPF)	233.425	308
ENSBTAG00000044001	LIM domain containing preferred translocation partner in lipoma(LPP)	233.306	309
ENSBTAG00000014140	ATPase Na+/K+ transporting subunit beta 3(ATP1B3)	233.122	310
ENSBTAG00000000622	ribosomal protein S17(RPS17)	232.891	311
ENSBTAG00000020905	ribosomal protein L11(RPL11)	231.484	312
ENSBTAG00000018320	ribosomal protein lateral stalk subunit P1(RPLP1)	231.326	313
ENSBTAG00000015543	Rho GTPase activating protein 35(ARHGAP35)	230.501	314
ENSBTAG00000019821	DExH-box helicase 9(DHX9)	229.265	315
ENSBTAG00000007648	neuroepithelial cell transforming 1(NET1)	229.057	316
ENSBTAG00000000745	aquaporin 1 (Colton blood group)(AQP1)	228.567	317
ENSBTAG00000016764	ubiquitin like modifier activating enzyme 1(UBA1)	228.267	318
ENSBTAG00000010645	major histocompatibility complex, class II, DR alpha(BOLA-DRA)	228.155	319
ENSBTAG00000032477	HECT domain E3 ubiquitin protein ligase 1(HECTD1)	228.059	320
ENSBTAG00000026327	ribosomal protein L8(RPL8)	227.783	321
ENSBTAG00000005654	thymosin beta 10(TMSB10)	227.713	322
ENSBTAG00000001024	AT-rich interaction domain 1A(ARID1A)	227.38	323
ENSBTAG00000000599	cyclin I(CCNI)	225.049	324
ENSBTAG00000009207	lysine methyltransferase 2E(KMT2E)	225.047	325
ENSBTAG00000015473	ribosomal protein S27a(RPS27A)	224.937	326
ENSBTAG00000003168	heterogeneous nuclear ribonucleoprotein U like 1(HNRNPUL1)	224.666	327
ENSBTAG00000005726	heterogeneous nuclear ribonucleoprotein A2/B1(HNRNPA2B1)	224.558	328
ENSBTAG00000001888	mediator complex subunit 13 like(MED13L)	224.492	329
ENSBTAG00000010386	actin related protein 2/3 complex subunit 2(ARPC2)	223.777	330
ENSBTAG00000020757	poly(rC) binding protein 2(PCBP2)	223.647	331
ENSBTAG00000030209	Rho GDP dissociation inhibitor alpha(ARHGDIA)	222.977	332
ENSBTAG00000004679	tryptophanyl-tRNA synthetase(WARS)	222.957	333
ENSBTAG00000045828	polypyrimidine tract binding protein 1(PTBP1)	221.782	334
ENSBTAG00000009541	succinate-CoA ligase GDP-forming beta subunit(SUCLG2)	221.377	335
ENSBTAG00000014265	sterol regulatory element binding transcription factor 2(SREBF2)	219.734	336
ENSBTAG00000008817	laminin subunit alpha 4(LAMA4)	219.557	337
ENSBTAG00000003215	kinesin family member 3B(KIF3B)	217.957	338
ENSBTAG00000012387	peptidylglycine alpha-amidating monooxygenase(PAM)	216.57	339
ENSBTAG00000007173	platelet derived growth factor receptor alpha(PDGFRA)	216.46	340
ENSBTAG00000010534	myosin phosphatase Rho interacting protein(MPRIP)	215.856	341
ENSBTAG00000011941	lysozyme 1(LYZ1)	215.359	342
ENSBTAG00000003345	FAT atypical cadherin 4(FAT4)	215.085	343
ENSBTAG00000008611	insulin like growth factor binding protein 4(IGFBP4)	214.838	344
ENSBTAG00000015767	ring finger protein 10(RNF10)	214.428	345
ENSBTAG00000018729	spen family transcriptional repressor(SPEN)	212.526	346
ENSBTAG00000006898	glutamyl-prolyl-tRNA synthetase(EPRS)	212.169	347
ENSBTAG00000010347	ezrin(EZR)	212.15	348
ENSBTAG00000020527	isocitrate dehydrogenase (NADP(+)) 1, cytosolic(IDH1)	212.129	349
ENSBTAG00000015989	ribosomal protein S5(RPS5)	212.113	350
ENSBTAG00000015598	ribosomal protein S10(RPS10)	211.95	351
ENSBTAG00000013039	phospholipase A2, membrane associated(LOC615045)	211.843	352
ENSBTAG00000014691	ADP ribosylation factor guanine nucleotide exchange factor 1(ARFGEF1)	211.615	353
ENSBTAG00000023429	plastin 1(PLS1)	211.182	354
ENSBTAG00000020330	BTG anti-proliferation factor 1(BTG1)	211.081	355
ENSBTAG00000005221	WNK lysine deficient protein kinase 1(WNK1)	210.888	356
ENSBTAG00000006756	matrin 3(MATR3)	210.425	357
ENSBTAG00000006346	death associated protein(DAP)	209.504	358
ENSBTAG00000007840	3-hydroxy-3-methylglutaryl-CoA reductase(HMGCR)	209.35	359
ENSBTAG00000000182	serine peptidase inhibitor, Kunitz type 2(SPINT2)	208.923	360
ENSBTAG00000019448	claudin 7(CLDN7)	208.507	361
ENSBTAG00000003758	transketolase(TKT)	208.417	362
ENSBTAG00000014766	serine and arginine rich splicing factor 1(SRSF1)	208.099	363
ENSBTAG00000003418	moesin(MSN)	206.676	364
ENSBTAG00000002402	insulin like growth factor 2 receptor(IGF2R)	206.638	365
ENSBTAG00000016828	TAP binding protein(TAPBP)	206.364	366
ENSBTAG00000009836	chromogranin A(CHGA)	204.468	367
ENSBTAG00000010956	scavenger receptor class B member 2(SCARB2)	203.954	368
ENSBTAG00000011885	nicotinamide nucleotide transhydrogenase(NNT)	203.751	369
ENSBTAG00000020580	transcobalamin 1(TCN1)	203.146	370
ENSBTAG00000008570	ribosomal protein S14(RPS14)	202.988	371
ENSBTAG00000011943	translocated promoter region, nuclear basket protein(TPR)	202.707	372
ENSBTAG00000006487	ribosomal protein S9(RPS9)	202.506	373
ENSBTAG00000001785	transglutaminase 3(TGM3)	202.162	374
ENSBTAG00000011571	apoptotic chromatin condensation inducer 1(ACIN1)	201.924	375
ENSBTAG00000016751	myosin VI(MYO6)	201.753	376
ENSBTAG00000004400	proline rich coiled-coil 2B(PRRC2B)	201.545	377
ENSBTAG00000002060	ribosomal protein L19(RPL19)	201.539	378
ENSBTAG00000002326	galectin 3(LGALS3)	201.282	379
ENSBTAG00000018374	WAS protein family member 2(WASF2)	201.248	380
ENSBTAG00000019701	ribosomal protein L31(RPL31)	200.509	381
ENSBTAG00000004912	ankyrin repeat domain 17(ANKRD17)	200.289	382
ENSBTAG00000002688	ATPase Na+/K+ transporting subunit beta 1(ATP1B1)	200.168	383
ENSBTAG00000008978	ubiquitin specific peptidase 22(USP22)	200.026	384
ENSBTAG00000020455	inositol 1,4,5-trisphosphate receptor type 1(ITPR1)	199.738	385
ENSBTAG00000012582	isoleucyl-tRNA synthetase 2, mitochondrial(IARS2)	199.468	386
ENSBTAG00000017840	bromodomain adjacent to zinc finger domain 2A(BAZ2A)	199.292	387
ENSBTAG00000016282	eukaryotic translation initiation factor 5(EIF5)	198.642	388
ENSBTAG00000011104	reticulon 4(RTN4)	198.313	389
ENSBTAG00000005675	solute carrier family 44 member 4(SLC44A4)	198.109	390
ENSBTAG00000003505	decorin(DCN)	197.965	391
ENSBTAG00000010871	eukaryotic translation initiation factor 4E binding protein 3(EIF4EBP3)	197.832	392
ENSBTAG00000043564	ATP synthase F0 subunit 8(ATP8)	197.5	393
ENSBTAG00000012442	cathepsin B(CTSB)	197.093	394
ENSBTAG00000011184	ferritin heavy chain 1(FTH1)	196.829	395
ENSBTAG00000019267	matrix metallopeptidase 2(MMP2)	196.545	396
ENSBTAG00000017855	integral membrane protein 2C(ITM2C)	195.858	397
ENSBTAG00000004279	ras homolog family member A(RHOA)	195.538	398
ENSBTAG00000016328	splicing factor proline and glutamine rich(SFPQ)	195.455	399
ENSBTAG00000012314	low density lipoprotein receptor(LDLR)	194.938	400
ENSBTAG00000006586	karyopherin subunit beta 1(KPNB1)	194.835	401
ENSBTAG00000001545	solute carrier family 34 member 2(SLC34A2)	194.578	402
ENSBTAG00000026403	CREB binding protein(CREBBP)	194.311	403
ENSBTAG00000016894	cytoplasmic FMR1 interacting protein 1(CYFIP1)	193.999	404
ENSBTAG00000014598	bromodomain PHD finger transcription factor(BPTF)	192.877	405
ENSBTAG00000012957	SERPINE1 mRNA binding protein 1(SERBP1)	192.653	406
ENSBTAG00000035907	DEAD-box helicase 3, X-linked(DDX3X)	192.515	407
ENSBTAG00000022731	signal sequence receptor subunit 1(SSR1)	192.421	408
ENSBTAG00000016378	LDL receptor related protein 10(LRP10)	192.369	409
ENSBTAG00000018987	40S ribosomal protein S25(LOC785691)	192.1	410
ENSBTAG00000010365	sulfide quinone reductase-like (yeast)(SQRDL)	191.274	411
ENSBTAG00000009242	zinc finger protein 638(ZNF638)	191.167	412
ENSBTAG00000012265	von Willebrand factor(VWF)	191.043	413
ENSBTAG00000003100	smoothelin(SMTN)	190.956	414
ENSBTAG00000001745	lumican(LUM)	190.202	415
ENSBTAG00000009761	ARP2 actin related protein 2 homolog(ACTR2)	190.185	416
ENSBTAG00000003265	adducin 3(ADD3)	190.038	417
ENSBTAG00000000902	O-linked N-acetylglucosamine (GlcNAc) transferase(OGT)	189.936	418
ENSBTAG00000006429	aconitase 2(ACO2)	189.861	419
ENSBTAG00000018093	lysine methyltransferase 2A(KMT2A)	189.852	420
ENSBTAG00000024095	thyroid hormone receptor associated protein 3(THRAP3)	189.83	421
ENSBTAG00000015434	destrin, actin depolymerizing factor(DSTN)	189.527	422
ENSBTAG00000024950	angiotensin I converting enzyme(ACE)	188.801	423
ENSBTAG00000013391	ANKH inorganic pyrophosphate transport regulator(ANKH)	188.74	424
ENSBTAG00000005694	transmembrane p24 trafficking protein 10(TMED10)	188.481	425
ENSBTAG00000012749	cullin 7(CUL7)	188.277	426
ENSBTAG00000017020	S100 calcium binding protein G(S100G)	188.07	427
ENSBTAG00000009034	adaptor related protein complex 3 delta 1 subunit(AP3D1)	187.547	428
ENSBTAG00000019839	latent transforming growth factor beta binding protein 1(LTBP1)	187.336	429
ENSBTAG00000005574	clusterin(CLU)	187.038	430
ENSBTAG00000000555	aconitase 1(ACO1)	186.576	431
ENSBTAG00000001573	jumonji domain containing 1C(JMJD1C)	186.251	432
ENSBTAG00000000579	NIPBL, cohesin loading factor(NIPBL)	186.06	433
ENSBTAG00000019498	integrin subunit alpha 3(ITGA3)	186.045	434
ENSBTAG00000013046	membrane palmitoylated protein 1(MPP1)	185.744	435
ENSBTAG00000025434	ZFP36 ring finger protein like 1(ZFP36L1)	185.597	436
ENSBTAG00000010692	staphylococcal nuclease and tudor domain containing 1(SND1)	185.555	437
ENSBTAG00000001055	heterogeneous nuclear ribonucleoprotein L(HNRNPL)	184.927	438
ENSBTAG00000021039	heterogeneous nuclear ribonucleoprotein M(HNRNPM)	184.675	439
ENSBTAG00000013369	collagen type XIV alpha 1 chain(COL14A1)	184.314	440
ENSBTAG00000000132	eukaryotic translation initiation factor 4A1(EIF4A1)	184.065	441
ENSBTAG00000037400	trinucleotide repeat containing 18(TNRC18)	184.06	442
ENSBTAG00000001657	phosphatidylinositol binding clathrin assembly protein(PICALM)	183.732	443
ENSBTAG00000017776	chromodomain helicase DNA binding protein 2(CHD2)	183.67	444
ENSBTAG00000018169	integrin subunit beta 4(ITGB4)	183.51	445
ENSBTAG00000001961	microtubule associated protein 1B(MAP1B)	183.417	446
ENSBTAG00000009462	malate dehydrogenase 2(MDH2)	183.188	447
ENSBTAG00000012342	LIM domain and actin binding 1(LIMA1)	182.993	448
ENSBTAG00000007113	transformation/transcription domain associated protein(TRRAP)	182.488	449
ENSBTAG00000019718	ribosomal protein S15(RPS15)	182.175	450
ENSBTAG00000003585	CD47 molecule(CD47)	181.941	451
ENSBTAG00000000937	sperm specific antigen 2(SSFA2)	181.92	452
ENSBTAG00000007943	antizyme inhibitor 1(AZIN1)	181.082	453
ENSBTAG00000018598	heat shock protein family B (small) member 6(HSPB6)	181.075	454
ENSBTAG00000031785	histone H2B type 1(LOC787269)	181.001	455
ENSBTAG00000018373	dihydropyrimidinase like 2(DPYSL2)	180.87	456
ENSBTAG00000018101	adenosylhomocysteinase(AHCY)	180.015	457
ENSBTAG00000014270	unc-5 netrin receptor B(UNC5B)	179.606	458
ENSBTAG00000019782	triosephosphate isomerase 1(TPI1)	179.343	459
ENSBTAG00000011832	aldehyde dehydrogenase 18 family member A1(ALDH18A1)	179.255	460
ENSBTAG00000046158	complement factor B(CFB)	179.182	461
ENSBTAG00000017379	GCN1, eIF2 alpha kinase activator homolog(GCN1)	179.026	462
ENSBTAG00000003949	RNA binding motif protein 39(RBM39)	178.586	463
ENSBTAG00000016341	regulator of G-protein signaling 5(RGS5)	178.006	464
ENSBTAG00000016024	myosin, light chain 12A, regulatory, non-sarcomeric(MYL12A)	177.995	465
ENSBTAG00000018421	WW domain containing E3 ubiquitin protein ligase 2(WWP2)	177.931	466
ENSBTAG00000022777	CDC42 binding protein kinase alpha(CDC42BPA)	177.285	467
ENSBTAG00000017104	mucin 1, cell surface associated(MUC1)	177.157	468
ENSBTAG00000015398	tight junction protein 1(TJP1)	177.14	469
ENSBTAG00000020940	annexin A11(ANXA11)	177.093	470
ENSBTAG00000016079	cytochrome c oxidase subunit IV isoform 1(COX4I1)	177.09	471
ENSBTAG00000047206	histone cluster 1, H1e(HIST1H1E)	176.975	472
ENSBTAG00000002770	transcobalamin 2(TCN2)	176.518	473
ENSBTAG00000038104	high mobility group nucleosomal binding domain 2(HMGN2)	176.322	474
ENSBTAG00000004907	misshapen like kinase 1(MINK1)	176.232	475
ENSBTAG00000015154	BCL2 family apoptosis regulator(MCL1)	176.044	476
ENSBTAG00000012088	fibulin 1(FBLN1)	175.955	477
ENSBTAG00000006396	glucose-6-phosphate isomerase(GPI)	175.419	478
ENSBTAG00000002948	SET domain containing 2(SETD2)	175.115	479
ENSBTAG00000003399	SWI/SNF related, matrix associated, actin dependent regulator of chromatin, subfamily a, member 5(SMARCA5)	174.955	480
ENSBTAG00000017869	caveolin 1(CAV1)	174.915	481
ENSBTAG00000013212	coatomer protein complex subunit gamma 1(COPG1)	174.357	482
ENSBTAG00000013362	dynamin 2(DNM2)	174.332	483
ENSBTAG00000016149	complement C9(C9)	174.232	484
ENSBTAG00000000609	ribosomal protein L10 pseudogene(LOC782629)	174.013	485
ENSBTAG00000008756	E74 like ETS transcription factor 3(ELF3)	173.883	486
ENSBTAG00000030435	proline rich nuclear receptor coactivator 2(PNRC2)	173.858	487
ENSBTAG00000013579	store-operated calcium entry associated regulatory factor(SARAF)	173.555	488
ENSBTAG00000015358	aldolase, fructose-bisphosphate B(ALDOB)	173.392	489
ENSBTAG00000008280	hepatocyte nuclear factor 4 gamma(HNF4G)	173.323	490
ENSBTAG00000009513	transforming growth factor beta induced(TGFBI)	173.244	491
ENSBTAG00000014788	A-kinase anchoring protein 12(AKAP12)	173.234	492
ENSBTAG00000005847	Rho associated coiled-coil containing protein kinase 2(ROCK2)	172.607	493
ENSBTAG00000011677	histone cluster 1, H1c(HIST1H1C)	172.025	494
ENSBTAG00000012890	solute carrier family 25 member 3(SLC25A3)	171.663	495
ENSBTAG00000018152	myeloid associated differentiation marker(MYADM)	171.658	496
ENSBTAG00000006712	KIAA0368 ortholog(KIAA0368)	171.532	497
ENSBTAG00000004349	DAZ associated protein 2(DAZAP2)	171.375	498
ENSBTAG00000027173	calcineurin like EF-hand protein 1(CHP1)	171.141	499
ENSBTAG00000013254	exportin 1(XPO1)	171.058	500
ENSBTAG00000019455	myosin VB(MYO5B)	170.657	501
ENSBTAG00000016822	peptidylprolyl isomerase B(PPIB)	170.543	502
ENSBTAG00000019722	guanylate cyclase 2C(GUCY2C)	170.092	503
ENSBTAG00000016525	integrin subunit alpha 1(ITGA1)	169.794	504
ENSBTAG00000046936	Morf4 family associated protein 1-like 1(MRFAP1L1)	169.697	505
ENSBTAG00000007438	STT3B, catalytic subunit of the oligosaccharyltransferase complex(STT3B)	169.299	506
ENSBTAG00000003040	Ral GTPase activating protein non-catalytic beta subunit(RALGAPB)	168.65	507
ENSBTAG00000012519	xanthine dehydrogenase(XDH)	168.348	508
ENSBTAG00000019685	BCL2 associated athanogene 6(BAG6)	168.142	509
ENSBTAG00000005970	X-box binding protein 1(XBP1)	167.809	510
ENSBTAG00000004801	pyridoxal dependent decarboxylase domain containing 1(PDXDC1)	167.272	511
ENSBTAG00000018522	ornithine decarboxylase antizyme 1(OAZ1)	167.21	512
ENSBTAG00000002549	prothymosin, alpha(PTMA)	167.154	513
ENSBTAG00000002287	chromodomain helicase DNA binding protein 9(CHD9)	166.827	514
ENSBTAG00000014046	bactericidal/permeability-increasing protein(BPI)	166.715	515
ENSBTAG00000011721	mediator complex subunit 13(MED13)	166.286	516
ENSBTAG00000014447	ribosomal protein S6 kinase A1(RPS6KA1)	166.113	517
ENSBTAG00000020269	mitotic spindle positioning(MISP)	166.068	518
ENSBTAG00000014261	threonyl-tRNA synthetase(TARS)	165.694	519
ENSBTAG00000011324	elastin microfibril interfacer 1(EMILIN1)	165.68	520
ENSBTAG00000002755	ankyrin repeat domain 12(ANKRD12)	165.578	521
ENSBTAG00000019262	topoisomerase (DNA) II alpha(TOP2A)	165.489	522
ENSBTAG00000004887	dynactin subunit 1(DCTN1)	165.211	523
ENSBTAG00000009780	general transcription factor IIi(GTF2I)	165.038	524
ENSBTAG00000005557	afadin, adherens junction formation factor(AFDN)	164.755	525
ENSBTAG00000016456	CDC42 binding protein kinase beta(CDC42BPB)	164.537	526
ENSBTAG00000023933	SEC16 homolog A, endoplasmic reticulum export factor(SEC16A)	164.416	527
ENSBTAG00000017713	kinectin 1(KTN1)	164.203	528
ENSBTAG00000005455	ubiquitin specific peptidase 7(USP7)	164.066	529
ENSBTAG00000000894	phosphoglycerate kinase 1(PGK1)	163.871	530
ENSBTAG00000020070	ATP binding cassette subfamily C member 3(ABCC3)	163.597	531
ENSBTAG00000006846	galectin 9(LGALS9)	163.434	532
ENSBTAG00000001035	splicing factor 1(SF1)	163.269	533
ENSBTAG00000018258	serine and arginine rich splicing factor 2(SRSF2)	163.183	534
ENSBTAG00000014609	protein phosphatase 1 regulatory subunit 12A(PPP1R12A)	163.033	535
ENSBTAG00000031890	dedicator of cytokinesis 1(DOCK1)	163.015	536
ENSBTAG00000007152	OS9, endoplasmic reticulum lectin(OS9)	163.014	537
ENSBTAG00000033217	tropomyosin 3(TPM3)	162.803	538
ENSBTAG00000018628	ribosomal protein L29(RPL29)	162.225	539
ENSBTAG00000008527	serine and arginine rich splicing factor 6(SRSF6)	161.995	540
ENSBTAG00000008429	LDL receptor related protein 4(LRP4)	161.909	541
ENSBTAG00000027024	Rho GTPase activating protein 5(ARHGAP5)	161.862	542
ENSBTAG00000004629	solute carrier family 9 member A3(SLC9A3)	161.534	543
ENSBTAG00000014295	capping actin protein of muscle Z-line alpha subunit 1(CAPZA1)	161.474	544
ENSBTAG00000018852	APC, WNT signaling pathway regulator(APC)	161.358	545
ENSBTAG00000019193	SET domain containing 5(SETD5)	161.143	546
ENSBTAG00000006049	basic leucine zipper and W2 domains 1(BZW1)	160.754	547
ENSBTAG00000027722	importin 7(IPO7)	160.712	548
ENSBTAG00000038920	vacuolar protein sorting 13 homolog C(VPS13C)	160.517	549
ENSBTAG00000013926	Fc fragment of IgG receptor and transporter(FCGRT)	160.154	550
ENSBTAG00000004990	neogenin 1(NEO1)	160.143	551
ENSBTAG00000021678	solute carrier family 31 member 1(SLC31A1)	159.808	552
ENSBTAG00000000099	ceramide synthase 2(CERS2)	159.675	553
ENSBTAG00000005191	ribophorin I(RPN1)	159.624	554
ENSBTAG00000013602	bromodomain and WD repeat domain containing 1(BRWD1)	159.55	555
ENSBTAG00000006744	transmembrane protein 131(TMEM131)	159.487	556
ENSBTAG00000013245	inositol 1,4,5-trisphosphate receptor type 3(ITPR3)	159.292	557
ENSBTAG00000005072	cubilin(CUBN)	158.819	558
ENSBTAG00000024449	centromere protein F(CENPF)	158.697	559
ENSBTAG00000023343	ribosomal protein L28(RPL28)	157.946	560
ENSBTAG00000014943	lysine demethylase 5C(KDM5C)	157.893	561
ENSBTAG00000014872	calpain small subunit 1(CAPNS1)	157.868	562
ENSBTAG00000001332	myosin IC(MYO1C)	157.405	563
ENSBTAG00000011757	presenilin 1(PSEN1)	157.208	564
ENSBTAG00000007963	kinase D-interacting substrate 220kDa(KIDINS220)	156.318	565
ENSBTAG00000007390	vesicle amine transport 1(VAT1)	156.284	566
ENSBTAG00000019565	nuclear receptor coactivator 4(NCOA4)	156.275	567
ENSBTAG00000001632	NBR1, autophagy cargo receptor(NBR1)	156.085	568
ENSBTAG00000011831	signal peptide peptidase like 2A(SPPL2A)	155.959	569
ENSBTAG00000008082	centrosomal protein 350(CEP350)	155.502	570
ENSBTAG00000005757	FUS RNA binding protein(FUS)	155.46	571
ENSBTAG00000000711	N-myc downstream regulated 1(NDRG1)	154.772	572
ENSBTAG00000005514	trio Rho guanine nucleotide exchange factor(TRIO)	154.702	573
ENSBTAG00000004448	cytoskeleton associated protein 5(CKAP5)	154.61	574
ENSBTAG00000014471	A-kinase anchoring protein 2(AKAP2)	154.386	575
ENSBTAG00000007203	STT3A, catalytic subunit of the oligosaccharyltransferase complex(STT3A)	154.32	576
ENSBTAG00000011786	clustered mitochondria homolog(CLUH)	154.174	577
ENSBTAG00000014490	DExD-box helicase 39B(DDX39B)	154.115	578
ENSBTAG00000039991	UDP glucuronosyltransferase 2 family, polypeptide B10(UGT2B10)	153.929	579
ENSBTAG00000011419	heat shock protein family A (Hsp70) member 9(HSPA9)	153.811	580
ENSBTAG00000012697	phosphoglycerate mutase 1(PGAM1)	153.542	581
ENSBTAG00000000146	FERM, ARH/RhoGEF and pleckstrin domain protein 1(FARP1)	153.423	582
ENSBTAG00000017462	activating transcription factor 4(ATF4)	153.295	583
ENSBTAG00000007303	RAD21 cohesin complex component(RAD21)	153.103	584
ENSBTAG00000009233	ras-related C3 botulinum toxin substrate 1 (rho family, small GTP binding protein Rac1)(RAC1)	152.993	585
ENSBTAG00000003619	SEC24 homolog D, COPII coat complex component(SEC24D)	152.704	586
ENSBTAG00000001992	cytochrome P450, family 51, subfamily A, polypeptide 1(CYP51A1)	152.661	587
ENSBTAG00000014093	isocitrate dehydrogenase (NADP(+)) 2, mitochondrial(IDH2)	152.513	588
ENSBTAG00000017135	cathepsin S(CTSS)	152.495	589
ENSBTAG00000006667	erythrocyte membrane protein band 4.1(EPB41)	152.442	590
ENSBTAG00000006690	archain 1(ARCN1)	152.378	591
ENSBTAG00000021164	sarcolemma associated protein(SLMAP)	151.838	592
ENSBTAG00000022847	HEAT repeat containing 5A(HEATR5A)	151.65	593
ENSBTAG00000002966	DnaJ heat shock protein family (Hsp40) member C13(DNAJC13)	151.591	594
ENSBTAG00000009637	solute carrier family 12 member 2(SLC12A2)	151.458	595
ENSBTAG00000016006	ankyrin repeat domain 11(ANKRD11)	151.377	596
ENSBTAG00000002018	eukaryotic translation initiation factor 5A(EIF5A)	151.359	597
ENSBTAG00000010627	splicing factor 3b subunit 3(SF3B3)	151.2	598
ENSBTAG00000011689	leukocyte receptor cluster member 8(LENG8)	151.09	599
ENSBTAG00000007236	pericentriolar material 1(PCM1)	150.893	600
ENSBTAG00000012267	zinc finger C3H1-type containing(ZFC3H1)	150.767	601
ENSBTAG00000047229	cysteine rich protein 1(CRIP1)	150.674	602
ENSBTAG00000019832	transforming growth factor beta receptor 2(TGFBR2)	150.652	603
ENSBTAG00000002960	twinfilin actin binding protein 2(TWF2)	150.414	604
ENSBTAG00000014575	collagen type IV alpha 5 chain(COL4A5)	150.359	605
ENSBTAG00000032087	ataxin 2 like(ATXN2L)	150.166	606
ENSBTAG00000001777	ribosomal protein lateral stalk subunit P2(RPLP2)	150.137	607
ENSBTAG00000011074	bromodomain containing 2(BRD2)	150.102	608
ENSBTAG00000013495	WD repeat and FYVE domain containing 3(WDFY3)	150.076	609
ENSBTAG00000021798	erb-b2 receptor tyrosine kinase 2(ERBB2)	150.032	610
ENSBTAG00000024909	H3 histone, family 3B(H3F3B)	149.886	611
ENSBTAG00000008091	selenium binding protein 1(SELENBP1)	149.345	612
ENSBTAG00000017755	EWS RNA binding protein 1(EWSR1)	149.142	613
ENSBTAG00000011931	CD63 molecule(CD63)	149.048	614
ENSBTAG00000046765	RNA polymerase II subunit A(POLR2A)	148.884	615
ENSBTAG00000012865	DEK proto-oncogene(DEK)	148.751	616
ENSBTAG00000002939	furin, paired basic amino acid cleaving enzyme(FURIN)	147.907	617
ENSBTAG00000014456	endoplasmic reticulum to nucleus signaling 2(ERN2)	147.891	618
ENSBTAG00000001506	huntingtin(HTT)	147.505	619
ENSBTAG00000006330	RNA binding motif protein 5(RBM5)	147.438	620
ENSBTAG00000017426	programmed cell death 6 interacting protein(PDCD6IP)	147.364	621
ENSBTAG00000002187	serine incorporator 3(SERINC3)	147.213	622
ENSBTAG00000009959	solute carrier family 6 member 8(SLC6A8)	147.212	623
ENSBTAG00000003846	ribosomal protein L37a(RPL37A)	147.101	624
ENSBTAG00000008849	sortilin 1(SORT1)	147.096	625
ENSBTAG00000003061	laminin subunit alpha 5(LAMA5)	146.943	626
ENSBTAG00000025274	tubulin beta 4B class IVb(TUBB4B)	146.939	627
ENSBTAG00000012409	periostin(POSTN)	146.728	628
ENSBTAG00000018979	pumilio RNA binding family member 1(PUM1)	146.674	629
ENSBTAG00000002606	leucine rich repeat containing G protein-coupled receptor 4(LGR4)	146.531	630
ENSBTAG00000013912	thioredoxin reductase 1(TXNRD1)	145.988	631
ENSBTAG00000009584	protein phosphatase 6 regulatory subunit 3(PPP6R3)	145.889	632
ENSBTAG00000005469	cell cycle and apoptosis regulator 2(CCAR2)	145.598	633
ENSBTAG00000010935	echinoderm microtubule associated protein like 4(EML4)	145.58	634
ENSBTAG00000012062	peroxiredoxin 2(PRDX2)	145.562	635
ENSBTAG00000017602	transmembrane protein 45B(TMEM45B)	145.241	636
ENSBTAG00000021131	heterogeneous nuclear ribonucleoprotein K(HNRNPK)	145.207	637
ENSBTAG00000013113	voltage dependent anion channel 1(VDAC1)	145.142	638
ENSBTAG00000019526	CKLF like MARVEL transmembrane domain containing 6(CMTM6)	145.033	639
ENSBTAG00000033190	phosphoglucomutase 5(PGM5)	144.866	640
ENSBTAG00000011988	KIAA0100 ortholog(KIAA0100)	144.777	641
ENSBTAG00000019851	protein phosphatase 2 scaffold subunit Aalpha(PPP2R1A)	144.68	642
ENSBTAG00000019604	vasodilator-stimulated phosphoprotein(VASP)	144.597	643
ENSBTAG00000000212	NAD kinase(NADK)	144.579	644
ENSBTAG00000011125	myosin IXB(MYO9B)	144.48	645
ENSBTAG00000019096	ubiquinol-cytochrome c reductase core protein I(UQCRC1)	144.468	646
ENSBTAG00000020423	E1A binding protein p400(EP400)	144.368	647
ENSBTAG00000017967	prostaglandin E synthase 3(PTGES3)	144.281	648
ENSBTAG00000039374	importin 5(IPO5)	144.148	649
ENSBTAG00000014001	microtubule associated protein 1A(MAP1A)	143.885	650
ENSBTAG00000019376	fibronectin type III domain containing 3B(FNDC3B)	143.595	651
ENSBTAG00000003642	peroxiredoxin 1(PRDX1)	143.41	652
ENSBTAG00000026181	UDP glucuronosyltransferase 1 family, polypeptide A6(UGT1A6)	143.073	653
ENSBTAG00000016588	transmembrane protein 8A(TMEM8A)	143.065	654
ENSBTAG00000033662	NCK-associated protein 1(NCKAP1)	143.003	655
ENSBTAG00000021976	NADH:ubiquinone oxidoreductase core subunit S1(NDUFS1)	142.942	656
ENSBTAG00000000874	calpastatin(CAST)	142.79	657
ENSBTAG00000004783	coronin 1B(CORO1B)	142.773	658
ENSBTAG00000008985	poly(rC) binding protein 1(PCBP1)	142.647	659
ENSBTAG00000005444	UDP-glucose glycoprotein glucosyltransferase 1(UGGT1)	142.642	660
ENSBTAG00000010242	lysosomal associated membrane protein 1(LAMP1)	142.518	661
ENSBTAG00000013772	serine and arginine repetitive matrix 1(SRRM1)	142.472	662
ENSBTAG00000016267	serpin family G member 1(SERPING1)	142.413	663
ENSBTAG00000014615	solute carrier family 26 member 2(SLC26A2)	142.377	664
ENSBTAG00000016720	RAB1A, member RAS oncogene family(RAB1A)	142.272	665
ENSBTAG00000014249	influenza virus NS1A binding protein(IVNS1ABP)	141.978	666
ENSBTAG00000015038	hydroxyacyl-CoA dehydrogenase/3-ketoacyl-CoA thiolase/enoyl-CoA hydratase (trifunctional protein), alpha subunit(HADHA)	141.789	667
ENSBTAG00000017037	protein kinase N1(PKN1)	141.739	668
ENSBTAG00000019409	N-acetylglucosamine-1-phosphate transferase alpha and beta subunits(GNPTAB)	141.47	669
ENSBTAG00000010682	discoidin domain receptor tyrosine kinase 1(DDR1)	141.003	670
ENSBTAG00000006175	lysine demethylase 5B(KDM5B)	140.852	671
ENSBTAG00000037383	A-kinase anchoring protein 13(AKAP13)	140.793	672
ENSBTAG00000002608	septin 2(SEPT2)	140.699	673
ENSBTAG00000018893	adenosylhomocysteinase like 1(AHCYL1)	140.64	674
ENSBTAG00000025644	calmodulin 1(CALM1)	140.597	675
ENSBTAG00000025280	serpin peptidase inhibitor, clade B (ovalbumin), member 6(SERPINB6)	140.434	676
ENSBTAG00000032829	growth hormone inducible transmembrane protein(GHITM)	140.207	677
ENSBTAG00000017846	F11 receptor(F11R)	140.148	678
ENSBTAG00000020619	polycystin 1, transient receptor potential channel interacting(PKD1)	140.105	679
ENSBTAG00000013240	solute carrier family 3 member 2(SLC3A2)	140.099	680
ENSBTAG00000010693	LIM domain 7(LMO7)	140.006	681
ENSBTAG00000007979	transportin 1(TNPO1)	139.955	682
ENSBTAG00000020126	myosin X(MYO10)	139.937	683
ENSBTAG00000020054	TNF receptor superfamily member 21(TNFRSF21)	139.908	684
ENSBTAG00000017685	junction plakoglobin(JUP)	139.895	685
ENSBTAG00000033453	mitochondrial carrier 1(MTCH1)	139.878	686
ENSBTAG00000010760	REV3 like, DNA directed polymerase zeta catalytic subunit(REV3L)	139.731	687
ENSBTAG00000015249	beta-1,4-galactosyltransferase 1(B4GALT1)	139.714	688
ENSBTAG00000000550	ATP synthase, H+ transporting, mitochondrial F1 complex, delta subunit(ATP5D)	139.603	689
ENSBTAG00000017852	aldehyde dehydrogenase 9 family member A1(ALDH9A1)	139.598	690
ENSBTAG00000012370	matrix Gla protein(MGP)	139.563	691
ENSBTAG00000014809	annexin A6(ANXA6)	139.353	692
ENSBTAG00000011839	3-hydroxy-3-methylglutaryl-CoA synthase 1(HMGCS1)	139.328	693
ENSBTAG00000000322	CD2 associated protein(CD2AP)	138.902	694
ENSBTAG00000002510	heterogeneous nuclear ribonucleoprotein U like 2(HNRNPUL2)	138.526	695
ENSBTAG00000007622	cathepsin D(CTSD)	138.3	696
ENSBTAG00000012232	cytochrome c-1(CYC1)	138.183	697
ENSBTAG00000012541	calcineurin like EF-hand protein 2(CHP2)	138.126	698
ENSBTAG00000008816	tripartite motif containing 2(TRIM2)	137.902	699
ENSBTAG00000014636	zinc finger homeobox 3(ZFHX3)	137.859	700
ENSBTAG00000019852	pyruvate dehydrogenase (lipoamide) alpha 1(PDHA1)	137.853	701
ENSBTAG00000013108	hexokinase 2(HK2)	137.835	702
ENSBTAG00000025942	hydroxyprostaglandin dehydrogenase 15-(NAD)(HPGD)	137.825	703
ENSBTAG00000015831	ribosomal protein L18a(RPL18A)	137.78	704
ENSBTAG00000007618	butyrophilin-like protein 1-like(LOC504295)	137.761	705
ENSBTAG00000020873	methionine adenosyltransferase 2A(MAT2A)	137.76	706
ENSBTAG00000016199	clathrin interactor 1(CLINT1)	137.694	707
ENSBTAG00000016516	cytochrome b5 reductase 3(CYB5R3)	137.651	708
ENSBTAG00000006422	tripartite motif containing 28(TRIM28)	137.485	709
ENSBTAG00000007952	major vault protein(MVP)	137.14	710
ENSBTAG00000007335	tumor protein D52(TPD52)	136.806	711
ENSBTAG00000019147	ribosomal protein S20(RPS20)	136.749	712
ENSBTAG00000013952	heterogeneous nuclear ribonucleoprotein D(HNRNPD)	136.729	713
ENSBTAG00000007909	notch 2(NOTCH2)	136.659	714
ENSBTAG00000014752	A-kinase anchoring protein 11(AKAP11)	136.343	715
ENSBTAG00000020407	MTSS1, I-BAR domain containing(MTSS1)	136.061	716
ENSBTAG00000008443	La ribonucleoprotein domain family member 1(LARP1)	136.059	717
ENSBTAG00000021343	Rho guanine nucleotide exchange factor 12(ARHGEF12)	135.693	718
ENSBTAG00000011580	dystroglycan 1(DAG1)	135.479	719
ENSBTAG00000031362	neurexophilin and PC-esterase domain family member 2(NXPE2)	135.183	720
ENSBTAG00000008424	active BCR-related(ABR)	134.946	721
ENSBTAG00000011105	solute carrier family 38 member 2(SLC38A2)	134.922	722
ENSBTAG00000016508	CTD small phosphatase 2(CTDSP2)	134.813	723
ENSBTAG00000007195	guanylate cyclase activator 2A(GUCA2A)	134.785	724
ENSBTAG00000001485	diphosphoinositol pentakisphosphate kinase 2(PPIP5K2)	134.629	725
ENSBTAG00000017992	CD164 molecule(CD164)	134.541	726
ENSBTAG00000004316	biorientation of chromosomes in cell division 1 like 1(BOD1L1)	134.467	727
ENSBTAG00000017441	ribosomal protein L27(RPL27)	134.384	728
ENSBTAG00000003052	proprotein convertase subtilisin/kexin type 7(PCSK7)	134.356	729
ENSBTAG00000017636	AKT serine/threonine kinase 1(AKT1)	134.314	730
ENSBTAG00000034945	butyrophilin family member(LOC525599)	134.022	731
ENSBTAG00000014469	neurobeachin like 1(NBEAL1)	133.974	732
ENSBTAG00000015683	heat shock protein family A (Hsp70) member 4(HSPA4)	133.857	733
ENSBTAG00000007540	glutamate dehydrogenase 1(GLUD1)	133.836	734
ENSBTAG00000009482	AF4/FMR2 family member 4(AFF4)	133.749	735
ENSBTAG00000015591	sequestosome 1(SQSTM1)	133.592	736
ENSBTAG00000007802	BCL2 associated transcription factor 1(BCLAF1)	133.525	737
ENSBTAG00000015607	endoplasmic reticulum metallopeptidase 1(ERMP1)	133.449	738
ENSBTAG00000012788	cytochrome c oxidase subunit VIa polypeptide 1(COX6A1)	133.414	739
ENSBTAG00000030499	FCH and double SH3 domains 1(FCHSD1)	133.386	740
ENSBTAG00000039163	histone cluster 1, H1d(HIST1H1D)	133.38	741
ENSBTAG00000017567	acetyl-CoA carboxylase alpha(ACACA)	133.167	742
ENSBTAG00000013303	acyl-CoA synthetase short-chain family member 2(ACSS2)	132.858	743
ENSBTAG00000003935	transmembrane BAX inhibitor motif containing 1(TMBIM1)	132.721	744
ENSBTAG00000006075	succinate-CoA ligase alpha subunit(SUCLG1)	132.681	745
ENSBTAG00000003021	Sp1 transcription factor(SP1)	132.518	746
ENSBTAG00000010292	synergin gamma(SYNRG)	132.251	747
ENSBTAG00000015677	lysyl-tRNA synthetase(KARS)	132.224	748
ENSBTAG00000008167	tetratricopeptide repeat domain 3(TTC3)	132.174	749
ENSBTAG00000005660	proteasome 26S subunit, non-ATPase 2(PSMD2)	132.062	750
ENSBTAG00000017352	zinc finger CCCH-type containing 11A(ZC3H11A)	131.919	751
ENSBTAG00000013627	heterogeneous nuclear ribonucleoprotein A/B(HNRNPAB)	131.783	752
ENSBTAG00000004688	24-dehydrocholesterol reductase(DHCR24)	131.75	753
ENSBTAG00000013191	agrin(AGRN)	131.579	754
ENSBTAG00000018052	protein tyrosine phosphatase, receptor type S(PTPRS)	131.535	755
ENSBTAG00000001564	myomegalin(LOC508547)	131.523	756
ENSBTAG00000015089	galectin 1(LGALS1)	131.514	757
ENSBTAG00000034939	butyrophilin-like 2 (MHC class II associated)(BTNL2)	131.456	758
ENSBTAG00000012919	matrix metallopeptidase 15(MMP15)	131.27	759
ENSBTAG00000007659	coronin 2A(CORO2A)	131.266	760
ENSBTAG00000002944	ATP synthase, H+ transporting, mitochondrial Fo complex subunit C3 (subunit 9)(ATP5G3)	131.167	761
ENSBTAG00000017232	kinesin family member 13B(KIF13B)	130.927	762
ENSBTAG00000019725	ubiquitination factor E4A(UBE4A)	130.834	763
ENSBTAG00000020645	G protein subunit alpha i2(GNAI2)	130.816	764
ENSBTAG00000008403	Rho associated coiled-coil containing protein kinase 1(ROCK1)	130.72	765
ENSBTAG00000003530	DEAD-box helicase 31(DDX31)	130.628	766
ENSBTAG00000003097	DENN domain containing 4C(DENND4C)	130.519	767
ENSBTAG00000034978	family with sequence similarity 168 member B(FAM168B)	130.472	768
ENSBTAG00000002082	myristoylated alanine rich protein kinase C substrate(MARCKS)	130.465	769
ENSBTAG00000009293	Enah/Vasp-like(EVL)	130.425	770
ENSBTAG00000019929	integrin subunit alpha V(ITGAV)	130.104	771
ENSBTAG00000018604	semaphorin 4G(SEMA4G)	129.962	772
ENSBTAG00000009543	extended synaptotagmin 1(ESYT1)	129.888	773
ENSBTAG00000009554	EH domain binding protein 1 like 1(EHBP1L1)	129.884	774
ENSBTAG00000001189	adaptor related protein complex 1 beta 1 subunit(AP1B1)	129.827	775
ENSBTAG00000005197	bromodomain adjacent to zinc finger domain 1B(BAZ1B)	129.784	776
ENSBTAG00000008743	aldehyde dehydrogenase 2 family (mitochondrial)(ALDH2)	129.742	777
ENSBTAG00000014884	homeodomain interacting protein kinase 3(HIPK3)	129.631	778
ENSBTAG00000001928	protein disulfide isomerase family A member 6(PDIA6)	129.609	779
ENSBTAG00000016578	heterogeneous nuclear ribonucleoprotein R(HNRNPR)	129.599	780
ENSBTAG00000004086	serine peptidase inhibitor, Kunitz type 1(SPINT1)	129.475	781
ENSBTAG00000012778	calpain 2, (m/II) large subunit(CAPN2)	129.345	782
ENSBTAG00000005464	adenylate cyclase 6(ADCY6)	129.253	783
ENSBTAG00000021067	ARP1 actin-related protein 1 homolog A, centractin alpha(ACTR1A)	129.213	784
ENSBTAG00000016918	myoferlin(MYOF)	129.141	785
ENSBTAG00000020638	TIMP metallopeptidase inhibitor 3(TIMP3)	128.85	786
ENSBTAG00000010564	ELOVL fatty acid elongase 6(ELOVL6)	128.698	787
ENSBTAG00000018272	arginine-glutamic acid dipeptide repeats(RERE)	128.579	788
ENSBTAG00000011155	pumilio RNA binding family member 2(PUM2)	128.441	789
ENSBTAG00000019139	PHD finger protein 3(PHF3)	128.271	790
ENSBTAG00000012545	cancer susceptibility candidate 4(CASC4)	128.227	791
ENSBTAG00000016469	tankyrase 1 binding protein 1(TNKS1BP1)	128.009	792
ENSBTAG00000017380	myosin XVIIIA(MYO18A)	127.953	793
ENSBTAG00000015138	MGA, MAX dimerization protein(MGA)	127.876	794
ENSBTAG00000021151	myosin heavy chain 10(MYH10)	127.817	795
ENSBTAG00000010793	coiled-coil domain containing 80(CCDC80)	127.814	796
ENSBTAG00000021191	EH domain containing 2(EHD2)	127.733	797
ENSBTAG00000021818	adhesion G protein-coupled receptor E5(ADGRE5)	127.668	798
ENSBTAG00000002495	bromodomain containing 4(BRD4)	127.588	799
ENSBTAG00000021746	annexin A5(ANXA5)	127.532	800
ENSBTAG00000000545	protein phosphatase 4 regulatory subunit 3B(PPP4R3B)	127.397	801
ENSBTAG00000045582	actin related protein 2/3 complex subunit 5(ARPC5)	127.378	802
ENSBTAG00000006567	vasoactive intestinal peptide receptor 1(VIPR1)	127.213	803
ENSBTAG00000004937	Sec61 translocon alpha 1 subunit(SEC61A1)	126.897	804
ENSBTAG00000014724	eukaryotic translation initiation factor 4A2(EIF4A2)	126.87	805
ENSBTAG00000003994	insulin like growth factor binding protein 3(IGFBP3)	126.781	806
ENSBTAG00000013461	ribosomal protein L24(RPL24)	126.7	807
ENSBTAG00000003072	acyl-CoA dehydrogenase, very long chain(ACADVL)	126.671	808
ENSBTAG00000006589	cystic fibrosis transmembrane conductance regulator(CFTR)	126.582	809
ENSBTAG00000012380	hexokinase 1(HK1)	126.365	810
ENSBTAG00000001015	transmembrane 9 superfamily member 4(TM9SF4)	126.031	811
ENSBTAG00000013631	glutamate-ammonia ligase(GLUL)	125.982	812
ENSBTAG00000007494	SWI/SNF related, matrix associated, actin dependent regulator of chromatin, subfamily a, member 2(SMARCA2)	125.866	813
ENSBTAG00000017682	tet methylcytosine dioxygenase 2(TET2)	125.626	814
ENSBTAG00000013971	phosphatidylinositol 4-kinase alpha(PI4KA)	125.505	815
ENSBTAG00000011904	host cell factor C1(HCFC1)	125.486	816
ENSBTAG00000021934	retinol saturase(RETSAT)	125.456	817
ENSBTAG00000024663	ladinin 1(LAD1)	125.455	818
ENSBTAG00000019838	SHC adaptor protein 1(SHC1)	125.286	819
ENSBTAG00000005034	calpain 5(CAPN5)	125.255	820
ENSBTAG00000009443	glucosaminyl (N-acetyl) transferase 3, mucin type(GCNT3)	125.252	821
ENSBTAG00000014068	voltage dependent anion channel 3(VDAC3)	125.09	822
ENSBTAG00000017761	structural maintenance of chromosomes 1A(SMC1A)	125.006	823
ENSBTAG00000024822	senataxin(SETX)	124.889	824
ENSBTAG00000003577	G1 to S phase transition 1(GSPT1)	124.842	825
ENSBTAG00000001517	keratin 18(KRT18)	124.808	826
ENSBTAG00000002108	tyrosine 3-monooxygenase/tryptophan 5-monooxygenase activation protein theta(YWHAQ)	124.776	827
ENSBTAG00000008432	nucleoporin 98(NUP98)	124.736	828
ENSBTAG00000021771	pituitary tumor-transforming 1 interacting protein(PTTG1IP)	124.719	829
ENSBTAG00000012454	solute carrier family 35 member A3(SLC35A3)	124.388	830
ENSBTAG00000001731	glyoxylate reductase 1 homolog(GLYR1)	124.317	831
ENSBTAG00000004334	nicastrin(NCSTN)	124.27	832
ENSBTAG00000018513	four and a half LIM domains 1(FHL1)	124.264	833
ENSBTAG00000016161	FLII, actin remodeling protein(FLII)	124.263	834
ENSBTAG00000002299	SEL1L family member 3(SEL1L3)	124.227	835
ENSBTAG00000002086	pre-mRNA processing factor 4B(PRPF4B)	124.142	836
ENSBTAG00000046612	zinc finger protein 292(ZNF292)	124.093	837
ENSBTAG00000001368	galectin 3 binding protein(LGALS3BP)	124.07	838
ENSBTAG00000004307	vacuolar protein sorting 36 homolog(VPS36)	124.052	839
ENSBTAG00000006071	cortactin(CTTN)	124.002	840
ENSBTAG00000016174	nucleolin(NCL)	123.976	841
ENSBTAG00000019633	shroom family member 3(SHROOM3)	123.969	842
ENSBTAG00000005615	carcinoembryonic antigen related cell adhesion molecule 1(CEACAM1)	123.969	843
ENSBTAG00000007935	calcium binding and coiled-coil domain 2(CALCOCO2)	123.961	844
ENSBTAG00000010786	transforming acidic coiled-coil containing protein 2(TACC2)	123.926	845
ENSBTAG00000000290	ATPase, class VI, type 11B(ATP11B)	123.804	846
ENSBTAG00000038434	ATRX, chromatin remodeler(ATRX)	123.629	847
ENSBTAG00000020681	fibronectin type III domain containing 3A(FNDC3A)	123.515	848
ENSBTAG00000018828	atrophin 1(ATN1)	123.395	849
ENSBTAG00000006543	eukaryotic translation initiation factor 3, subunit C-like(EIF3CL)	123.378	850
ENSBTAG00000047362	reticulocalbin 1(RCN1)	123.123	851
ENSBTAG00000017028	USO1 vesicle transport factor(USO1)	123.021	852
ENSBTAG00000016156	mitogen-activated protein kinase 3(MAPK3)	122.893	853
ENSBTAG00000019748	family with sequence similarity 208 member A(FAM208A)	122.818	854
ENSBTAG00000002791	SEC24 homolog C, COPII coat complex component(SEC24C)	122.767	855
ENSBTAG00000015513	dedicator of cytokinesis 5(DOCK5)	122.737	856
ENSBTAG00000010322	hypoxia up-regulated 1(HYOU1)	122.655	857
ENSBTAG00000020184	aquaporin 8(AQP8)	122.399	858
ENSBTAG00000017490	phospholipase D1, phosphatidylcholine-specific(PLD1)	122.367	859
ENSBTAG00000008003	SMG7, nonsense mediated mRNA decay factor(SMG7)	122.348	860
ENSBTAG00000003746	sterol carrier protein 2(SCP2)	122.346	861
ENSBTAG00000021421	signal sequence receptor subunit 4(SSR4)	121.958	862
ENSBTAG00000021351	mediator complex subunit 12(MED12)	121.952	863
ENSBTAG00000000369	epidermal growth factor receptor pathway substrate 8(EPS8)	121.932	864
ENSBTAG00000019569	CD151 molecule (Raph blood group)(CD151)	121.597	865
ENSBTAG00000010666	KH and NYN domain containing(KHNYN)	121.499	866
ENSBTAG00000005246	disco interacting protein 2 homolog B(DIP2B)	121.465	867
ENSBTAG00000014843	coatomer protein complex subunit beta 2(COPB2)	121.222	868
ENSBTAG00000012855	lipoprotein lipase(LPL)	121.036	869
ENSBTAG00000016336	meningioma expressed antigen 5 (hyaluronidase)(MGEA5)	120.983	870
ENSBTAG00000010265	microsomal glutathione S-transferase 3(MGST3)	120.974	871
ENSBTAG00000006441	ATP synthase, H+ transporting, mitochondrial Fo complex subunit B1(ATP5F1)	120.854	872
ENSBTAG00000019813	adiponectin, C1Q and collagen domain containing(ADIPOQ)	120.813	873
ENSBTAG00000020050	malectin(MLEC)	120.681	874
ENSBTAG00000005960	erythrocyte membrane protein band 4.1 like 2(EPB41L2)	120.594	875
ENSBTAG00000007120	ADP ribosylation factor guanine nucleotide exchange factor 2(ARFGEF2)	120.591	876
ENSBTAG00000047293	nuclear receptor interacting protein 1(NRIP1)	120.522	877
ENSBTAG00000010206	UDP-N-acetylglucosamine pyrophosphorylase 1(UAP1)	120.428	878
ENSBTAG00000018395	KIAA1217 ortholog(KIAA1217)	120.354	879
ENSBTAG00000015720	WW domain containing E3 ubiquitin protein ligase 1(WWP1)	120.316	880
ENSBTAG00000008419	phosphodiesterase 2A(PDE2A)	120.292	881
ENSBTAG00000016990	ubiquitin specific peptidase 24(USP24)	120.204	882
ENSBTAG00000010390	sorcin(SRI)	120.07	883
ENSBTAG00000000113	Rho/Rac guanine nucleotide exchange factor 2(ARHGEF2)	120.029	884
ENSBTAG00000001644	midasin AAA ATPase 1(MDN1)	119.88	885
ENSBTAG00000008202	protein kinase C substrate 80K-H(PRKCSH)	119.876	886
ENSBTAG00000039046	CD24 molecule(CD24)	119.863	887
ENSBTAG00000001136	KIAA1324 ortholog(KIAA1324)	119.807	888
ENSBTAG00000016656	poly(ADP-ribose) polymerase family member 14(PARP14)	119.605	889
ENSBTAG00000000754	protein phosphatase 2 regulatory subunit B'alpha(PPP2R5A)	119.487	890
ENSBTAG00000018227	solute carrier family 4 member 7(SLC4A7)	119.413	891
ENSBTAG00000009036	SPT6 homolog, histone chaperone(SUPT6H)	119.345	892
ENSBTAG00000005945	neurexophilin and PC-esterase domain family, member 4(NXPE4)	118.905	893
ENSBTAG00000040215	eukaryotic translation initiation factor 4 gamma 3(EIF4G3)	118.825	894
ENSBTAG00000031165	transient receptor potential cation channel subfamily M member 7(TRPM7)	118.81	895
ENSBTAG00000009237	KDEL endoplasmic reticulum protein retention receptor 2(KDELR2)	118.694	896
ENSBTAG00000001182	septin 7(SEPT7)	118.548	897
ENSBTAG00000007930	nuclear receptor coactivator 6(NCOA6)	118.545	898
ENSBTAG00000013187	discs large MAGUK scaffold protein 5(DLG5)	118.497	899
ENSBTAG00000004840	complement C1s(C1S)	118.442	900
ENSBTAG00000008303	FK506 binding protein 1A(FKBP1A)	118.433	901
ENSBTAG00000039161	aldehyde dehydrogenase 3 family member A2(ALDH3A2)	118.356	902
ENSBTAG00000011322	homeodomain interacting protein kinase 1(HIPK1)	118.118	903
ENSBTAG00000000460	synaptotagmin like 2(SYTL2)	118.092	904
ENSBTAG00000004554	capping actin protein of muscle Z-line beta subunit(CAPZB)	117.897	905
ENSBTAG00000022635	laminin, beta 2 (laminin S)(LAMB2)	117.803	906
ENSBTAG00000006370	chaperonin containing TCP1 subunit 3(CCT3)	117.739	907
ENSBTAG00000009121	stromal antigen 2(STAG2)	117.689	908
ENSBTAG00000006556	coatomer protein complex subunit beta 1(COPB1)	117.352	909
ENSBTAG00000020062	transmembrane channel like 4(TMC4)	117.34	910
ENSBTAG00000013930	ATP synthase, H+ transporting, mitochondrial F1 complex, gamma polypeptide 1(ATP5C1)	117.11	911
ENSBTAG00000006420	bone morphogenetic protein receptor type 2(BMPR2)	117.068	912
ENSBTAG00000007960	topoisomerase (DNA) I(TOP1)	116.883	913
ENSBTAG00000006702	eukaryotic translation initiation factor 3 subunit E(EIF3E)	116.845	914
ENSBTAG00000000986	USH1 protein network component harmonin(USH1C)	116.814	915
ENSBTAG00000014883	GABA type A receptor-associated protein(GABARAP)	116.791	916
ENSBTAG00000006748	Dmx like 1(DMXL1)	116.774	917
ENSBTAG00000021975	PATJ, crumbs cell polarity complex component(PATJ)	116.763	918
ENSBTAG00000026916	proline rich 13(PRR13)	116.748	919
ENSBTAG00000001390	beta-1,4-galactosyltransferase 4(B4GALT4)	116.635	920
ENSBTAG00000002313	inositol 1,4,5-trisphosphate receptor type 2(ITPR2)	116.5	921
ENSBTAG00000000941	pleckstrin homology domain containing B2(PLEKHB2)	116.04	922
ENSBTAG00000019052	ankyrin 3, node of Ranvier (ankyrin G)(ANK3)	115.886	923
ENSBTAG00000020935	hypoxia inducible factor 1 alpha subunit(HIF1A)	115.785	924
ENSBTAG00000004054	poly(A) polymerase alpha(PAPOLA)	115.736	925
ENSBTAG00000019020	Tax1 binding protein 1(TAX1BP1)	115.686	926
ENSBTAG00000002769	adaptor related protein complex 1 gamma 1 subunit(AP1G1)	115.624	927
ENSBTAG00000006607	cyclin G1(CCNG1)	115.512	928
ENSBTAG00000014697	SWI/SNF related, matrix associated, actin dependent regulator of chromatin subfamily c member 2(SMARCC2)	115.151	929
ENSBTAG00000005016	adaptor related protein complex 3 beta 1 subunit(AP3B1)	115.026	930
ENSBTAG00000019188	cyclin G associated kinase(GAK)	114.983	931
ENSBTAG00000001212	signal sequence receptor subunit 2(SSR2)	114.734	932
ENSBTAG00000005009	PRELI domain containing 1(PRELID1)	114.615	933
ENSBTAG00000000837	poly(ADP-ribose) polymerase 1(PARP1)	114.55	934
ENSBTAG00000005773	phosphoglucomutase 2(PGM2)	114.528	935
ENSBTAG00000020422	chromodomain helicase DNA binding protein 8(CHD8)	114.502	936
ENSBTAG00000002854	transmembrane protein 63A(TMEM63A)	114.414	937
ENSBTAG00000019264	ER degradation enhancing alpha-mannosidase like protein 3(EDEM3)	114.375	938
ENSBTAG00000016334	SATB homeobox 2(SATB2)	114.33	939
ENSBTAG00000018784	cathepsin Z(CTSZ)	114.128	940
ENSBTAG00000002977	endothelin converting enzyme 1(ECE1)	114.103	941
ENSBTAG00000046185	BTB domain containing 7(BTBD7)	114.066	942
ENSBTAG00000011779	mal, T-cell differentiation protein 2(MAL2)	113.872	943
ENSBTAG00000021020	replication timing regulatory factor 1(RIF1)	113.808	944
ENSBTAG00000013524	c-Maf inducing protein(CMIP)	113.701	945
ENSBTAG00000002778	splicing factor 3b subunit 2(SF3B2)	113.416	946
ENSBTAG00000014643	eukaryotic translation elongation factor 1 delta(EEF1D)	113.294	947
ENSBTAG00000001311	mortality factor 4 like 2(MORF4L2)	113.272	948
ENSBTAG00000001810	SR-related CTD associated factor 11(SCAF11)	113.228	949
ENSBTAG00000018557	YTH N6-methyladenosine RNA binding protein 3(YTHDF3)	113.203	950
ENSBTAG00000021945	nidogen 2(NID2)	113.195	951
ENSBTAG00000010919	ubiquitin specific peptidase 47(USP47)	113.177	952
ENSBTAG00000017831	ER lipid raft associated 2(ERLIN2)	113.07	953
ENSBTAG00000009939	cullin associated and neddylation dissociated 1(CAND1)	112.954	954
ENSBTAG00000006771	FRY microtubule binding protein(FRY)	112.802	955
ENSBTAG00000020922	UPF1, RNA helicase and ATPase(UPF1)	112.756	956
ENSBTAG00000038116	trans-golgi network protein 2(TGOLN2)	112.665	957
ENSBTAG00000015325	mechanistic target of rapamycin(MTOR)	112.272	958
ENSBTAG00000014079	GRB10 interacting GYF protein 2(GIGYF2)	112.267	959
ENSBTAG00000009738	mannosyl (alpha-1,3-)-glycoprotein beta-1,4-N-acetylglucosaminyltransferase, isozyme B(MGAT4B)	112.137	960
ENSBTAG00000009048	EF-hand domain family member D2(EFHD2)	111.875	961
ENSBTAG00000010063	lysine demethylase 3B(KDM3B)	111.78	962
ENSBTAG00000039121	protein tyrosine phosphatase type IVA, member 2(PTP4A2)	111.542	963
ENSBTAG00000015109	transducer of ERBB2, 2(TOB2)	111.509	964
ENSBTAG00000013308	RNA binding motif protein, X-linked(RBMX)	111.429	965
ENSBTAG00000020894	lysosomal protein transmembrane 4 alpha(LAPTM4A)	111.3	966
ENSBTAG00000021076	trinucleotide repeat containing 6B(TNRC6B)	111.262	967
ENSBTAG00000021910	transducin beta like 1 X-linked receptor 1(TBL1XR1)	111.165	968
ENSBTAG00000007700	phytanoyl-CoA 2-hydroxylase(PHYH)	111.134	969
ENSBTAG00000002890	RNA binding motif protein 10(RBM10)	111.096	970
ENSBTAG00000004242	actin related protein 2/3 complex subunit 1A(ARPC1A)	110.928	971
ENSBTAG00000011396	heterogeneous nuclear ribonucleoprotein C (C1/C2)(HNRNPC)	110.884	972
ENSBTAG00000000469	protein phosphatase 2 catalytic subunit alpha(PPP2CA)	110.841	973
ENSBTAG00000020262	proteasome activator subunit 4(PSME4)	110.837	974
ENSBTAG00000011182	PDZ and LIM domain 1(PDLIM1)	110.804	975
ENSBTAG00000003536	membrane associated ring-CH-type finger 6(MARCH6)	110.595	976
ENSBTAG00000000375	structure specific recognition protein 1(SSRP1)	110.471	977
ENSBTAG00000005483	extended synaptotagmin 2(ESYT2)	110.451	978
ENSBTAG00000011200	zinc finger protein 644(ZNF644)	110.407	979
ENSBTAG00000018823	granulin precursor(GRN)	110.375	980
ENSBTAG00000006463	dihydrolipoamide S-succinyltransferase(DLST)	110.301	981
ENSBTAG00000011256	myosin IB(MYO1B)	110.251	982
ENSBTAG00000021778	selenoprotein N(SELENON)	110.187	983
ENSBTAG00000005844	secretory carrier membrane protein 2(SCAMP2)	110.174	984
ENSBTAG00000015147	S100 calcium binding protein A10(S100A10)	110.174	985
ENSBTAG00000015955	endoplasmic reticulum-golgi intermediate compartment 1(ERGIC1)	110.102	986
ENSBTAG00000021675	praja ring finger ubiquitin ligase 2(PJA2)	109.869	987
ENSBTAG00000014912	fibromodulin(FMOD)	109.826	988
ENSBTAG00000019197	family with sequence similarity 208 member B(FAM208B)	109.465	989
ENSBTAG00000038025	histone cluster 2, H2be(HIST2H2BE)	109.388	990
ENSBTAG00000001349	kinesin family member 1C(KIF1C)	109.286	991
ENSBTAG00000010395	dedicator of cytokinesis 9(DOCK9)	109.094	992
ENSBTAG00000009841	CNDP dipeptidase 2 (metallopeptidase M20 family)(CNDP2)	109.073	993
ENSBTAG00000007399	lysosomal associated membrane protein 2(LAMP2)	109.019	994
ENSBTAG00000003752	calcium-binding mitochondrial carrier protein SCaMC-1-like(LOC534742)	108.989	995
ENSBTAG00000016481	calumenin(CALU)	108.957	996
ENSBTAG00000008001	nuclear casein kinase and cyclin dependent kinase substrate 1(NUCKS1)	108.815	997
ENSBTAG00000002236	transient receptor potential cation channel subfamily C member 4 associated protein(TRPC4AP)	108.802	998
ENSBTAG00000006835	melanoma cell adhesion molecule(MCAM)	108.723	999
ENSBTAG00000002728	AT-rich interaction domain 1B(ARID1B)	108.717	1000
ENSBTAG00000017423	transmembrane protein 214(TMEM214)	108.671	1001
ENSBTAG00000016069	ADP ribosylation factor 4(ARF4)	108.52	1002
ENSBTAG00000039682	microtubule associated tumor suppressor 1(MTUS1)	108.468	1003
ENSBTAG00000040055	calcium binding protein 39(CAB39)	108.449	1004
ENSBTAG00000012510	phospholipase C beta 3(PLCB3)	108.412	1005
ENSBTAG00000008287	YLP motif containing 1(YLPM1)	108.339	1006
ENSBTAG00000020528	procollagen C-endopeptidase enhancer(PCOLCE)	108.254	1007
ENSBTAG00000002046	cytochrome c oxidase subunit VIII-H (heart/muscle)(COX8B)	108.232	1008
ENSBTAG00000016368	leucine rich pentatricopeptide repeat containing(LRPPRC)	107.905	1009
ENSBTAG00000006307	hydroxysteroid 17-beta dehydrogenase 11(HSD17B11)	107.816	1010
ENSBTAG00000011494	phosphorylase, glycogen, liver(PYGL)	107.782	1011
ENSBTAG00000018928	glutaminyl-tRNA synthetase(QARS)	107.726	1012
ENSBTAG00000000025	RAB6A, member RAS oncogene family(RAB6A)	107.643	1013
ENSBTAG00000031402	additional sex combs like 1, transcriptional regulator(ASXL1)	107.573	1014
ENSBTAG00000004915	profilin 1(PFN1)	107.495	1015
ENSBTAG00000017019	protein kinase, DNA-activated, catalytic polypeptide(PRKDC)	107.417	1016
ENSBTAG00000003148	minichromosome maintenance complex component 3 associated protein(MCM3AP)	107.408	1017
ENSBTAG00000035030	transmembrane p24 trafficking protein 7(TMED7)	107.357	1018
ENSBTAG00000004966	kinesin family member 1B(KIF1B)	107.267	1019
ENSBTAG00000004802	centrosomal protein 170B(CEP170B)	107.234	1020
ENSBTAG00000045728	stearoyl-CoA desaturase (delta-9-desaturase)(SCD)	107.14	1021
ENSBTAG00000019986	casein kinase 1 delta(CSNK1D)	107.129	1022
ENSBTAG00000016038	GRIP and coiled-coil domain containing 2(GCC2)	106.925	1023
ENSBTAG00000021452	tetratricopeptide repeat and ankyrin repeat containing 1(TRANK1)	106.896	1024
ENSBTAG00000002415	tetraspanin 3(TSPAN3)	106.801	1025
ENSBTAG00000012565	pecanex homolog 1 (Drosophila)(PCNX1)	106.799	1026
ENSBTAG00000002795	natural killer cell triggering receptor(NKTR)	106.716	1027
ENSBTAG00000005967	ubiquitin protein ligase E3 component n-recognin 2(UBR2)	106.633	1028
ENSBTAG00000000985	RAB10, member RAS oncogene family(RAB10)	106.494	1029
ENSBTAG00000017363	spermidine/spermine N1-acetyltransferase 1(SAT1)	106.383	1030
ENSBTAG00000003390	splicing factor 3a subunit 1(SF3A1)	106.366	1031
ENSBTAG00000016973	protease, serine 8(PRSS8)	106.28	1032
ENSBTAG00000004531	chaperonin containing TCP1 subunit 4(CCT4)	106.242	1033
ENSBTAG00000012544	interferon gamma receptor 1(IFNGR1)	106.237	1034
ENSBTAG00000038379	60S ribosomal protein L21-like(LOC101902561)	106.219	1035
ENSBTAG00000016501	Rho GTPase activating protein 1(ARHGAP1)	105.979	1036
ENSBTAG00000001598	microtubule associated protein 7(MAP7)	105.861	1037
ENSBTAG00000020166	zinc finger NFX1-type containing 1(ZNFX1)	105.842	1038
ENSBTAG00000017478	gasdermin C(GSDMC)	105.647	1039
ENSBTAG00000005008	WD repeat and SOCS box containing 1(WSB1)	105.382	1040
ENSBTAG00000009037	polypeptide N-acetylgalactosaminyltransferase 12(GALNT12)	105.286	1041
ENSBTAG00000001529	Wolf-Hirschhorn syndrome candidate 1-like 1(WHSC1L1)	105.135	1042
ENSBTAG00000017349	protocadherin gamma subfamily C, 3(PCDHGC3)	105.075	1043
ENSBTAG00000012851	solute carrier family 5 member 1(SLC5A1)	105.039	1044
ENSBTAG00000008306	makorin ring finger protein 1(MKRN1)	105.038	1045
ENSBTAG00000001105	annexin A4(ANXA4)	105.015	1046
ENSBTAG00000027201	Ras association (RalGDS/AF-6) and pleckstrin homology domains 1(RAPH1)	104.985	1047
ENSBTAG00000013527	phosphogluconate dehydrogenase(PGD)	104.916	1048
ENSBTAG00000019368	insulin like growth factor binding protein 7(IGFBP7)	104.906	1049
ENSBTAG00000012125	GDP dissociation inhibitor 1(GDI1)	104.833	1050
ENSBTAG00000004118	5'-aminolevulinate synthase 1(ALAS1)	104.822	1051
ENSBTAG00000017266	integrin subunit alpha 6(ITGA6)	104.792	1052
ENSBTAG00000007474	eukaryotic translation initiation factor 3 subunit B(EIF3B)	104.549	1053
ENSBTAG00000005980	ras responsive element binding protein 1(RREB1)	104.532	1054
ENSBTAG00000017584	phospholipase C gamma 1(PLCG1)	104.531	1055
ENSBTAG00000013114	zinc finger MYND-type containing 8(ZMYND8)	104.444	1056
ENSBTAG00000016571	family with sequence similarity 234 member A(FAM234A)	104.408	1057
ENSBTAG00000010012	basic transcription factor 3(BTF3)	104.202	1058
ENSBTAG00000012456	HEPACAM family member 2(HEPACAM2)	104.158	1059
ENSBTAG00000003789	KIAA1429 ortholog(KIAA1429)	104.146	1060
ENSBTAG00000020654	bromodomain adjacent to zinc finger domain 2B(BAZ2B)	103.918	1061
ENSBTAG00000010467	SPT5 homolog, DSIF elongation factor subunit(SUPT5H)	103.762	1062
ENSBTAG00000009279	tankyrase 2(TNKS2)	103.74	1063
ENSBTAG00000020944	piezo type mechanosensitive ion channel component 1(PIEZO1)	103.715	1064
ENSBTAG00000017465	glucosamine (N-acetyl)-6-sulfatase(GNS)	103.667	1065
ENSBTAG00000017809	PDS5 cohesin associated factor A(PDS5A)	103.636	1066
ENSBTAG00000017745	interleukin 6 signal transducer(IL6ST)	103.45	1067
ENSBTAG00000014501	fermitin family member 2(FERMT2)	103.334	1068
ENSBTAG00000000878	RB1 inducible coiled-coil 1(RB1CC1)	103.314	1069
ENSBTAG00000011382	SLC9A3 regulator 1(SLC9A3R1)	103.297	1070
ENSBTAG00000018656	heterochromatin protein 1 binding protein 3(HP1BP3)	103.289	1071
ENSBTAG00000003354	structural maintenance of chromosomes flexible hinge domain containing 1(SMCHD1)	103.286	1072
ENSBTAG00000015637	inositol monophosphatase domain containing 1(IMPAD1)	103.161	1073
ENSBTAG00000005002	UDP-galactose-4-epimerase(GALE)	103.127	1074
ENSBTAG00000007343	PDZ and LIM domain 7(PDLIM7)	103.099	1075
ENSBTAG00000000340	activity dependent neuroprotector homeobox(ADNP)	102.9	1076
ENSBTAG00000003196	3'-phosphoadenosine 5'-phosphosulfate synthase 2(PAPSS2)	102.873	1077
ENSBTAG00000039888	melanoma antigen family D, 2(MAGED2)	102.872	1078
ENSBTAG00000007605	FK506 binding protein 4(FKBP4)	102.865	1079
ENSBTAG00000000700	parvin alpha(PARVA)	102.833	1080
ENSBTAG00000004379	ETHE1, persulfide dioxygenase(ETHE1)	102.833	1081
ENSBTAG00000007454	ribosomal protein L10(RPL10)	102.685	1082
ENSBTAG00000013204	ATPase 13A3(ATP13A3)	102.676	1083
ENSBTAG00000013533	chloride intracellular channel 1(CLIC1)	102.57	1084
ENSBTAG00000004059	sterol O-acyltransferase 1(SOAT1)	102.567	1085
ENSBTAG00000001017	STE20 like kinase(SLK)	102.558	1086
ENSBTAG00000046797	neuroblastoma RAS viral oncogene homolog(NRAS)	102.514	1087
ENSBTAG00000010170	membrane bound transcription factor peptidase, site 1(MBTPS1)	102.335	1088
ENSBTAG00000019794	synaptophysin like 1(SYPL1)	102.317	1089
ENSBTAG00000016315	coactosin like F-actin binding protein 1(COTL1)	102.307	1090
ENSBTAG00000032719	transferrin receptor(TFRC)	102.233	1091
ENSBTAG00000004625	phosphorylase, glycogen; brain(PYGB)	102.077	1092
ENSBTAG00000021955	NPC intracellular cholesterol transporter 2(NPC2)	102.06	1093
ENSBTAG00000008896	DEAH-box helicase 15(DHX15)	101.994	1094
ENSBTAG00000000696	integrin linked kinase(ILK)	101.975	1095
ENSBTAG00000021999	carnitine palmitoyltransferase 1A(CPT1A)	101.916	1096
ENSBTAG00000012293	sperm associated antigen 9(SPAG9)	101.772	1097
ENSBTAG00000012852	dicer 1, ribonuclease III(DICER1)	101.747	1098
ENSBTAG00000017797	lymphocyte antigen 75(LY75)	101.742	1099
ENSBTAG00000013919	major histocompatibility complex, class II, DRB3(BOLA-DRB3)	101.588	1100
ENSBTAG00000034501	complement factor I(CFI)	101.571	1101
ENSBTAG00000003401	ARP3 actin related protein 3 homolog(ACTR3)	101.519	1102
ENSBTAG00000011401	PDZ domain containing 8(PDZD8)	101.486	1103
ENSBTAG00000008253	exophilin 5(EXPH5)	101.316	1104
ENSBTAG00000005665	CRK proto-oncogene, adaptor protein(CRK)	101.216	1105
ENSBTAG00000001553	heterogeneous nuclear ribonucleoprotein A1(HNRNPA1)	101.188	1106
ENSBTAG00000018263	WW domain containing adaptor with coiled-coil(WAC)	101.056	1107
ENSBTAG00000010083	hydroxyacyl-CoA dehydrogenase/3-ketoacyl-CoA thiolase/enoyl-CoA hydratase (trifunctional protein), beta subunit(HADHB)	100.824	1108
ENSBTAG00000008022	prostaglandin F2 receptor inhibitor(PTGFRN)	100.821	1109
ENSBTAG00000019883	IST1, ESCRT-III associated factor(IST1)	100.676	1110
ENSBTAG00000019910	syndecan binding protein(SDCBP)	100.649	1111
ENSBTAG00000002863	acetyl-CoA acyltransferase 2(ACAA2)	100.55	1112
ENSBTAG00000002101	glycerophosphodiester phosphodiesterase 1(GDE1)	100.536	1113
ENSBTAG00000007863	glutaminase(GLS)	100.497	1114
ENSBTAG00000013949	AT-hook containing transcription factor 1(AHCTF1)	100.453	1115
ENSBTAG00000016076	trafficking protein, kinesin binding 1(TRAK1)	100.357	1116
ENSBTAG00000016278	ribosomal protein L30(RPL30)	100.351	1117
ENSBTAG00000006126	general transcription factor IIIC subunit 1(GTF3C1)	100.345	1118
ENSBTAG00000001081	palladin, cytoskeletal associated protein(PALLD)	100.34	1119
ENSBTAG00000021857	Rho GTPase activating protein 21(ARHGAP21)	100.287	1120
ENSBTAG00000001706	solute carrier family 9 member A2(SLC9A2)	100.278	1121
ENSBTAG00000002578	zinc finger MYND-type containing 11(ZMYND11)	100.199	1122
ENSBTAG00000004999	KIAA1551 ortholog(KIAA1551)	100.108	1123
ENSBTAG00000001394	transmembrane emp24 protein transport domain containing 9(TMED9)	100.077	1124
ENSBTAG00000004271	ubiquitin associated protein 2 like(UBAP2L)	100.076	1125
ENSBTAG00000001523	YES proto-oncogene 1, Src family tyrosine kinase(YES1)	100.026	1126
ENSBTAG00000001142	glucosamine (UDP-N-acetyl)-2-epimerase/N-acetylmannosamine kinase(GNE)	99.7858	1127
ENSBTAG00000005119	proteasome 26S subunit, non-ATPase 1(PSMD1)	99.7777	1128
ENSBTAG00000012140	adhesion G protein-coupled receptor G7(ADGRG7)	99.7766	1129
ENSBTAG00000019220	SWI/SNF related, matrix associated, actin dependent regulator of chromatin, subfamily a, member 4(SMARCA4)	99.7449	1130
ENSBTAG00000019295	malate dehydrogenase 1(MDH1)	99.7096	1131
ENSBTAG00000007323	cleavage and polyadenylation specific factor 6, 68kDa(CPSF6)	99.6756	1132
ENSBTAG00000024688	pleckstrin homology domain interacting protein(PHIP)	99.6307	1133
ENSBTAG00000012805	tetraspanin 13(TSPAN13)	99.6002	1134
ENSBTAG00000006707	acyl-CoA synthetase long-chain family member 5(ACSL5)	99.5535	1135
ENSBTAG00000003759	pecanex homolog 3 (Drosophila)(PCNX3)	99.485	1136
ENSBTAG00000009435	SMG5, nonsense mediated mRNA decay factor(SMG5)	99.3948	1137
ENSBTAG00000016206	monoamine oxidase A(MAOA)	99.3698	1138
ENSBTAG00000009459	microtubule crosslinking factor 1(MTCL1)	99.3526	1139
ENSBTAG00000014324	anthrax toxin receptor 2(ANTXR2)	99.2906	1140
ENSBTAG00000011435	aminopeptidase puromycin sensitive(NPEPPS)	99.2263	1141
ENSBTAG00000015225	nucleoporin 58(NUP58)	99.1871	1142
ENSBTAG00000021979	eukaryotic translation elongation factor 1 beta 2(EEF1B2)	99.167	1143
ENSBTAG00000009915	adaptor related protein complex 2 alpha 2 subunit(AP2A2)	99.1667	1144
ENSBTAG00000025666	ribosomal protein S29(RPS29)	99.0915	1145
ENSBTAG00000016524	RALY heterogeneous nuclear ribonucleoprotein(RALY)	99.0217	1146
ENSBTAG00000020192	protein phosphatase 2 regulatory subunit B'gamma(PPP2R5C)	99.011	1147
ENSBTAG00000038375	stomatin(STOM)	99.0096	1148
ENSBTAG00000008191	solute carrier family 39 member 7(SLC39A7)	98.9109	1149
ENSBTAG00000016779	CAP-Gly domain containing linker protein 1(CLIP1)	98.747	1150
ENSBTAG00000021128	adducin 1(ADD1)	98.6507	1151
ENSBTAG00000002830	U2 small nuclear RNA auxiliary factor 2(U2AF2)	98.6324	1152
ENSBTAG00000005869	SUMO1/sentrin specific peptidase 6(SENP6)	98.6116	1153
ENSBTAG00000011140	family with sequence similarity 162 member A(FAM162A)	98.3929	1154
ENSBTAG00000005622	lipopolysaccharide induced TNF factor(LITAF)	98.2521	1155
ENSBTAG00000014399	glutamine and serine rich 1(QSER1)	98.2502	1156
ENSBTAG00000009663	Y-box binding protein 3(YBX3)	98.2371	1157
ENSBTAG00000000111	UDP-glucose pyrophosphorylase 2(UGP2)	98.2221	1158
ENSBTAG00000014764	CD9 molecule(CD9)	98.2167	1159
ENSBTAG00000012065	DnaJ heat shock protein family (Hsp40) member C3(DNAJC3)	98.2055	1160
ENSBTAG00000018488	AF4/FMR2 family member 1(AFF1)	97.9912	1161
ENSBTAG00000020355	Kruppel like factor 4(KLF4)	97.9631	1162
ENSBTAG00000012904	ER degradation enhancing alpha-mannosidase like protein 1(EDEM1)	97.9614	1163
ENSBTAG00000025009	homeobox B9(HOXB9)	97.9518	1164
ENSBTAG00000001179	telomerase associated protein 1(TEP1)	97.9473	1165
ENSBTAG00000020106	adaptor related protein complex 2 mu 1 subunit(AP2M1)	97.8278	1166
ENSBTAG00000022799	notch 1(NOTCH1)	97.775	1167
ENSBTAG00000018322	SEC24 homolog A, COPII coat complex component(SEC24A)	97.6732	1168
ENSBTAG00000010661	dihydropyrimidinase like 3(DPYSL3)	97.5876	1169
ENSBTAG00000005793	phosphoprotein enriched in astrocytes 15(PEA15)	97.5501	1170
ENSBTAG00000017710	enoyl-CoA hydratase, short chain 1(ECHS1)	97.509	1171
ENSBTAG00000013757	CCCTC-binding factor(CTCF)	97.4543	1172
ENSBTAG00000005542	epidermal growth factor receptor pathway substrate 15(EPS15)	97.4404	1173
ENSBTAG00000027453	ring finger protein 4(RNF4)	97.3708	1174
ENSBTAG00000006775	solute carrier family 12 member 7(SLC12A7)	97.1752	1175
ENSBTAG00000025029	mannosidase alpha class 2A member 1(MAN2A1)	97.0627	1176
ENSBTAG00000005067	upstream binding transcription factor, RNA polymerase I(UBTF)	96.9846	1177
ENSBTAG00000006139	transient receptor potential cation channel subfamily M member 4(TRPM4)	96.934	1178
ENSBTAG00000018295	Sec23 homolog B, coat complex II component(SEC23B)	96.9099	1179
ENSBTAG00000008883	zinc finger protein 207(ZNF207)	96.9009	1180
ENSBTAG00000017147	adenylate kinase 3(AK3)	96.7264	1181
ENSBTAG00000009470	chloride intracellular channel 4(CLIC4)	96.7193	1182
ENSBTAG00000006335	signal transducer and activator of transcription 6(STAT6)	96.7016	1183
ENSBTAG00000004177	tetratricopeptide repeat, ankyrin repeat and coiled-coil containing 1(TANC1)	96.632	1184
ENSBTAG00000002319	hemicentin 2(HMCN2)	96.6245	1185
ENSBTAG00000013412	nuclear factor of activated T-cells 5(NFAT5)	96.5541	1186
ENSBTAG00000015808	zinc finger protein 609(ZNF609)	96.4615	1187
ENSBTAG00000012213	WAPL cohesin release factor(WAPL)	96.4004	1188
ENSBTAG00000021396	heart development protein with EGF like domains 1(HEG1)	96.3408	1189
ENSBTAG00000011068	MON2 homolog, regulator of endosome-to-Golgi trafficking(MON2)	96.1795	1190
ENSBTAG00000031569	golgi membrane protein 1(GOLM1)	96.1124	1191
ENSBTAG00000021896	nucleoporin 214(NUP214)	96.1019	1192
ENSBTAG00000014458	maestro heat like repeat family member 1(MROH1)	96.084	1193
ENSBTAG00000005650	src kinase associated phosphoprotein 2(SKAP2)	95.9677	1194
ENSBTAG00000015547	solute carrier family 26 member 3(SLC26A3)	95.9446	1195
ENSBTAG00000019603	lactate dehydrogenase B(LDHB)	95.9444	1196
ENSBTAG00000026995	pinin, desmosome associated protein(PNN)	95.8637	1197
ENSBTAG00000025313	dynein light chain LC8-type 2(DYNLL2)	95.8621	1198
ENSBTAG00000016740	ATP citrate lyase(ACLY)	95.8349	1199
ENSBTAG00000019611	membrane associated guanylate kinase, WW and PDZ domain containing 3(MAGI3)	95.7818	1200
ENSBTAG00000001405	glucuronic acid epimerase(GLCE)	95.7765	1201
ENSBTAG00000000782	kinase insert domain receptor(KDR)	95.7407	1202
ENSBTAG00000001551	pleckstrin homology and RhoGEF domain containing G3(PLEKHG3)	95.6588	1203
ENSBTAG00000033886	intestine-specific transcript 1 protein(CIST1)	95.5853	1204
ENSBTAG00000004037	Jun proto-oncogene, AP-1 transcription factor subunit(JUN)	95.581	1205
ENSBTAG00000016841	ATPase phospholipid transporting 10B (putative)(ATP10B)	95.5774	1206
ENSBTAG00000016511	DNA polymerase delta interacting protein 3(POLDIP3)	95.5505	1207
ENSBTAG00000016533	forkhead box P1(FOXP1)	95.5449	1208
ENSBTAG00000004051	SBDS ribosome assembly guanine nucleotide exchange factor(SBDS)	95.37	1209
ENSBTAG00000006928	ornithine aminotransferase(OAT)	95.3698	1210
ENSBTAG00000007895	solute carrier family 20 member 1(SLC20A1)	95.2899	1211
ENSBTAG00000020813	elafin(LOC100295842)	95.289	1212
ENSBTAG00000038439	H1 histone family, member 0(H1F0)	95.1811	1213
ENSBTAG00000012432	farnesyl-diphosphate farnesyltransferase 1(FDFT1)	95.1617	1214
ENSBTAG00000014226	ribosomal protein L34(RPL34)	95.0903	1215
ENSBTAG00000043981	SET binding factor 2(SBF2)	95.0876	1216
ENSBTAG00000007467	mindbomb E3 ubiquitin protein ligase 1(MIB1)	95.0609	1217
ENSBTAG00000017547	drebrin like(DBNL)	95.0368	1218
ENSBTAG00000004147	F-box protein, helicase, 18(FBXO18)	95.034	1219
ENSBTAG00000015572	YTH domain containing 1(YTHDC1)	95.023	1220
ENSBTAG00000003221	activating transcription factor 7 interacting protein(ATF7IP)	95.0068	1221
ENSBTAG00000000363	B double prime 1, subunit of RNA polymerase III transcription initiation factor IIIB(BDP1)	94.8852	1222
ENSBTAG00000013165	ectonucleotide pyrophosphatase/phosphodiesterase 2(ENPP2)	94.8385	1223
ENSBTAG00000004015	lysine acetyltransferase 6A(KAT6A)	94.8107	1224
ENSBTAG00000047416	hephaestin(HEPH)	94.7467	1225
ENSBTAG00000014553	ATPase H+ transporting V0 subunit d1(ATP6V0D1)	94.5602	1226
ENSBTAG00000013343	ferritin light chain(FTL)	94.4173	1227
ENSBTAG00000002203	NADH:ubiquinone oxidoreductase core subunit S2(NDUFS2)	94.2179	1228
ENSBTAG00000014041	G3BP stress granule assembly factor 2(G3BP2)	94.2071	1229
ENSBTAG00000021636	G protein-coupled receptor 155(GPR155)	94.2063	1230
ENSBTAG00000008103	aldehyde dehydrogenase 1 family member A1(ALDH1A1)	94.1036	1231
ENSBTAG00000020860	chromodomain helicase DNA binding protein 1(CHD1)	94.0694	1232
ENSBTAG00000010401	ubiquitination factor E4B(UBE4B)	94.0253	1233
ENSBTAG00000001225	RNA binding motif protein 14(RBM14)	94.0188	1234
ENSBTAG00000044129	ST6 N-acetylgalactosaminide alpha-2,6-sialyltransferase 6(ST6GALNAC6)	93.828	1235
ENSBTAG00000001697	transformer 2 beta homolog (Drosophila)(TRA2B)	93.7925	1236
ENSBTAG00000016766	transmembrane protein 176B(TMEM176B)	93.7306	1237
ENSBTAG00000001146	human immunodeficiency virus type I enhancer binding protein 2(HIVEP2)	93.6978	1238
ENSBTAG00000018966	phospholipase C epsilon 1(PLCE1)	93.6975	1239
ENSBTAG00000016804	lysosomal trafficking regulator(LYST)	93.6737	1240
ENSBTAG00000009578	protein tyrosine kinase 2(PTK2)	93.6666	1241
ENSBTAG00000011798	serine/threonine kinase 38 like(STK38L)	93.6615	1242
ENSBTAG00000001489	tubulin, alpha 1a(TUBA1A)	93.5689	1243
ENSBTAG00000007129	murine retrovirus integration site 1 homolog(MRVI1)	93.5486	1244
ENSBTAG00000008635	sulfotransferase family, cytosolic, 1A, phenol-preferring, member 1(SULT1A1)	93.4674	1245
ENSBTAG00000008733	melanoma antigen family D, 1(MAGED1)	93.3668	1246
ENSBTAG00000020837	Rho guanine nucleotide exchange factor 16(ARHGEF16)	93.3593	1247
ENSBTAG00000009441	RB binding protein 6, ubiquitin ligase(RBBP6)	93.3498	1248
ENSBTAG00000017999	trinucleotide repeat containing 6A(TNRC6A)	93.3165	1249
ENSBTAG00000002804	platelet derived growth factor receptor beta(PDGFRB)	93.3153	1250
ENSBTAG00000019073	TNF receptor associated factor 7(TRAF7)	93.288	1251
ENSBTAG00000006241	mannosidase alpha class 2B member 1(MAN2B1)	93.2679	1252
ENSBTAG00000018115	phosphatidylethanolamine binding protein 1(PEBP1)	93.2588	1253
ENSBTAG00000015352	myotubularin related protein 4(MTMR4)	93.2511	1254
ENSBTAG00000007489	nuclear receptor coactivator 3(NCOA3)	93.145	1255
ENSBTAG00000021091	ankyrin repeat and FYVE domain containing 1(ANKFY1)	93.1414	1256
ENSBTAG00000006085	dolichyl-diphosphooligosaccharide--protein glycosyltransferase non-catalytic subunit(DDOST)	93.0234	1257
ENSBTAG00000017527	absent in melanoma 1(AIM1)	92.9353	1258
ENSBTAG00000015536	copine 3(CPNE3)	92.876	1259
ENSBTAG00000015277	PCF11 cleavage and polyadenylation factor subunit(PCF11)	92.7493	1260
ENSBTAG00000017976	ABL proto-oncogene 1, non-receptor tyrosine kinase(ABL1)	92.7423	1261
ENSBTAG00000001585	WAS/WASL interacting protein family member 1(WIPF1)	92.7387	1262
ENSBTAG00000004723	testis expressed 2(TEX2)	92.6063	1263
ENSBTAG00000011317	golgin A2(GOLGA2)	92.5653	1264
ENSBTAG00000010123	apolipoprotein E(APOE)	92.4774	1265
ENSBTAG00000027337	cathepsin A(CTSA)	92.4639	1266
ENSBTAG00000017492	protein-L-isoaspartate (D-aspartate) O-methyltransferase domain containing 1(PCMTD1)	92.3646	1267
ENSBTAG00000016813	SH3 domain containing 19(SH3D19)	92.2785	1268
ENSBTAG00000038477	gamma-glutamyl carboxylase(GGCX)	92.085	1269
ENSBTAG00000009863	basic helix-loop-helix family member e40(BHLHE40)	92.0769	1270
ENSBTAG00000016316	zinc finger ZZ-type and EF-hand domain containing 1(ZZEF1)	91.9947	1271
ENSBTAG00000007725	ADP ribosylation factor 1(ARF1)	91.9813	1272
ENSBTAG00000020783	mitogen-activated protein kinase 14(MAPK14)	91.9688	1273
ENSBTAG00000016666	KIAA1468 ortholog(KIAA1468)	91.9665	1274
ENSBTAG00000011544	GTPase activating protein and VPS9 domains 1(GAPVD1)	91.8971	1275
ENSBTAG00000005384	coatomer protein complex subunit zeta 1(COPZ1)	91.8608	1276
ENSBTAG00000015131	solute carrier family 29 member 1 (Augustine blood group)(SLC29A1)	91.7628	1277
ENSBTAG00000005862	structural maintenance of chromosomes 4(SMC4)	91.6851	1278
ENSBTAG00000008939	dynamin binding protein(DNMBP)	91.6092	1279
ENSBTAG00000001618	alpha kinase 3(ALPK3)	91.6063	1280
ENSBTAG00000023907	collagen type XVIII alpha 1 chain(COL18A1)	91.5802	1281
ENSBTAG00000005989	leucine aminopeptidase 3(LAP3)	91.4694	1282
ENSBTAG00000009813	ELOVL fatty acid elongase 1(ELOVL1)	91.4588	1283
ENSBTAG00000006235	integrator complex subunit 3(INTS3)	91.3679	1284
ENSBTAG00000015698	FYVE and coiled-coil domain containing 1(FYCO1)	91.36	1285
ENSBTAG00000018271	solute carrier family 38 member 10(SLC38A10)	91.3366	1286
ENSBTAG00000011865	metastasis associated 1 family member 2(MTA2)	91.3335	1287
ENSBTAG00000000241	staufen double-stranded RNA binding protein 1(STAU1)	91.3262	1288
ENSBTAG00000006697	RPTOR independent companion of MTOR complex 2(RICTOR)	91.2693	1289
ENSBTAG00000018802	ubiquitin conjugating enzyme E2 Z(UBE2Z)	91.2109	1290
ENSBTAG00000008348	nucleolar protein 4 like(NOL4L)	91.1527	1291
ENSBTAG00000010050	collagen type XVI alpha 1 chain(COL16A1)	90.8782	1292
ENSBTAG00000001902	centrosomal protein 295(CEP295)	90.8542	1293
ENSBTAG00000007562	translocation associated membrane protein 1(TRAM1)	90.8296	1294
ENSBTAG00000002736	DNA methyltransferase 1(DNMT1)	90.8124	1295
ENSBTAG00000013236	mediator complex subunit 1(MED1)	90.7617	1296
ENSBTAG00000017150	ETS homologous factor(EHF)	90.7571	1297
ENSBTAG00000001133	von Willebrand factor A domain containing 8(VWA8)	90.7498	1298
ENSBTAG00000038696	RAB8A, member RAS oncogene family(RAB8A)	90.7336	1299
ENSBTAG00000019167	inositol polyphosphate phosphatase like 1(INPPL1)	90.6984	1300
ENSBTAG00000008314	succinate dehydrogenase complex iron sulfur subunit B(SDHB)	90.6775	1301
ENSBTAG00000014423	ribosomal protein L22(RPL22)	90.6077	1302
ENSBTAG00000020313	formin binding protein 1(FNBP1)	90.5535	1303
ENSBTAG00000018725	filamin binding LIM protein 1(FBLIM1)	90.4791	1304
ENSBTAG00000020199	coagulation factor II thrombin receptor(F2R)	90.4745	1305
ENSBTAG00000031231	interferon regulatory factor 1(IRF1)	90.4236	1306
ENSBTAG00000020496	chromosome 23 open reading frame, human C6orf62(C23H6orf62)	90.3792	1307
ENSBTAG00000038173	histone cluster 1, H2bk(HIST1H2BN)	90.2948	1308
ENSBTAG00000033076	transient receptor potential cation channel subfamily M member 6(TRPM6)	90.2628	1309
ENSBTAG00000000175	NEDD4-binding protein 2(LOC539533)	90.2061	1310
ENSBTAG00000000942	signal induced proliferation associated 1 like 2(SIPA1L2)	90.1951	1311
ENSBTAG00000014521	UDP-glucose 6-dehydrogenase(UGDH)	90.1397	1312
ENSBTAG00000016806	platelet activating factor acetylhydrolase 1b regulatory subunit 1(PAFAH1B1)	90.0916	1313
ENSBTAG00000007825	microtubule affinity regulating kinase 2(MARK2)	90.0368	1314
ENSBTAG00000022022	guanylyl cyclase domain containing 1(GUCD1)	89.9957	1315
ENSBTAG00000011415	eukaryotic translation termination factor 1(ETF1)	89.9869	1316
ENSBTAG00000020218	annexin A7(ANXA7)	89.9813	1317
ENSBTAG00000008926	far upstream element binding protein 1(FUBP1)	89.9349	1318
ENSBTAG00000012620	family with sequence similarity 134 member A(FAM134A)	89.8977	1319
ENSBTAG00000019810	alanyl-tRNA synthetase(AARS)	89.8748	1320
ENSBTAG00000009655	tensin 3(TNS3)	89.7947	1321
ENSBTAG00000011319	SAFB like transcription modulator(SLTM)	89.7765	1322
ENSBTAG00000010790	eukaryotic translation initiation factor 3 subunit L(EIF3L)	89.733	1323
ENSBTAG00000033186	3-oxoacid CoA-transferase 1(OXCT1)	89.6913	1324
ENSBTAG00000005477	lysosomal protein transmembrane 5(LAPTM5)	89.6212	1325
ENSBTAG00000003887	ethylmalonyl-CoA decarboxylase 1(ECHDC1)	89.5537	1326
ENSBTAG00000002103	phospholipase C gamma 2(PLCG2)	89.524	1327
ENSBTAG00000021977	proline rich coiled-coil 1(PRRC1)	89.512	1328
ENSBTAG00000019434	programmed cell death 4 (neoplastic transformation inhibitor)(PDCD4)	89.4986	1329
ENSBTAG00000011578	CD44 molecule (Indian blood group)(CD44)	89.4879	1330
ENSBTAG00000014351	eukaryotic translation initiation factor 2 alpha kinase 4(EIF2AK4)	89.2633	1331
ENSBTAG00000009908	ribosomal protein S3A(RPS3A)	89.2556	1332
ENSBTAG00000019877	dedicator of cytokinesis 7(DOCK7)	89.1734	1333
ENSBTAG00000012518	protocadherin 1(PCDH1)	89.1681	1334
ENSBTAG00000020043	Rho GTPase activating protein 17(ARHGAP17)	89.1291	1335
ENSBTAG00000019255	nuclear factor, erythroid 2 like 2(NFE2L2)	89.1223	1336
ENSBTAG00000017267	cytochrome c oxidase subunit Va(COX5A)	89.0258	1337
ENSBTAG00000008755	membrane associated ring-CH-type finger 7(MARCH7)	89.0167	1338
ENSBTAG00000002554	TRPM8 channel associated factor 1(TCAF1)	88.992	1339
ENSBTAG00000046841	interferon regulatory factor 2 binding protein 2(IRF2BP2)	88.9862	1340
ENSBTAG00000014804	heterogeneous nuclear ribonucleoprotein D like(HNRNPDL)	88.9746	1341
ENSBTAG00000020108	leucine zipper and EF-hand containing transmembrane protein 1(LETM1)	88.9085	1342
ENSBTAG00000022991	neurobeachin(NBEA)	88.8607	1343
ENSBTAG00000020980	catalase(CAT)	88.8413	1344
ENSBTAG00000004240	thymopoietin(TMPO)	88.7426	1345
ENSBTAG00000013905	structural maintenance of chromosomes 3(SMC3)	88.708	1346
ENSBTAG00000021688	fumarate hydratase(FH)	88.6514	1347
ENSBTAG00000001575	calmodulin 2(CALM2)	88.6391	1348
ENSBTAG00000047136	60S ribosomal protein L39(LOC101902490)	88.6373	1349
ENSBTAG00000025320	A-kinase anchoring protein 1(AKAP1)	88.6332	1350
ENSBTAG00000019900	leucyl and cystinyl aminopeptidase(LNPEP)	88.5894	1351
ENSBTAG00000018431	neuron navigator 2(NAV2)	88.4414	1352
ENSBTAG00000047834	EFR3 homolog A(EFR3A)	88.4238	1353
ENSBTAG00000012116	hepatocyte nuclear factor 4 alpha(HNF4A)	88.4207	1354
ENSBTAG00000010611	OCIA domain containing 1(OCIAD1)	88.4182	1355
ENSBTAG00000007784	N(alpha)-acetyltransferase 50, NatE catalytic subunit(NAA50)	88.3972	1356
ENSBTAG00000000308	itchy E3 ubiquitin protein ligase(ITCH)	88.3793	1357
ENSBTAG00000015582	heme oxygenase 1(HMOX1)	88.3694	1358
ENSBTAG00000005040	protein phosphatase 4 regulatory subunit 3A(PPP4R3A)	88.324	1359
ENSBTAG00000003307	inner membrane mitochondrial protein(IMMT)	88.2855	1360
ENSBTAG00000010360	leucine rich repeats and immunoglobulin like domains 1(LRIG1)	88.2833	1361
ENSBTAG00000016750	polypyrimidine tract binding protein 3(PTBP3)	88.2619	1362
ENSBTAG00000018948	hypoxia inducible factor 3 alpha subunit(HIF3A)	88.2303	1363
ENSBTAG00000003836	ADAM metallopeptidase domain 19(ADAM19)	88.2154	1364
ENSBTAG00000007067	zinc finger CCCH-type containing 13(ZC3H13)	88.147	1365
ENSBTAG00000005498	squalene epoxidase(SQLE)	88.0873	1366
ENSBTAG00000017177	RNA binding motif protein 25(RBM25)	88.0813	1367
ENSBTAG00000004193	vascular endothelial zinc finger 1(VEZF1)	88.0377	1368
ENSBTAG00000013016	G protein subunit alpha i3(GNAI3)	87.9823	1369
ENSBTAG00000019313	zinc finger MIZ-type containing 1(ZMIZ1)	87.9241	1370
ENSBTAG00000008034	lectin, mannose binding 2(LMAN2)	87.895	1371
ENSBTAG00000005326	casein kinase 1 alpha 1(CSNK1A1)	87.8617	1372
ENSBTAG00000016081	prothymosin, alpha (gene sequence 28)(PTMA)	87.8519	1373
ENSBTAG00000031648	chromosome 18 open reading frame, human C19orf33(C18H19orf33)	87.8227	1374
ENSBTAG00000015405	dachsous cadherin-related 1(DCHS1)	87.802	1375
ENSBTAG00000020421	SPT16 homolog, facilitates chromatin remodeling subunit(SUPT16H)	87.7832	1376
ENSBTAG00000002279	LUC7 like 3 pre-mRNA splicing factor(LUC7L3)	87.7172	1377
ENSBTAG00000014299	ras homolog family member C(RHOC)	87.7146	1378
ENSBTAG00000005012	heat shock protein family H (Hsp110) member 1(HSPH1)	87.6886	1379
ENSBTAG00000012858	5'-nucleotidase, cytosolic II(NT5C2)	87.6667	1380
ENSBTAG00000006495	G protein subunit beta 2(GNB2)	87.6648	1381
ENSBTAG00000001988	eukaryotic translation initiation factor 3 subunit D(EIF3D)	87.6565	1382
ENSBTAG00000010658	phosphofructokinase, liver type(PFKL)	87.5892	1383
ENSBTAG00000003763	myosin VC(MYO5C)	87.5671	1384
ENSBTAG00000016649	cyclin D2(CCND2)	87.4587	1385
ENSBTAG00000019366	RNA polymerase II subunit B(POLR2B)	87.4568	1386
ENSBTAG00000001481	immunoglobulin superfamily member 9(IGSF9)	87.3751	1387
ENSBTAG00000001737	zinc finger CCHC-type containing 6(ZCCHC6)	87.3432	1388
ENSBTAG00000001460	lin-7 homolog C, crumbs cell polarity complex component(LIN7C)	87.3247	1389
ENSBTAG00000000642	integrator complex subunit 1(INTS1)	87.297	1390
ENSBTAG00000006328	RNA binding motif protein 6(RBM6)	87.2856	1391
ENSBTAG00000005356	suppression of tumorigenicity 5(ST5)	87.2441	1392
ENSBTAG00000011100	cathepsin C(CTSC)	86.9602	1393
ENSBTAG00000021211	dermatopontin(DPT)	86.9524	1394
ENSBTAG00000009214	ETS proto-oncogene 2, transcription factor(ETS2)	86.8032	1395
ENSBTAG00000039172	RAB GTPase activating protein 1(RABGAP1)	86.7226	1396
ENSBTAG00000035556	CDV3 homolog(CDV3)	86.7221	1397
ENSBTAG00000020829	protein tyrosine phosphatase, receptor type K(PTPRK)	86.705	1398
ENSBTAG00000002487	ubiquitin protein ligase E3A(UBE3A)	86.6436	1399
ENSBTAG00000011950	ER membrane protein complex subunit 1(EMC1)	86.6057	1400
ENSBTAG00000040277	histone H4-like(LOC617875)	86.5808	1401
ENSBTAG00000005865	mitogen-activated protein kinase 6(MAPK6)	86.5593	1402
ENSBTAG00000018278	ATP synthase, H+ transporting, mitochondrial F1 complex, O subunit(ATP5O)	86.4704	1403
ENSBTAG00000005961	CDC42 small effector 2(CDC42SE2)	86.4507	1404
ENSBTAG00000003111	ATM serine/threonine kinase(ATM)	86.4349	1405
ENSBTAG00000002078	lysine demethylase 4A(KDM4A)	86.3491	1406
ENSBTAG00000006138	semaphorin 3C(SEMA3C)	86.3377	1407
ENSBTAG00000047495	CD81 molecule(CD81)	86.3236	1408
ENSBTAG00000005145	pseudopodium enriched atypical kinase 1(PEAK1)	86.2908	1409
ENSBTAG00000010275	KIAA0196 ortholog(KIAA0196)	86.2271	1410
ENSBTAG00000010624	dynactin subunit 2(DCTN2)	86.2111	1411
ENSBTAG00000001030	myotubularin related protein 3(MTMR3)	86.1929	1412
ENSBTAG00000006974	pleckstrin homology domain containing A7(PLEKHA7)	86.1613	1413
ENSBTAG00000022069	ataxin 2(ATXN2)	86.0414	1414
ENSBTAG00000018342	tight junction protein 3(TJP3)	86.0148	1415
ENSBTAG00000002763	lysine methyltransferase 2B(KMT2B)	85.9927	1416
ENSBTAG00000020296	ubiquitin protein ligase E3 component n-recognin 3 (putative)(UBR3)	85.8498	1417
ENSBTAG00000018768	high mobility group nucleosome binding domain 1(HMGN1)	85.7889	1418
ENSBTAG00000019956	cytidine/uridine monophosphate kinase 1(CMPK1)	85.7668	1419
ENSBTAG00000008621	protein kinase cAMP-dependent type I regulatory subunit alpha(PRKAR1A)	85.7145	1420
ENSBTAG00000001708	tubulin tyrosine ligase like 12(TTLL12)	85.6148	1421
ENSBTAG00000014306	dopey family member 2(DOPEY2)	85.6058	1422
ENSBTAG00000005580	seizure threshold 2 homolog (mouse)(SZT2)	85.6054	1423
ENSBTAG00000005481	ADAM metallopeptidase domain 10(ADAM10)	85.5651	1424
ENSBTAG00000013218	golgi reassembly stacking protein 2, 55kDa(GORASP2)	85.522	1425
ENSBTAG00000015235	hemicentin 1(HMCN1)	85.4734	1426
ENSBTAG00000024561	H3 histone, family 3A(H3F3A)	85.418	1427
ENSBTAG00000000176	Sp3 transcription factor(SP3)	85.3323	1428
ENSBTAG00000014823	thioredoxin domain containing 11(TXNDC11)	85.3305	1429
ENSBTAG00000009154	U2 snRNP associated SURP domain containing(U2SURP)	85.2767	1430
ENSBTAG00000008612	complement C1r(C1R)	85.2418	1431
ENSBTAG00000017024	PPARG coactivator 1 alpha(PPARGC1A)	85.2168	1432
ENSBTAG00000011484	zinc finger DHHC-type containing 3(ZDHHC3)	85.1784	1433
ENSBTAG00000017183	PDZ and LIM domain 3(PDLIM3)	85.1764	1434
ENSBTAG00000010336	transaldolase 1(TALDO1)	85.1546	1435
ENSBTAG00000004079	zinc finger protein 106(ZNF106)	85.1127	1436
ENSBTAG00000001134	serrate, RNA effector molecule(SRRT)	85.0908	1437
ENSBTAG00000037996	armadillo repeat containing, X-linked 3(ARMCX3)	85.0729	1438
ENSBTAG00000000108	KIAA0907 ortholog(KIAA0907)	85.0008	1439
ENSBTAG00000000662	transcription factor 20(TCF20)	84.9606	1440
ENSBTAG00000019218	ATPase H+ transporting V0 subunit a1(ATP6V0A1)	84.9163	1441
ENSBTAG00000011087	AT-rich interaction domain 2(ARID2)	84.9063	1442
ENSBTAG00000018334	PLAG1 like zinc finger 2(PLAGL2)	84.8837	1443
ENSBTAG00000012152	non-POU domain containing, octamer-binding(NONO)	84.8767	1444
ENSBTAG00000011934	phosphoenolpyruvate carboxykinase 2, mitochondrial(PCK2)	84.8284	1445
ENSBTAG00000020067	LLGL2, scribble cell polarity complex component(LLGL2)	84.7946	1446
ENSBTAG00000014786	polybromo 1(PBRM1)	84.6934	1447
ENSBTAG00000009906	DEAD-box helicase 1(DDX1)	84.6452	1448
ENSBTAG00000020787	phosphoinositide-3-kinase regulatory subunit 4(PIK3R4)	84.6337	1449
ENSBTAG00000010345	X-prolyl aminopeptidase 2(XPNPEP2)	84.6287	1450
ENSBTAG00000018372	StAR related lipid transfer domain containing 7(STARD7)	84.6239	1451
ENSBTAG00000008591	calmodulin binding transcription activator 2(CAMTA2)	84.4382	1452
ENSBTAG00000012817	jagged 1(JAG1)	84.3694	1453
ENSBTAG00000014178	Ral GTPase activating protein catalytic alpha subunit 2(RALGAPA2)	84.3142	1454
ENSBTAG00000004383	formin binding protein 1 like(FNBP1L)	84.2201	1455
ENSBTAG00000021018	KH-type splicing regulatory protein(KHSRP)	84.1043	1456
ENSBTAG00000007172	glutamic-oxaloacetic transaminase 2(GOT2)	84.1026	1457
ENSBTAG00000034529	high mobility group AT-hook 1(HMGA1)	84.0811	1458
ENSBTAG00000013866	ribosomal protein S27(RPS27)	84.0564	1459
ENSBTAG00000012962	seryl-tRNA synthetase(SARS)	83.957	1460
ENSBTAG00000006878	TATA-box binding protein associated factor 1(TAF1)	83.9385	1461
ENSBTAG00000009995	cytoplasmic polyadenylation element binding protein 4(CPEB4)	83.8317	1462
ENSBTAG00000000676	dopey family member 1(DOPEY1)	83.7988	1463
ENSBTAG00000006287	neural precursor cell expressed, developmentally down-regulated 9(NEDD9)	83.6855	1464
ENSBTAG00000035083	ataxin 7 like 3B(ATXN7L3B)	83.6225	1465
ENSBTAG00000040076	interleukin enhancer binding factor 3(ILF3)	83.6118	1466
ENSBTAG00000018186	pyridoxal (pyridoxine, vitamin B6) kinase(PDXK)	83.5894	1467
ENSBTAG00000011397	unc-13 homolog B(UNC13B)	83.5838	1468
ENSBTAG00000012585	RAB3 GTPase activating non-catalytic protein subunit 2(RAB3GAP2)	83.5621	1469
ENSBTAG00000006035	protein phosphatase 1 regulatory inhibitor subunit 1B(PPP1R1B)	83.5302	1470
ENSBTAG00000011770	tight junction protein 2(TJP2)	83.4956	1471
ENSBTAG00000019124	eukaryotic translation initiation factor 4E binding protein 2(EIF4EBP2)	83.4649	1472
ENSBTAG00000012564	KAT8 regulatory NSL complex subunit 1(KANSL1)	83.4353	1473
ENSBTAG00000010989	phosphoinositide-3-kinase regulatory subunit 1(PIK3R1)	83.2607	1474
ENSBTAG00000004414	solute carrier family 30 member 10(SLC30A10)	83.2545	1475
ENSBTAG00000007519	adenosine deaminase, RNA specific(ADAR)	83.2489	1476
ENSBTAG00000002586	transcription factor 12(TCF12)	83.2224	1477
ENSBTAG00000002633	septin 9(SEPT9)	83.2217	1478
ENSBTAG00000031363	amino-terminal enhancer of split(AES)	83.2185	1479
ENSBTAG00000018921	ubiquitin specific peptidase 19(USP19)	83.1592	1480
ENSBTAG00000014211	forkhead box P4(FOXP4)	83.1219	1481
ENSBTAG00000011304	5'-3' exoribonuclease 2(XRN2)	83.0416	1482
ENSBTAG00000012284	chloride voltage-gated channel 2(CLCN2)	83.029	1483
ENSBTAG00000016105	H2A histone family, member Y(H2AFY)	82.9565	1484
ENSBTAG00000001333	peroxisome proliferator activated receptor gamma(PPARG)	82.9138	1485
ENSBTAG00000021776	NADH:ubiquinone oxidoreductase core subunit V1(NDUFV1)	82.8968	1486
ENSBTAG00000012756	chaperonin containing TCP1 subunit 7(CCT7)	82.8759	1487
ENSBTAG00000008452	indian hedgehog(IHH)	82.8289	1488
ENSBTAG00000011626	ATPase secretory pathway Ca2+ transporting 1(ATP2C1)	82.8179	1489
ENSBTAG00000005493	TBC1 domain family member 14(TBC1D14)	82.7278	1490
ENSBTAG00000000948	RAB2A, member RAS oncogene family(RAB2A)	82.7253	1491
ENSBTAG00000011761	LDL receptor related protein 6(LRP6)	82.6525	1492
ENSBTAG00000040031	zinc finger protein 148(ZNF148)	82.6402	1493
ENSBTAG00000006672	synaptotagmin binding cytoplasmic RNA interacting protein(SYNCRIP)	82.6359	1494
ENSBTAG00000019180	adaptor related protein complex 2 alpha 1 subunit(AP2A1)	82.611	1495
ENSBTAG00000012854	gasdermin B(GSDMB)	82.5419	1496
ENSBTAG00000001282	Ral GTPase activating protein catalytic alpha subunit 1(RALGAPA1)	82.5058	1497
ENSBTAG00000001042	MAX dimerization protein 1(MXD1)	82.4976	1498
ENSBTAG00000020911	formin binding protein 4(FNBP4)	82.4758	1499
ENSBTAG00000046750	UDP-GlcNAc:betaGal beta-1,3-N-acetylglucosaminyltransferase 3(B3GNT3)	82.3719	1500
ENSBTAG00000021286	solute carrier family 37 member 1(SLC37A1)	82.3219	1501
ENSBTAG00000001137	clathrin light chain A(CLTA)	82.3172	1502
ENSBTAG00000019217	kinesin-like protein KIF13A(LOC534832)	82.3036	1503
ENSBTAG00000009061	fatty acyl-CoA reductase 1(FAR1)	82.2728	1504
ENSBTAG00000006982	RAB5C, member RAS oncogene family(RAB5C)	82.1879	1505
ENSBTAG00000019225	solute carrier family 39 member 14(SLC39A14)	82.1067	1506
ENSBTAG00000010659	cut like homeobox 1(CUX1)	82.0934	1507
ENSBTAG00000020480	serine palmitoyltransferase long chain base subunit 2(SPTLC2)	82.0601	1508
ENSBTAG00000011899	ubiquitin specific peptidase 4(USP4)	82.0368	1509
ENSBTAG00000005434	plasmalemma vesicle associated protein(PLVAP)	81.8996	1510
ENSBTAG00000014272	methylmalonyl-CoA mutase(MUT)	81.6982	1511
ENSBTAG00000006007	SH3 domain containing GRB2 like 1, endophilin A2(SH3GL1)	81.6916	1512
ENSBTAG00000010672	propionyl-CoA carboxylase alpha subunit(PCCA)	81.6755	1513
ENSBTAG00000021944	chromosome 10 open reading frame, human C14orf166(C10H14orf166)	81.6501	1514
ENSBTAG00000010309	exportin 6(XPO6)	81.6324	1515
ENSBTAG00000013557	endoplasmic reticulum aminopeptidase 1(ERAP1)	81.606	1516
ENSBTAG00000012077	SMC5-SMC6 complex localization factor 2(SLF2)	81.5778	1517
ENSBTAG00000048062	lysine demethylase 6B(KDM6B)	81.5607	1518
ENSBTAG00000002352	golgi associated, gamma adaptin ear containing, ARF binding protein 2(GGA2)	81.5535	1519
ENSBTAG00000002829	t-complex 1(TCP1)	81.5534	1520
ENSBTAG00000020387	KIAA0430 ortholog(KIAA0430)	81.5041	1521
ENSBTAG00000004211	TNF receptor superfamily member 1A(TNFRSF1A)	81.4255	1522
ENSBTAG00000009148	glycoprotein A33(GPA33)	81.4018	1523
ENSBTAG00000003165	ADAM metallopeptidase with thrombospondin type 1 motif 9(ADAMTS9)	81.2771	1524
ENSBTAG00000021772	SMAD family member 5(SMAD5)	81.2755	1525
ENSBTAG00000021395	proteasome activator subunit 1(PSME1)	81.2495	1526
ENSBTAG00000013580	lysine demethylase 3A(KDM3A)	81.238	1527
ENSBTAG00000020472	lysine demethylase 5A(KDM5A)	81.2312	1528
ENSBTAG00000018062	KIAA1522 ortholog(KIAA1522)	81.1202	1529
ENSBTAG00000019494	ribosomal protein L10a(RPL10A)	81.0794	1530
ENSBTAG00000019785	capicua transcriptional repressor(CIC)	81.0551	1531
ENSBTAG00000020357	golgi phosphoprotein 3 like(GOLPH3L)	81.0379	1532
ENSBTAG00000021204	testin LIM domain protein(TES)	80.9958	1533
ENSBTAG00000001209	pleckstrin homology like domain family B member 2(PHLDB2)	80.9805	1534
ENSBTAG00000046054	ras homolog family member B(RHOB)	80.9554	1535
ENSBTAG00000019271	asparaginyl-tRNA synthetase(NARS)	80.9351	1536
ENSBTAG00000019983	additional sex combs like 2, transcriptional regulator(ASXL2)	80.7876	1537
ENSBTAG00000000231	bone morphogenetic protein receptor type 1A(BMPR1A)	80.78	1538
ENSBTAG00000012698	histone deacetylase 1(HDAC1)	80.7096	1539
ENSBTAG00000016445	YME1 like 1 ATPase(YME1L1)	80.6475	1540
ENSBTAG00000001244	plasminogen activator, tissue type(PLAT)	80.5874	1541
ENSBTAG00000009837	ankyrin repeat and sterile alpha motif domain containing 4B(ANKS4B)	80.5778	1542
ENSBTAG00000020780	strawberry notch homolog 2(SBNO2)	80.5567	1543
ENSBTAG00000016093	proteolipid protein 2(PLP2)	80.5418	1544
ENSBTAG00000009131	tetratricopeptide repeat domain 37(TTC37)	80.5336	1545
ENSBTAG00000016707	FK506 binding protein 9(FKBP9)	80.5219	1546
ENSBTAG00000011250	AFG3 like matrix AAA peptidase subunit 2(AFG3L2)	80.5211	1547
ENSBTAG00000019290	protein kinase C and casein kinase substrate in neurons 2(PACSIN2)	80.4995	1548
ENSBTAG00000008362	CTD small phosphatase 1(CTDSP1)	80.4553	1549
ENSBTAG00000003501	SAC1 suppressor of actin mutations 1-like (yeast)(SACM1L)	80.3867	1550
ENSBTAG00000013238	cyclin dependent kinase 12(CDK12)	80.3498	1551
ENSBTAG00000020316	adaptor-related protein complex 2, beta 1 subunit(AP2B1)	80.2862	1552
ENSBTAG00000039657	histone cluster 1, H2ac(HIST1H2AC)	80.2782	1553
ENSBTAG00000007447	nudix hydrolase 4(NUDT4)	80.2579	1554
ENSBTAG00000010867	lon peptidase 2, peroxisomal(LONP2)	80.2386	1555
ENSBTAG00000010007	mitogen-activated protein kinase 13(MAPK13)	80.2245	1556
ENSBTAG00000002014	sorting nexin 1(SNX1)	80.2158	1557
ENSBTAG00000011585	macrophage stimulating 1(MST1)	80.1542	1558
ENSBTAG00000001579	argonaute 2, RISC catalytic component(AGO2)	80.1346	1559
ENSBTAG00000015905	Rho GTPase activating protein 32(ARHGAP32)	80.117	1560
ENSBTAG00000003068	methylsterol monooxygenase 1(MSMO1)	80.0759	1561
ENSBTAG00000004077	tyrosine 3-monooxygenase/tryptophan 5-monooxygenase activation protein gamma(YWHAG)	80.0737	1562
ENSBTAG00000011356	calmodulin regulated spectrin associated protein family member 3(CAMSAP3)	80.0568	1563
ENSBTAG00000016197	pleckstrin homology like domain family B member 1(PHLDB1)	79.7877	1564
ENSBTAG00000040584	desmocollin 2(DSC2)	79.7428	1565
ENSBTAG00000046786	ubiquinol-cytochrome c reductase, Rieske iron-sulfur polypeptide 1(UQCRFS1)	79.7343	1566
ENSBTAG00000007356	E74 like ETS transcription factor 1(ELF1)	79.7035	1567
ENSBTAG00000024889	heat shock factor binding protein 1(HSBP1)	79.6658	1568
ENSBTAG00000008728	MKL1/myocardin like 2(MKL2)	79.6604	1569
ENSBTAG00000019187	zinc finger protein 462(ZNF462)	79.6073	1570
ENSBTAG00000004672	radixin(RDX)	79.5422	1571
ENSBTAG00000048151	pre-mRNA processing factor 40 homolog A(PRPF40A)	79.5158	1572
ENSBTAG00000030174	acyl-CoA oxidase 1(ACOX1)	79.4716	1573
ENSBTAG00000002356	RNA binding motif protein 47(RBM47)	79.4698	1574
ENSBTAG00000021304	tumor protein p53 binding protein 1(TP53BP1)	79.4037	1575
ENSBTAG00000012537	caspase 6(CASP6)	79.2369	1576
ENSBTAG00000006250	cancer susceptibility candidate 3(CASC3)	79.2318	1577
ENSBTAG00000021227	ATP synthase, H+ transporting, mitochondrial Fo complex subunit D(ATP5H)	79.1814	1578
ENSBTAG00000010230	calpain 1(CAPN1)	79.1684	1579
ENSBTAG00000001424	mutS homolog 6(MSH6)	79.1386	1580
ENSBTAG00000020215	exocyst complex component 2(EXOC2)	79.1209	1581
ENSBTAG00000016562	SEC63 homolog, protein translocation regulator(SEC63)	79.0967	1582
ENSBTAG00000031917	SR-related CTD associated factor 8(SCAF8)	79.0568	1583
ENSBTAG00000007875	scaffold attachment factor B(SAFB)	79.0148	1584
ENSBTAG00000018542	cytochrome c oxidase subunit Vb(COX5B)	78.9926	1585
ENSBTAG00000007578	shootin 1(SHTN1)	78.9821	1586
ENSBTAG00000009498	phosphatase and tensin homolog(PTEN)	78.9745	1587
ENSBTAG00000009006	proline rich 14 like(PRR14L)	78.916	1588
ENSBTAG00000016896	homocysteine inducible ER protein with ubiquitin like domain 1(HERPUD1)	78.9043	1589
ENSBTAG00000018742	mitochondrial carrier 2(MTCH2)	78.89	1590
ENSBTAG00000021337	SET binding factor 1(SBF1)	78.8578	1591
ENSBTAG00000020617	tuberous sclerosis 2(TSC2)	78.8526	1592
ENSBTAG00000015107	solute carrier family 16 member 1(SLC16A1)	78.7756	1593
ENSBTAG00000021900	protein kinase N2(PKN2)	78.7047	1594
ENSBTAG00000037413	transmembrane protein 164(TMEM164)	78.6515	1595
ENSBTAG00000006002	death inducer-obliterator 1(DIDO1)	78.5637	1596
ENSBTAG00000005419	amine oxidase, copper containing 1(AOC1)	78.474	1597
ENSBTAG00000004409	isovaleryl-CoA dehydrogenase(IVD)	78.4555	1598
ENSBTAG00000027442	nuclear factor I B(NFIB)	78.3926	1599
ENSBTAG00000007986	Wolf-Hirschhorn syndrome candidate 1(WHSC1)	78.3374	1600
ENSBTAG00000015611	TBC1 domain family member 9B(TBC1D9B)	78.3089	1601
ENSBTAG00000030965	minichromosome maintenance complex component 7(MCM7)	78.3046	1602
ENSBTAG00000018646	ATPase H+ transporting V1 subunit B2(ATP6V1B2)	78.274	1603
ENSBTAG00000008438	ADP ribosylation factor interacting protein 1(ARFIP1)	78.2727	1604
ENSBTAG00000004861	eukaryotic translation initiation factor 3 subunit F(EIF3F)	78.2691	1605
ENSBTAG00000013128	acyl-CoA binding domain containing 3(ACBD3)	78.2204	1606
ENSBTAG00000030434	fucosidase, alpha-L- 1, tissue(FUCA1)	78.2147	1607
ENSBTAG00000009517	diazepam binding inhibitor, acyl-CoA binding protein(DBI)	78.1773	1608
ENSBTAG00000005166	chromatin target of PRMT1(CHTOP)	78.1382	1609
ENSBTAG00000032848	golgi phosphoprotein 3(GOLPH3)	78.0975	1610
ENSBTAG00000011291	discs large MAGUK scaffold protein 3(DLG3)	78.0804	1611
ENSBTAG00000000087	hydroxysteroid 17-beta dehydrogenase 12(HSD17B12)	78.0178	1612
ENSBTAG00000016519	membrane bound O-acyltransferase domain containing 1(MBOAT1)	77.9688	1613
ENSBTAG00000006919	SMAD family member 4(SMAD4)	77.9547	1614
ENSBTAG00000012804	receptor accessory protein 5(REEP5)	77.8746	1615
ENSBTAG00000005345	actin related protein 2/3 complex subunit 3(ARPC3)	77.8447	1616
ENSBTAG00000004154	SKI like proto-oncogene(SKIL)	77.8193	1617
ENSBTAG00000004952	major facilitator superfamily domain containing 4A(MFSD4A)	77.7749	1618
ENSBTAG00000003098	metadherin(MTDH)	77.7286	1619
ENSBTAG00000010297	dehydrogenase/reductase 11(DHRS11)	77.7145	1620
ENSBTAG00000024888	phosphodiesterase 5A(PDE5A)	77.6669	1621
ENSBTAG00000000910	solute carrier family 6 member 7(SLC6A7)	77.398	1622
ENSBTAG00000017889	chaperonin containing TCP1 subunit 5(CCT5)	77.3827	1623
ENSBTAG00000000184	eukaryotic translation initiation factor 2 alpha kinase 3(EIF2AK3)	77.3539	1624
ENSBTAG00000047856	p21 (RAC1) activated kinase 2(PAK2)	77.3259	1625
ENSBTAG00000004269	serum/glucocorticoid regulated kinase 1(SGK1)	77.3193	1626
ENSBTAG00000001528	cyclin dependent kinase 13(CDK13)	77.3122	1627
ENSBTAG00000032996	prolyl 4-hydroxylase subunit alpha 1(P4HA1)	77.3078	1628
ENSBTAG00000008766	solute carrier family 9 member A1(SLC9A1)	77.3001	1629
ENSBTAG00000013928	WAP four-disulfide core domain 2(WFDC2)	77.2744	1630
ENSBTAG00000012272	transmembrane protein 19(TMEM19)	77.2451	1631
ENSBTAG00000032021	RAS like proto-oncogene B(RALB)	77.2373	1632
ENSBTAG00000008414	zinc finger RNA binding protein(ZFR)	77.2108	1633
ENSBTAG00000020093	cullin 4A(CUL4A)	77.1725	1634
ENSBTAG00000011597	PDS5 cohesin associated factor B(PDS5B)	77.1329	1635
ENSBTAG00000008083	SEL1L ERAD E3 ligase adaptor subunit(SEL1L)	77.124	1636
ENSBTAG00000020123	ancient ubiquitous protein 1(AUP1)	77.0902	1637
ENSBTAG00000017662	eukaryotic elongation factor 2 kinase(EEF2K)	77.0697	1638
ENSBTAG00000012170	ubiquitin like 3(UBL3)	77.0579	1639
ENSBTAG00000004168	stonin 1(STON1)	77.0499	1640
ENSBTAG00000013449	RAB3 GTPase activating protein catalytic subunit 1(RAB3GAP1)	77.0317	1641
ENSBTAG00000016968	carbohydrate sulfotransferase 4(CHST4)	77.0231	1642
ENSBTAG00000002820	RB binding protein 7, chromatin remodeling factor(RBBP7)	76.9237	1643
ENSBTAG00000014396	Kruppel like factor 10(KLF10)	76.9137	1644
ENSBTAG00000011916	ubiquitin specific peptidase 8(USP8)	76.8419	1645
ENSBTAG00000015474	serine and arginine rich splicing factor 11(SRSF11)	76.7896	1646
ENSBTAG00000002703	ATPase H+ transporting V1 subunit A(ATP6V1A)	76.7121	1647
ENSBTAG00000014855	microtubule associated monooxygenase, calponin and LIM domain containing 2(MICAL2)	76.7076	1648
ENSBTAG00000015962	methylmalonic aciduria and homocystinuria, cblD type(MMADHC)	76.6308	1649
ENSBTAG00000018959	RAB11A, member RAS oncogene family(RAB11A)	76.6215	1650
ENSBTAG00000007374	lipoma HMGIC fusion partner-like 2(LHFPL2)	76.5968	1651
ENSBTAG00000014453	polo like kinase 1(PLK1)	76.568	1652
ENSBTAG00000012249	proline rich 15 like(PRR15L)	76.5558	1653
ENSBTAG00000006202	suppression of tumorigenicity 13 (colon carcinoma) (Hsp70 interacting protein)(ST13)	76.5106	1654
ENSBTAG00000017128	nucleoporin 153(NUP153)	76.4391	1655
ENSBTAG00000011971	neuropilin 2(NRP2)	76.4284	1656
ENSBTAG00000007079	lymphocyte cytosolic protein 1(LCP1)	76.3031	1657
ENSBTAG00000047339	BCL6 corepressor(BCOR)	76.207	1658
ENSBTAG00000007860	abnormal spindle microtubule assembly(ASPM)	76.2069	1659
ENSBTAG00000037377	abhydrolase domain containing 14B(ABHD14B)	76.1927	1660
ENSBTAG00000002220	serine palmitoyltransferase long chain base subunit 1(SPTLC1)	76.1711	1661
ENSBTAG00000020012	cell division cycle 5 like(CDC5L)	76.1092	1662
ENSBTAG00000016104	B-TFIID TATA-box binding protein associated factor 1(BTAF1)	76.1045	1663
ENSBTAG00000006208	adenylate cyclase 7(ADCY7)	76.0933	1664
ENSBTAG00000005077	C-X-C motif chemokine ligand 12(CXCL12)	76.0843	1665
ENSBTAG00000021841	chromodomain helicase DNA binding protein 7(CHD7)	76.0708	1666
ENSBTAG00000019866	neuropilin 1(NRP1)	76.0485	1667
ENSBTAG00000030784	adaptor protein, phosphotyrosine interacting with PH domain and leucine zipper 2(APPL2)	76.0203	1668
ENSBTAG00000015346	nuclear autoantigenic sperm protein(NASP)	76.0195	1669
ENSBTAG00000003259	transcription elongation regulator 1(TCERG1)	75.9844	1670
ENSBTAG00000032236	carbonic anhydrase I(CA1)	75.9762	1671
ENSBTAG00000012066	platelet and endothelial cell adhesion molecule 1(PECAM1)	75.9205	1672
ENSBTAG00000002190	dedicator of cytokinesis 8(DOCK8)	75.901	1673
ENSBTAG00000014205	protein kinase cAMP-dependent type II regulatory subunit alpha(PRKAR2A)	75.899	1674
ENSBTAG00000019156	chaperonin containing TCP1 subunit 2(CCT2)	75.8247	1675
ENSBTAG00000014030	FYVE, RhoGEF and PH domain containing 6(FGD6)	75.8126	1676
ENSBTAG00000021000	upstream transcription factor family member 3(USF3)	75.6862	1677
ENSBTAG00000017125	poly(A) binding protein cytoplasmic 4(PABPC4)	75.685	1678
ENSBTAG00000039275	endoplasmic reticulum aminopeptidase 2(ERAP2)	75.6819	1679
ENSBTAG00000007993	coronin 1C(CORO1C)	75.6363	1680
ENSBTAG00000021520	DEAD-box helicase 46(DDX46)	75.6126	1681
ENSBTAG00000020489	semaphorin 6A(SEMA6A)	75.5557	1682
ENSBTAG00000012148	euchromatic histone lysine methyltransferase 1(EHMT1)	75.5532	1683
ENSBTAG00000005314	mitofusin 2(MFN2)	75.5377	1684
ENSBTAG00000004172	SET domain containing 1B(SETD1B)	75.5118	1685
ENSBTAG00000031786	FAU, ubiquitin like and ribosomal protein S30 fusion(FAU)	75.4766	1686
ENSBTAG00000018924	glutamine rich 1(QRICH1)	75.4604	1687
ENSBTAG00000012159	CCHC-type zinc finger nucleic acid binding protein(CNBP)	75.4593	1688
ENSBTAG00000015978	annexin A1(ANXA1)	75.4329	1689
ENSBTAG00000010612	transmembrane p24 trafficking protein 4(TMED4)	75.4077	1690
ENSBTAG00000011154	syndecan 1(SDC1)	75.2734	1691
ENSBTAG00000001420	abhydrolase domain containing 12(ABHD12)	75.1278	1692
ENSBTAG00000004695	cyclin dependent kinase 9(CDK9)	75.1078	1693
ENSBTAG00000000630	LSM14A, mRNA processing body assembly factor(LSM14A)	75.1053	1694
ENSBTAG00000012497	KH RNA binding domain containing, signal transduction associated 1(KHDRBS1)	75.0723	1695
ENSBTAG00000017733	carbonic anhydrase II(CA2)	75.0567	1696
ENSBTAG00000011698	tyrosine kinase 2(TYK2)	74.973	1697
ENSBTAG00000020761	ubiquitin specific peptidase 33(USP33)	74.9608	1698
ENSBTAG00000006615	caspase 7(CASP7)	74.9544	1699
ENSBTAG00000012219	chondroitin sulfate proteoglycan 4(CSPG4)	74.8652	1700
ENSBTAG00000039630	transmembrane p24 trafficking protein 2(TMED2)	74.8619	1701
ENSBTAG00000014297	Mov10 RISC complex RNA helicase(MOV10)	74.7172	1702
ENSBTAG00000007634	hook microtubule tethering protein 3(HOOK3)	74.6664	1703
ENSBTAG00000003548	glutathione S-transferase pi 1(GSTP1)	74.5533	1704
ENSBTAG00000021174	nardilysin convertase(NRDC)	74.5296	1705
ENSBTAG00000014411	transmembrane protein 263(TMEM263)	74.4937	1706
ENSBTAG00000020552	PR/SET domain 2(PRDM2)	74.4304	1707
ENSBTAG00000014903	ATP binding cassette subfamily A member 3(ABCA3)	74.3282	1708
ENSBTAG00000005443	MIER1 transcriptional regulator(MIER1)	74.3273	1709
ENSBTAG00000006904	tensin 2(TNS2)	74.317	1710
ENSBTAG00000016609	DEAQ-box RNA dependent ATPase 1(DQX1)	74.2573	1711
ENSBTAG00000017279	VAMP associated protein A(VAPA)	74.2165	1712
ENSBTAG00000012657	zinc finger SWIM-type containing 8(ZSWIM8)	74.207	1713
ENSBTAG00000021157	protein phosphatase 6, regulatory subunit 1(PPP6R1)	74.2002	1714
ENSBTAG00000003049	MICAL like 2(MICALL2)	74.1213	1715
ENSBTAG00000002052	procollagen-lysine,2-oxoglutarate 5-dioxygenase 1(PLOD1)	74.0581	1716
ENSBTAG00000012117	ATPase H+ transporting accessory protein 1(ATP6AP1)	73.8817	1717
ENSBTAG00000011284	solute carrier family 39 member 1(SLC39A1)	73.8643	1718
ENSBTAG00000020505	strawberry notch homolog 1(SBNO1)	73.8548	1719
ENSBTAG00000015164	solute carrier family 27 member 5(SLC27A5)	73.8297	1720
ENSBTAG00000008285	oxidation resistance 1(OXR1)	73.8016	1721
ENSBTAG00000016549	capping protein regulator and myosin 1 linker 1(CARMIL1)	73.7717	1722
ENSBTAG00000013761	stathmin 1(STMN1)	73.7326	1723
ENSBTAG00000016612	NIMA related kinase 9(NEK9)	73.6977	1724
ENSBTAG00000003848	attractin(ATRN)	73.6759	1725
ENSBTAG00000000097	EF-hand calcium binding domain 14(EFCAB14)	73.6429	1726
ENSBTAG00000033326	dipeptidase 1 (renal)(DPEP1)	73.642	1727
ENSBTAG00000015721	ribonucleoprotein, PTB binding 1(RAVER1)	73.5664	1728
ENSBTAG00000009969	RNA binding protein with serine rich domain 1(RNPS1)	73.5601	1729
ENSBTAG00000015069	PEST proteolytic signal containing nuclear protein(PCNP)	73.5582	1730
ENSBTAG00000002048	protein tyrosine phosphatase, non-receptor type 11(PTPN11)	73.556	1731
ENSBTAG00000017422	TAO kinase 2(TAOK2)	73.5279	1732
ENSBTAG00000006884	poly(A) binding protein nuclear 1(PABPN1)	73.4948	1733
ENSBTAG00000033077	NUFIP2, FMR1 interacting protein 2(NUFIP2)	73.3489	1734
ENSBTAG00000007213	signal regulatory protein alpha(SIRPA)	73.3025	1735
ENSBTAG00000011431	glucosylceramidase beta 2(GBA2)	73.2505	1736
ENSBTAG00000040398	KIAA1211 ortholog(KIAA1211)	73.2216	1737
ENSBTAG00000010193	RAB7A, member RAS oncogene family(RAB7A)	73.1616	1738
ENSBTAG00000031435	selenoprotein T(SELENOT)	73.1451	1739
ENSBTAG00000022013	carbonyl reductase 4(CBR4)	73.117	1740
ENSBTAG00000009985	SIN3 transcription regulator family member A(SIN3A)	73.1142	1741
ENSBTAG00000003948	farnesyl diphosphate synthase(FDPS)	73.0955	1742
ENSBTAG00000009755	golgin A3(GOLGA3)	73.0605	1743
ENSBTAG00000013407	plexin B1(PLXNB1)	73.0594	1744
ENSBTAG00000018497	serum deprivation response(SDPR)	73.0459	1745
ENSBTAG00000005733	chromodomain helicase DNA binding protein 6(CHD6)	73.0393	1746
ENSBTAG00000027937	prion protein(PRNP)	72.979	1747
ENSBTAG00000007272	ATPase H+ transporting V0 subunit a2(ATP6V0A2)	72.9774	1748
ENSBTAG00000010451	proliferation-associated 2G4(PA2G4)	72.9519	1749
ENSBTAG00000039812	histone H4(H4)	72.8951	1750
ENSBTAG00000020130	chloride voltage-gated channel 3(CLCN3)	72.8892	1751
ENSBTAG00000014984	regulation of nuclear pre-mRNA domain containing 2(RPRD2)	72.8853	1752
ENSBTAG00000047628	exportin 7(XPO7)	72.8801	1753
ENSBTAG00000016757	zinc finger with KRAB and SCAN domains 1(ZKSCAN1)	72.8568	1754
ENSBTAG00000013526	elongation factor Tu GTP binding domain containing 2(EFTUD2)	72.854	1755
ENSBTAG00000014105	SRP receptor alpha subunit(SRPRA)	72.8034	1756
ENSBTAG00000021575	bromodomain containing 7(BRD7)	72.7654	1757
ENSBTAG00000015354	zinc finger DHHC-type containing 9(ZDHHC9)	72.7458	1758
ENSBTAG00000008719	protein kinase C delta(PRKCD)	72.7377	1759
ENSBTAG00000001546	mannosyl (alpha-1,3-)-glycoprotein beta-1,2-N-acetylglucosaminyltransferase(MGAT1)	72.6613	1760
ENSBTAG00000012678	collagen beta(1-O)galactosyltransferase 1(COLGALT1)	72.6514	1761
ENSBTAG00000020795	ribosomal protein S21(RPS21)	72.6178	1762
ENSBTAG00000019069	synaptogyrin 2(SYNGR2)	72.5503	1763
ENSBTAG00000021172	IWS1, SUPT6H interacting protein(IWS1)	72.5354	1764
ENSBTAG00000004641	pleckstrin homology domain containing A6(PLEKHA6)	72.4749	1765
ENSBTAG00000021576	leiomodin 1(LMOD1)	72.4236	1766
ENSBTAG00000009506	alpha-N-acetylgalactosaminidase(NAGA)	72.4215	1767
ENSBTAG00000012237	AE binding protein 1(AEBP1)	72.3568	1768
ENSBTAG00000006040	UHRF1 binding protein 1 like(UHRF1BP1L)	72.2892	1769
ENSBTAG00000019700	pyruvate carboxylase(PC)	72.2825	1770
ENSBTAG00000014032	eukaryotic translation initiation factor 3 subunit H(EIF3H)	72.2798	1771
ENSBTAG00000020309	G3BP stress granule assembly factor 1(G3BP1)	72.2691	1772
ENSBTAG00000005676	euchromatic histone lysine methyltransferase 2(EHMT2)	72.2223	1773
ENSBTAG00000014642	nicotinate phosphoribosyltransferase(NAPRT)	72.2199	1774
ENSBTAG00000047502	FK506 binding protein 5(FKBP5)	72.1702	1775
ENSBTAG00000019181	BAI1 associated protein 2 like 1(BAIAP2L1)	72.1481	1776
ENSBTAG00000004558	chromosome 10 open reading frame, human C15orf48(C10H15orf48)	72.0555	1777
ENSBTAG00000004281	acyl-CoA synthetase short-chain family member 1(ACSS1)	72.0444	1778
ENSBTAG00000015802	cAMP responsive element binding protein 3 like 2(CREB3L2)	71.9818	1779
ENSBTAG00000002493	VPS35, retromer complex component(VPS35)	71.937	1780
ENSBTAG00000012525	ABO blood group (transferase A, alpha 1-3-N-acetylgalactosaminyltransferase; transferase B, alpha 1-3-galactosyltransferase)(ABO)	71.9094	1781
ENSBTAG00000039770	CCAAT/enhancer binding protein zeta(CEBPZ)	71.8198	1782
ENSBTAG00000001329	CLPTM1 like(CLPTM1L)	71.7644	1783
ENSBTAG00000014451	YEATS domain containing 2(YEATS2)	71.7434	1784
ENSBTAG00000001908	dihydrolipoamide dehydrogenase(DLD)	71.7196	1785
ENSBTAG00000026716	inhibitor of Bruton tyrosine kinase(IBTK)	71.6747	1786
ENSBTAG00000020707	adhesion G protein-coupled receptor G6(ADGRG6)	71.6555	1787
ENSBTAG00000031773	histone cluster 1, H3g(HIST1H3G)	71.6333	1788
ENSBTAG00000020272	salt inducible kinase 2(SIK2)	71.6155	1789
ENSBTAG00000001013	solute carrier family 30 member 5(SLC30A5)	71.5784	1790
ENSBTAG00000011824	osteoglycin(OGN)	71.5365	1791
ENSBTAG00000012124	GC-rich promoter binding protein 1(GPBP1)	71.5263	1792
ENSBTAG00000003708	Sec23 homolog A, coat complex II component(SEC23A)	71.4528	1793
ENSBTAG00000033080	ribosomal protein L15(RPL15)	71.4296	1794
ENSBTAG00000012305	adhesion G protein-coupled receptor L2(ADGRL2)	71.283	1795
ENSBTAG00000012003	peptidylprolyl isomerase A(PPIA)	71.2807	1796
ENSBTAG00000008966	tetraspanin 7(TSPAN7)	71.2458	1797
ENSBTAG00000014726	vesicle associated membrane protein 3(VAMP3)	71.2353	1798
ENSBTAG00000019216	Tu translation elongation factor, mitochondrial(TUFM)	71.2181	1799
ENSBTAG00000007962	ATPase phospholipid transporting 9A (putative)(ATP9A)	71.2134	1800
ENSBTAG00000015046	macrophage stimulating 1 receptor(MST1R)	71.1026	1801
ENSBTAG00000003063	synaptojanin 1(SYNJ1)	71.0717	1802
ENSBTAG00000004040	UDP glucuronosyltransferase family 2 member A1 complex locus(UGT2A1)	71.0498	1803
ENSBTAG00000005127	proteasome subunit alpha 7(PSMA7)	71.0336	1804
ENSBTAG00000006776	KIAA0930 ortholog(KIAA0930)	71.0266	1805
ENSBTAG00000000598	cystatin C(CST3)	71.0262	1806
ENSBTAG00000031383	small integral membrane protein 24(SMIM24)	71.0229	1807
ENSBTAG00000017605	adenylate kinase 2(AK2)	71.018	1808
ENSBTAG00000046248	actin related protein 2/3 complex subunit 1B(ARPC1B)	71.0144	1809
ENSBTAG00000014927	oxidative stress responsive 1(OXSR1)	70.942	1810
ENSBTAG00000011333	cytoplasmic linker associated protein 2(CLASP2)	70.8449	1811
ENSBTAG00000005735	ATP synthase, H+ transporting, mitochondrial Fo complex subunit C2 (subunit 9)(ATP5G2)	70.8288	1812
ENSBTAG00000009446	ubiquitin specific peptidase 10(USP10)	70.8196	1813
ENSBTAG00000015169	UBX domain protein 4(UBXN4)	70.7808	1814
ENSBTAG00000011623	vacuole membrane protein 1(VMP1)	70.7272	1815
ENSBTAG00000016208	transglutaminase 2(TGM2)	70.7131	1816
ENSBTAG00000004344	acyl-CoA synthetase long-chain family member 1(ACSL1)	70.6737	1817
ENSBTAG00000014824	matrix metallopeptidase 14(MMP14)	70.6188	1818
ENSBTAG00000002920	lysine acetyltransferase 6B(KAT6B)	70.5467	1819
ENSBTAG00000005408	CDC like kinase 1(CLK1)	70.4667	1820
ENSBTAG00000011524	5'-3' exoribonuclease 1(XRN1)	70.4561	1821
ENSBTAG00000007599	inhibitor of kappa light polypeptide gene enhancer in B-cells, kinase beta(IKBKB)	70.3244	1822
ENSBTAG00000022381	tet methylcytosine dioxygenase 3(TET3)	70.3036	1823
ENSBTAG00000021058	DEAD-box helicase 42(DDX42)	70.2955	1824
ENSBTAG00000045510	ER membrane protein complex subunit 10(EMC10)	70.2334	1825
ENSBTAG00000014820	OXA1L, mitochondrial inner membrane protein(OXA1L)	70.2256	1826
ENSBTAG00000000810	coatomer protein complex subunit epsilon(COPE)	70.1946	1827
ENSBTAG00000021769	cullin 3(CUL3)	70.131	1828
ENSBTAG00000004855	peroxiredoxin 6(PRDX6)	70.1221	1829
ENSBTAG00000020482	activating signal cointegrator 1 complex subunit 3(ASCC3)	70.0669	1830
ENSBTAG00000023144	protein tyrosine phosphatase, receptor type C(PTPRC)	70.0562	1831
ENSBTAG00000005957	chromosome segregation 1 like(CSE1L)	70.0068	1832
ENSBTAG00000013773	plakophilin 4(PKP4)	70.0036	1833
ENSBTAG00000001790	scaffold attachment factor B2(SAFB2)	69.9878	1834
ENSBTAG00000000105	Ras like without CAAX 1(RIT1)	69.9807	1835
ENSBTAG00000009804	endoplasmic reticulum protein 44(ERP44)	69.9163	1836
ENSBTAG00000030246	ectonucleoside triphosphate diphosphohydrolase 8(ENTPD8)	69.8543	1837
ENSBTAG00000005138	B-cell CLL/lymphoma 9-like(BCL9L)	69.831	1838
ENSBTAG00000015363	CDC42 small effector 1(CDC42SE1)	69.7724	1839
ENSBTAG00000011953	protein kinase cAMP-activated catalytic subunit beta(PRKACB)	69.7686	1840
ENSBTAG00000010701	nascent polypeptide-associated complex alpha subunit(NACA)	69.7658	1841
ENSBTAG00000013664	filamin A interacting protein 1 like(FILIP1L)	69.6794	1842
ENSBTAG00000017811	solute carrier family 39 member 9(SLC39A9)	69.6714	1843
ENSBTAG00000020312	nuclear receptor coactivator 2(NCOA2)	69.605	1844
ENSBTAG00000012225	karyopherin subunit alpha 2(KPNA2)	69.5981	1845
ENSBTAG00000002210	LAS1 like, ribosome biogenesis factor(LAS1L)	69.5797	1846
ENSBTAG00000005090	transmembrane protein 2(TMEM2)	69.571	1847
ENSBTAG00000018046	UDP-GlcNAc:betaGal beta-1,3-N-acetylglucosaminyltransferase 2(B3GNT2)	69.5674	1848
ENSBTAG00000031875	barrier to autointegration factor 1(BANF1)	69.5521	1849
ENSBTAG00000007123	endosulfine alpha(ENSA)	69.5071	1850
ENSBTAG00000000838	coiled-coil domain containing 88C(CCDC88C)	69.4699	1851
ENSBTAG00000009732	nuclear cap binding protein subunit 1(NCBP1)	69.4438	1852
ENSBTAG00000021424	c-src tyrosine kinase(CSK)	69.4416	1853
ENSBTAG00000048271	microtubule associated monooxygenase, calponin and LIM domain containing 3(MICAL3)	69.4317	1854
ENSBTAG00000010976	KN motif and ankyrin repeat domains 1(KANK1)	69.4171	1855
ENSBTAG00000021838	epithelial splicing regulatory protein 1(ESRP1)	69.3366	1856
ENSBTAG00000021275	calcium and integrin binding 1(CIB1)	69.3246	1857
ENSBTAG00000010945	SEC24 homolog B, COPII coat complex component(SEC24B)	69.2671	1858
ENSBTAG00000002683	phosphofructokinase, platelet(PFKP)	69.2529	1859
ENSBTAG00000016264	FK506 binding protein 8(FKBP8)	69.2359	1860
ENSBTAG00000021087	ubiquitin protein ligase E3 component n-recognin 1(UBR1)	69.2074	1861
ENSBTAG00000004805	integrin alpha FG-GAP repeat containing 1(ITFG1)	69.1767	1862
ENSBTAG00000046996	epsin 1(EPN1)	69.1581	1863
ENSBTAG00000044100	HEAT repeat containing 1(HEATR1)	69.0975	1864
ENSBTAG00000021107	syntaxin binding protein 5(STXBP5)	69.097	1865
ENSBTAG00000011785	WD repeat domain 26(WDR26)	69.0958	1866
ENSBTAG00000021883	adaptor related protein complex 3 mu 1 subunit(AP3M1)	69.0915	1867
ENSBTAG00000004574	UDP glycosyltransferase 8(UGT8)	69.0631	1868
ENSBTAG00000001116	prolyl 4-hydroxylase subunit alpha 2(P4HA2)	68.9905	1869
ENSBTAG00000014782	stabilin 1(STAB1)	68.9732	1870
ENSBTAG00000017799	phosphatidylinositol transfer protein beta(PITPNB)	68.9646	1871
ENSBTAG00000023929	FOS like 2, AP-1 transcription factor subunit(FOSL2)	68.9251	1872
ENSBTAG00000012677	Rho GTPase activating protein 12(ARHGAP12)	68.8437	1873
ENSBTAG00000002628	solute carrier family 44 member 2(SLC44A2)	68.8209	1874
ENSBTAG00000007217	transmembrane protein 94(TMEM94)	68.7613	1875
ENSBTAG00000020097	PERP, TP53 apoptosis effector(PERP)	68.676	1876
ENSBTAG00000007441	SEC23 interacting protein(SEC23IP)	68.6434	1877
ENSBTAG00000012361	rho guanine nucleotide exchange factor 11(LOC511220)	68.6257	1878
ENSBTAG00000016772	ubiquitin specific peptidase 11(USP11)	68.6235	1879
ENSBTAG00000012771	colony stimulating factor 1 receptor(CSF1R)	68.578	1880
ENSBTAG00000033221	coiled-coil domain containing 152(CCDC152)	68.5646	1881
ENSBTAG00000016882	VPS26, retromer complex component A(VPS26A)	68.53	1882
ENSBTAG00000001926	RAD23 homolog B, nucleotide excision repair protein(RAD23B)	68.5002	1883
ENSBTAG00000018972	glycyl-tRNA synthetase(GARS)	68.4925	1884
ENSBTAG00000031358	dihydropyrimidine dehydrogenase(DPYD)	68.4308	1885
ENSBTAG00000016769	cyclin dependent kinase 16(CDK16)	68.4181	1886
ENSBTAG00000000705	cytochrome c oxidase subunit VIIa polypeptide 2 like(COX7A2L)	68.4041	1887
ENSBTAG00000013076	sorting nexin 19(SNX19)	68.3856	1888
ENSBTAG00000032092	cadherin 11(CDH11)	68.3779	1889
ENSBTAG00000014807	dipeptidyl peptidase 8(DPP8)	68.3723	1890
ENSBTAG00000006918	tousled like kinase 1(TLK1)	68.2794	1891
ENSBTAG00000012687	insulin receptor(INSR)	68.2325	1892
ENSBTAG00000009646	aldehyde dehydrogenase 7 family member A1(ALDH7A1)	68.2269	1893
ENSBTAG00000012181	G protein subunit alpha 11(GNA11)	68.211	1894
ENSBTAG00000020595	potassium channel tetramerization domain containing 20(KCTD20)	68.1531	1895
ENSBTAG00000021744	proteasome 26S subunit, ATPase 3(PSMC3)	68.1483	1896
ENSBTAG00000003719	tudor domain containing 7(TDRD7)	68.13	1897
ENSBTAG00000021276	trefoil factor 3(TFF3)	68.1199	1898
ENSBTAG00000025526	mediator of DNA damage checkpoint 1(MDC1)	68.0476	1899
ENSBTAG00000015119	SIK family kinase 3(SIK3)	68.0059	1900
ENSBTAG00000016442	mitogen-activated protein kinase kinase kinase kinase 3(MAP4K3)	67.9796	1901
ENSBTAG00000008810	GC-rich promoter binding protein 1 like 1(GPBP1L1)	67.974	1902
ENSBTAG00000005025	family with sequence similarity 91 member A1(FAM91A1)	67.953	1903
ENSBTAG00000018451	parathymosin(PTMS)	67.9225	1904
ENSBTAG00000003239	UTP20, small subunit processome component(UTP20)	67.8746	1905
ENSBTAG00000008683	lactate dehydrogenase A(LDHA)	67.8683	1906
ENSBTAG00000021381	dishevelled associated activator of morphogenesis 2(DAAM2)	67.807	1907
ENSBTAG00000019023	N-acetylneuraminate synthase(NANS)	67.7985	1908
ENSBTAG00000001932	carnitine O-acetyltransferase(CRAT)	67.7572	1909
ENSBTAG00000004064	3'(2'), 5'-bisphosphate nucleotidase 1(BPNT1)	67.7508	1910
ENSBTAG00000004745	N(alpha)-acetyltransferase 15, NatA auxiliary subunit(NAA15)	67.7487	1911
ENSBTAG00000011480	phosphatidylinositol transfer protein alpha(PITPNA)	67.7121	1912
ENSBTAG00000014991	par-3 family cell polarity regulator(PARD3)	67.6123	1913
ENSBTAG00000018915	family with sequence similarity 21, member A(FAM21A)	67.6053	1914
ENSBTAG00000019612	ribonuclease A family member 4(RNASE4)	67.569	1915
ENSBTAG00000021780	SCO cytochrome oxidase deficient homolog 1 (yeast)(SCO1)	67.5606	1916
ENSBTAG00000015308	SWI/SNF related, matrix associated, actin dependent regulator of chromatin, subfamily e, member 1(SMARCE1)	67.4727	1917
ENSBTAG00000002953	thioredoxin(TXN)	67.4354	1918
ENSBTAG00000040061	zinc finger and BTB domain containing 38(ZBTB38)	67.4217	1919
ENSBTAG00000021289	pogo transposable element with ZNF domain(POGZ)	67.349	1920
ENSBTAG00000031889	histone H2B type 1(LOC100295221)	67.3435	1921
ENSBTAG00000013074	protein phosphatase 1 regulatory subunit 15B(PPP1R15B)	67.3359	1922
ENSBTAG00000007884	sterol regulatory element binding transcription factor 1(SREBF1)	67.2907	1923
ENSBTAG00000002451	tetratricopeptide repeat domain 39A(TTC39A)	67.2851	1924
ENSBTAG00000000581	dedicator of cytokinesis 10(DOCK10)	67.242	1925
ENSBTAG00000019495	TEA domain transcription factor 3(TEAD3)	67.2376	1926
ENSBTAG00000018045	solute carrier family 12 member 4(SLC12A4)	67.2304	1927
ENSBTAG00000018049	MAP kinase interacting serine/threonine kinase 2(MKNK2)	67.1918	1928
ENSBTAG00000001815	Rho guanine nucleotide exchange factor 5(ARHGEF5)	67.1361	1929
ENSBTAG00000002069	MHC class I heavy chain(BOLA)	67.0684	1930
ENSBTAG00000020233	coiled-coil domain containing 186(CCDC186)	67.0651	1931
ENSBTAG00000014779	nischarin(NISCH)	67.0022	1932
ENSBTAG00000038316	G-patch domain containing 8(GPATCH8)	66.9766	1933
ENSBTAG00000013671	UTP14A small subunit processome component(UTP14A)	66.9189	1934
ENSBTAG00000012317	purine nucleoside phosphorylase(PNP)	66.9159	1935
ENSBTAG00000007116	arrestin domain containing 3(ARRDC3)	66.9019	1936
ENSBTAG00000031299	tetratricopeptide repeat domain 17(TTC17)	66.8415	1937
ENSBTAG00000006531	disco interacting protein 2 homolog C(DIP2C)	66.8215	1938
ENSBTAG00000018801	sorting nexin 3(SNX3)	66.7991	1939
ENSBTAG00000016128	golgi associated, gamma adaptin ear containing, ARF binding protein 3(GGA3)	66.7682	1940
ENSBTAG00000026993	transmembrane BAX inhibitor motif containing 4(TMBIM4)	66.7418	1941
ENSBTAG00000011226	solute carrier family 4 member 2(SLC4A2)	66.7201	1942
ENSBTAG00000015007	nuclear receptor coactivator 1(NCOA1)	66.6904	1943
ENSBTAG00000021573	DDB1 and CUL4 associated factor 12(DCAF12)	66.6648	1944
ENSBTAG00000006695	valosin containing protein interacting protein 1(VCPIP1)	66.6553	1945
ENSBTAG00000015221	propionyl-CoA carboxylase beta subunit(PCCB)	66.5938	1946
ENSBTAG00000020389	tripeptidyl peptidase 2(TPP2)	66.5651	1947
ENSBTAG00000014974	GRAM domain containing 3(GRAMD3)	66.5587	1948
ENSBTAG00000017851	retinoid X receptor alpha(RXRA)	66.5568	1949
ENSBTAG00000031688	RNA binding motif protein 4(RBM4)	66.5441	1950
ENSBTAG00000026461	calcium voltage-gated channel subunit alpha1 H(CACNA1H)	66.5259	1951
ENSBTAG00000011811	transportin 2(TNPO2)	66.5241	1952
ENSBTAG00000010843	progesterone receptor membrane component 2(PGRMC2)	66.5142	1953
ENSBTAG00000030258	CDC42 effector protein 1(CDC42EP1)	66.468	1954
ENSBTAG00000005524	HMG-box transcription factor 1(HBP1)	66.4669	1955
ENSBTAG00000001933	protein phosphatase 2 phosphatase activator(PPP2R4)	66.4582	1956
ENSBTAG00000007128	ATPase 13A1(ATP13A1)	66.443	1957
ENSBTAG00000014158	cyclin T2(CCNT2)	66.4333	1958
ENSBTAG00000006066	CDP-diacylglycerol synthase 2(CDS2)	66.432	1959
ENSBTAG00000005796	DDB1 and CUL4 associated factor 8(DCAF8)	66.4125	1960
ENSBTAG00000000526	topoisomerase (DNA) II binding protein 1(TOPBP1)	66.3881	1961
ENSBTAG00000011960	glutamic-oxaloacetic transaminase 1(GOT1)	66.361	1962
ENSBTAG00000008737	down-regulator of transcription 1(DR1)	66.2369	1963
ENSBTAG00000003044	spindlin 1(SPIN1)	66.2357	1964
ENSBTAG00000000571	Rho GTPase activating protein 27(ARHGAP27)	66.2073	1965
ENSBTAG00000043971	notch 3(NOTCH3)	66.1768	1966
ENSBTAG00000021577	zinc finger FYVE-type containing 16(ZFYVE16)	66.1484	1967
ENSBTAG00000013111	ribonucleotide reductase catalytic subunit M1(RRM1)	66.1027	1968
ENSBTAG00000018153	nuclear receptor binding protein 1(NRBP1)	66.0913	1969
ENSBTAG00000015034	IK cytokine, down-regulator of HLA II(IK)	66.0724	1970
ENSBTAG00000046041	multidrug resistance-associated protein 4(LOC100299180)	66.0677	1971
ENSBTAG00000008341	arylsulfatase B(ARSB)	66.0427	1972
ENSBTAG00000018905	mannosidase alpha class 2A member 2(MAN2A2)	66.042	1973
ENSBTAG00000006927	ATP binding cassette subfamily F member 1(ABCF1)	66.0271	1974
ENSBTAG00000013347	dystrophia myotonica protein kinase(DMPK)	65.9406	1975
ENSBTAG00000015248	phospholipase A2, group XVI(PLA2G16)	65.9263	1976
ENSBTAG00000011683	NUMB, endocytic adaptor protein(NUMB)	65.8979	1977
ENSBTAG00000012712	aquarius intron-binding spliceosomal factor(AQR)	65.8948	1978
ENSBTAG00000009569	dedicator of cytokinesis 6(DOCK6)	65.8548	1979
ENSBTAG00000010812	purinergic receptor P2X 4(P2RX4)	65.7618	1980
ENSBTAG00000010428	ubiquitin specific peptidase 15(USP15)	65.6959	1981
ENSBTAG00000003798	autocrine motility factor receptor(AMFR)	65.6904	1982
ENSBTAG00000025400	poly(ADP-ribose) polymerase family member 4(PARP4)	65.6823	1983
ENSBTAG00000011588	ring finger protein 123(RNF123)	65.6471	1984
ENSBTAG00000011505	rabaptin, RAB GTPase binding effector protein 1(RABEP1)	65.6214	1985
ENSBTAG00000004256	ornithine decarboxylase 1(ODC1)	65.6099	1986
ENSBTAG00000017255	ATPase family, AAA domain containing 2B(ATAD2B)	65.6013	1987
ENSBTAG00000003116	myotubularin related protein 6(MTMR6)	65.5896	1988
ENSBTAG00000003889	period circadian clock 1(PER1)	65.5542	1989
ENSBTAG00000014310	HEAT repeat containing 5B(HEATR5B)	65.5164	1990
ENSBTAG00000007480	cold inducible RNA binding protein(CIRBP)	65.482	1991
ENSBTAG00000006017	nuclear factor kappa B subunit 2(NFKB2)	65.4762	1992
ENSBTAG00000018813	isocitrate dehydrogenase 3 (NAD(+)) beta(IDH3B)	65.4531	1993
ENSBTAG00000014826	zinc finger CCCH-type containing 7A(ZC3H7A)	65.4334	1994
ENSBTAG00000001619	serine incorporator 5(SERINC5)	65.3865	1995
ENSBTAG00000016694	KIAA0319 like(KIAA0319L)	65.3573	1996
ENSBTAG00000031800	pancreatic progenitor cell differentiation and proliferation factor(PPDPF)	65.3439	1997
ENSBTAG00000001839	OCIA domain containing 2(OCIAD2)	65.3115	1998
[truncated: 9,615 more rows]
