# Supplementary material for: Genome wide transcriptome analysis provides bases on colonic mucosal immune system development affected by colostrum feeding strategies in neonatal calves
Source: BMC Genomics. 2018 Aug 28;19:635. doi: 10.1186/s12864-018-5017-y (PMC6114731; doi:10.1186/s12864-018-5017-y)
Supplement: Supplementary file 6 — List of genes in significant modules identified using WGCNA. (XLSX 108 kb) [file 12864_2018_5017_MOESM6_ESM.xlsx]

## Sheet: greenyellow
S6. WGCNA-gene list and name in significant module (greenyellow).Note: the yellow highlighted genes are immune related genes
ID	Gene name
ENSBTAG00000010339	abhydrolase domain containing 11(ABHD11)
ENSBTAG00000018026	LanC like 2(LANCL2)
ENSBTAG00000004337	phosphodiesterase 1B(PDE1B)
ENSBTAG00000047293	nuclear receptor interacting protein 1(NRIP1)
ENSBTAG00000012347	solute carrier family 51 alpha subunit(SLC51A)
ENSBTAG00000005009	PRELI domain containing 1(PRELID1)
ENSBTAG00000027696	tetratricopeptide repeat domain 30B(TTC30B)
ENSBTAG00000033398	hexokinase domain containing 1(HKDC1)
ENSBTAG00000014441	CD96 molecule(CD96)
ENSBTAG00000020297	PQ loop repeat containing 3(PQLC3)
ENSBTAG00000017007	tribbles pseudokinase 3(TRIB3)
ENSBTAG00000016446	glutamic-oxaloacetic transaminase 1-like 1(GOT1L1)
ENSBTAG00000011244	testis-specific kinase 2(TESK2)
ENSBTAG00000019867	copper metabolism domain containing 1(COMMD1)
ENSBTAG00000011366	ST8 alpha-N-acetyl-neuraminide alpha-2,8-sialyltransferase 6(ST8SIA6)
ENSBTAG00000013492	protein kinase AMP-activated non-catalytic subunit gamma 3(PRKAG3)
ENSBTAG00000016496	zinc finger protein 641(ZNF641)
ENSBTAG00000024991	MKRN2 opposite strand(MKRN2OS)
ENSBTAG00000009646	aldehyde dehydrogenase 7 family member A1(ALDH7A1)
ENSBTAG00000031809	DENN domain containing 1C(DENND1C)
ENSBTAG00000026710	chromosome 2 open reading frame, human C2orf72(C2H2orf72)
ENSBTAG00000013465	neurexophilin and PC-esterase domain family member 3(NXPE3)
ENSBTAG00000013363	adenylate cyclase associated protein 1(CAP1)
ENSBTAG00000006899	junctophilin 3(JPH3)
ENSBTAG00000005866	zinc finger protein 81(ZNF81)
ENSBTAG00000020578	PR/SET domain 6(PRDM6)
ENSBTAG00000021275	calcium and integrin binding 1(CIB1)
ENSBTAG00000002363	sestrin 2(SESN2)
ENSBTAG00000007169	purinergic receptor P2X 1(P2RX1)
ENSBTAG00000011644	NA
ENSBTAG00000018188	NADH:ubiquinone oxidoreductase subunit C2(NDUFC2)
ENSBTAG00000015127	syndecan 4(SDC4)
ENSBTAG00000000753	protein inhibitor of activated STAT 4(PIAS4)
ENSBTAG00000012249	proline rich 15 like(PRR15L)
ENSBTAG00000009407	mbt domain containing 1(MBTD1)
ENSBTAG00000003077	double PHD fingers 2(DPF2)
ENSBTAG00000031503	NDUFA4, mitochondrial complex associated like 2(NDUFA4L2)
ENSBTAG00000005735	ATP synthase, H+ transporting, mitochondrial Fo complex subunit C2 (subunit 9)(ATP5G2)
ENSBTAG00000048230	NA
ENSBTAG00000002046	cytochrome c oxidase subunit VIII-H (heart/muscle)(COX8B)
ENSBTAG00000019071	COMM domain containing 10(COMMD10)
ENSBTAG00000014574	cilia and flagella associated protein 43(CFAP43)
ENSBTAG00000018186	pyridoxal (pyridoxine, vitamin B6) kinase(PDXK)
ENSBTAG00000006846	galectin 9(LGALS9)
ENSBTAG00000004403	CD320 molecule(CD320)
ENSBTAG00000005465	NADH:ubiquinone oxidoreductase subunit A9(NDUFA9)
ENSBTAG00000027879	mitochondrial pyruvate carrier 1(MPC1)
ENSBTAG00000010236	cell death-inducing DFFA-like effector b(CIDEB)
ENSBTAG00000007993	coronin 1C(CORO1C)
ENSBTAG00000001299	cytochrome P450, family 7, subfamily B, polypeptide 1(CYP7B1)
ENSBTAG00000012116	hepatocyte nuclear factor 4 alpha(HNF4A)
ENSBTAG00000014418	fragile histidine triad(FHIT)
ENSBTAG00000017267	cytochrome c oxidase subunit Va(COX5A)
ENSBTAG00000012982	phosphopantothenoylcysteine synthetase(PPCS)
ENSBTAG00000002849	interferon regulatory factor 6(IRF6)
ENSBTAG00000015202	ATP synthase, H+ transporting, mitochondrial Fo complex subunit s (factor B)(ATP5S)
ENSBTAG00000033290	transmembrane protein 60(TMEM60)
ENSBTAG00000047214	trafficking protein particle complex 1(TRAPPC1)
ENSBTAG00000018941	carboxypeptidase X, M14 family member 2(CPXM2)
ENSBTAG00000044000	primase (DNA) subunit 1(PRIM1)
ENSBTAG00000012656	ovo like transcriptional repressor 1(OVOL1)
ENSBTAG00000021120	SET and MYND domain containing 1(SMYD1)
ENSBTAG00000046984	zinc finger protein 672(ZNF672)
ENSBTAG00000009772	limb and CNS expressed 1(LIX1)
ENSBTAG00000018806	proline and serine rich coiled-coil 1(PSRC1)
ENSBTAG00000008204	carnosine N-methyltransferase 1(CARNMT1)
ENSBTAG00000018481	major allergen Equ c 1(LOC513329)
ENSBTAG00000006396	glucose-6-phosphate isomerase(GPI)
ENSBTAG00000013364	lipase family member M(LIPM)
ENSBTAG00000026650	NA
ENSBTAG00000008635	sulfotransferase family, cytosolic, 1A, phenol-preferring, member 1(SULT1A1)
ENSBTAG00000020436	kinesin family member 27(KIF27)
ENSBTAG00000006463	dihydrolipoamide S-succinyltransferase(DLST)
ENSBTAG00000046786	ubiquinol-cytochrome c reductase, Rieske iron-sulfur polypeptide 1(UQCRFS1)
ENSBTAG00000016603	RIKEN cDNA 1700001K19-like(LOC786914)
ENSBTAG00000010007	mitogen-activated protein kinase 13(MAPK13)
ENSBTAG00000008076	solute carrier family 35 member B2(SLC35B2)
ENSBTAG00000020269	mitotic spindle positioning(MISP)
ENSBTAG00000046218	Kruppel like factor 11(KLF11)
ENSBTAG00000004910	solute carrier family 25 member 11(SLC25A11)
ENSBTAG00000015637	inositol monophosphatase domain containing 1(IMPAD1)
ENSBTAG00000010778	NADH:ubiquinone oxidoreductase complex assembly factor 1(NDUFAF1)
ENSBTAG00000012375	kelch like family member 9(KLHL9)
ENSBTAG00000012341	casein kinase 2 alpha 1(CSNK2A1)
ENSBTAG00000032534	ras homolog family member F, filopodia associated(RHOF)
ENSBTAG00000002770	transcobalamin 2(TCN2)
ENSBTAG00000003921	SOGA family member 3(SOGA3)
ENSBTAG00000018455	COMM domain containing 5(COMMD5)
ENSBTAG00000010210	suppressor of variegation 3-9 homolog 2(SUV39H2)
ENSBTAG00000047000	NA
ENSBTAG00000005314	mitofusin 2(MFN2)
ENSBTAG00000009462	malate dehydrogenase 2(MDH2)
ENSBTAG00000030973	tubulin, alpha 3d(TUBA1D)
ENSBTAG00000009738	mannosyl (alpha-1,3-)-glycoprotein beta-1,4-N-acetylglucosaminyltransferase, isozyme B(MGAT4B)
ENSBTAG00000020073	neutral cholesterol ester hydrolase 1(NCEH1)
ENSBTAG00000000632	RAD54 homolog B (S. cerevisiae)(RAD54B)
ENSBTAG00000039823	kelch repeat and BTB domain-containing protein 7(LOC539110)
ENSBTAG00000004854	solute carrier family 24 member 5(SLC24A5)
ENSBTAG00000012699	exosome component 1(EXOSC1)
ENSBTAG00000003514	heat shock transcription factor 4(HSF4)
ENSBTAG00000006305	adenylate kinase 1(AK1)
ENSBTAG00000017564	cingulin(CGN)
ENSBTAG00000032288	glucokinase(GCK)
ENSBTAG00000013425	COP9 signalosome subunit 2(COPS2)
ENSBTAG00000032304	aminoacylase 1(ACY1)
ENSBTAG00000013653	nuclear factor, erythroid 2 like 1(NFE2L1)
ENSBTAG00000004086	serine peptidase inhibitor, Kunitz type 1(SPINT1)
ENSBTAG00000020264	coiled-coil domain containing 181(CCDC181)
ENSBTAG00000015893	epsin 3(EPN3)
ENSBTAG00000011382	SLC9A3 regulator 1(SLC9A3R1)
ENSBTAG00000005495	NA
ENSBTAG00000006001	signal transducing adaptor family member 2(STAP2)
ENSBTAG00000044587	NA
ENSBTAG00000021254	centromere protein I(CENPI)
ENSBTAG00000012117	ATPase H+ transporting accessory protein 1(ATP6AP1)
ENSBTAG00000007393	Rho family GTPase 2(RND2)
ENSBTAG00000000212	NAD kinase(NADK)
ENSBTAG00000007502	creatine kinase, mitochondrial 1B(CKMT1B)
ENSBTAG00000000185	solute carrier family 6 member 14(SLC6A14)
ENSBTAG00000012232	cytochrome c-1(CYC1)
ENSBTAG00000005403	acireductone dioxygenase 1(ADI1)
ENSBTAG00000020054	TNF receptor superfamily member 21(TNFRSF21)
ENSBTAG00000012142	RAD18, E3 ubiquitin protein ligase(RAD18)
ENSBTAG00000037580	Myb/SANT DNA binding domain containing 3(MSANTD3)
ENSBTAG00000012372	transmembrane protein 53(TMEM53)
ENSBTAG00000031261	RALBP1 associated Eps domain containing 2(REPS2)
ENSBTAG00000047496	acyl-protein thioesterase 1(LOC782114)
ENSBTAG00000021776	NADH:ubiquinone oxidoreductase core subunit V1(NDUFV1)
ENSBTAG00000022058	acetyl-CoA carboxylase beta(ACACB)
ENSBTAG00000046871	NA
ENSBTAG00000022715	NA
ENSBTAG00000012423	SUMO1/sentrin specific peptidase 1(SENP1)
ENSBTAG00000003679	proteasomal ATPase associated factor 1(PAAF1)
ENSBTAG00000030587	LIM and SH3 protein 1(LASP1)
ENSBTAG00000007540	glutamate dehydrogenase 1(GLUD1)
ENSBTAG00000003409	FK506 binding protein 1B(FKBP1B)
ENSBTAG00000011263	eukaryotic translation initiation factor 6(EIF6)
ENSBTAG00000015930	dynein axonemal light chain 1(DNAL1)
ENSBTAG00000045498	sulfotransferase family 2B member 1(SULT2B1)
ENSBTAG00000026812	aldehyde oxidase 2(AOX2)
ENSBTAG00000021132	NA
ENSBTAG00000000836	keratin 8(KRT8)
ENSBTAG00000019777	cell division cycle associated 3(CDCA3)
ENSBTAG00000006936	mitochondrial ribosomal protein S18B(MRPS18B)
ENSBTAG00000000215	G protein subunit beta 1(GNB1)
ENSBTAG00000031572	NA
ENSBTAG00000014649	carnitine palmitoyltransferase 2(CPT2)
ENSBTAG00000002634	transmembrane protein 115(TMEM115)
ENSBTAG00000001805	twisted gastrulation BMP signaling modulator 1(TWSG1)
ENSBTAG00000014492	NFKB inhibitor like 1(NFKBIL1)
ENSBTAG00000021160	adaptor related protein complex 1 mu 2 subunit(AP1M2)
ENSBTAG00000002691	ELMO domain containing 1(ELMOD1)
ENSBTAG00000021082	transmembrane protein 125(TMEM125)
ENSBTAG00000011250	AFG3 like matrix AAA peptidase subunit 2(AFG3L2)
ENSBTAG00000000088	activated leukocyte cell adhesion molecule(ALCAM)
ENSBTAG00000020769	opioid binding protein/cell adhesion molecule like(OPCML)
ENSBTAG00000012899	interferon gamma receptor 2 (interferon gamma transducer 1)(IFNGR2)
ENSBTAG00000011893	haloacid dehalogenase-like hydrolase domain-containing protein 2(LOC100847542)
ENSBTAG00000000717	phospholipid phosphatase 2(PLPP2)
ENSBTAG00000036078	epithelial membrane protein 1(EMP1)
ENSBTAG00000004379	ETHE1, persulfide dioxygenase(ETHE1)
ENSBTAG00000021287	solute carrier family 16 member 7(SLC16A7)
ENSBTAG00000017132	tetratricopeptide repeat domain 22(TTC22)
ENSBTAG00000008938	SRC proto-oncogene, non-receptor tyrosine kinase(SRC)
ENSBTAG00000014103	SH3 domain containing GRB2 like 2, endophilin A1(SH3GL2)
ENSBTAG00000019782	triosephosphate isomerase 1(TPI1)
ENSBTAG00000035084	frizzled class receptor 3(FZD3)
ENSBTAG00000001778	NFKB inhibitor beta(NFKBIB)
ENSBTAG00000005002	UDP-galactose-4-epimerase(GALE)
ENSBTAG00000015381	Rho GTPase activating protein 18(ARHGAP18)
ENSBTAG00000021491	NADH:ubiquinone oxidoreductase subunit V3(NDUFV3)
ENSBTAG00000005709	NA
ENSBTAG00000004541	lysophosphatidic acid receptor 5(LPAR5)
ENSBTAG00000015719	phosphatidylinositol glycan anchor biosynthesis class F(PIGF)
ENSBTAG00000019455	myosin VB(MYO5B)
ENSBTAG00000034140	multiple EGF like domains 11(MEGF11)
ENSBTAG00000018054	fatty acid binding protein 1(FABP1)
ENSBTAG00000015776	major facilitator superfamily domain containing 14A(MFSD14A)
ENSBTAG00000016973	protease, serine 8(PRSS8)
ENSBTAG00000000497	aldo-keto reductase family 1 member A1(AKR1A1)
ENSBTAG00000002580	myosin heavy chain 14(MYH14)
ENSBTAG00000035654	dynein light chain Tctex-type 1 pseudogene(LOC101902787)
ENSBTAG00000001488	ornithine carbamoyltransferase(OTC)
ENSBTAG00000016156	mitogen-activated protein kinase 3(MAPK3)
ENSBTAG00000021963	SLAIN motif family member 2(SLAIN2)
ENSBTAG00000020449	electron transfer flavoprotein beta subunit(ETFB)
ENSBTAG00000009508	single-pass membrane protein with aspartate rich tail 1(SMDT1)
ENSBTAG00000001254	ankyrin repeat domain 46(ANKRD46)
ENSBTAG00000015444	NA
ENSBTAG00000014205	protein kinase cAMP-dependent type II regulatory subunit alpha(PRKAR2A)
ENSBTAG00000020489	semaphorin 6A(SEMA6A)
ENSBTAG00000019446	elongator acetyltransferase complex subunit 5(ELP5)
ENSBTAG00000016420	catenin beta 1(CTNNB1)
ENSBTAG00000001819	NA
ENSBTAG00000008023	rhomboid like 2(RHBDL2)
ENSBTAG00000024542	phosphatidylinositol glycan anchor biosynthesis class C(PIGC)
ENSBTAG00000007390	vesicle amine transport 1(VAT1)
ENSBTAG00000009306	MORN repeat containing 1(MORN1)
ENSBTAG00000021942	HPS6, biogenesis of lysosomal organelles complex 2 subunit 3(HPS6)
ENSBTAG00000006609	ERBB receptor feedback inhibitor 1(ERRFI1)
ENSBTAG00000017631	growth factor, augmenter of liver regeneration(GFER)
ENSBTAG00000021771	pituitary tumor-transforming 1 interacting protein(PTTG1IP)
ENSBTAG00000011620	phosphatidylinositol glycan anchor biosynthesis class U(PIGU)
ENSBTAG00000015591	sequestosome 1(SQSTM1)
ENSBTAG00000045689	NA
ENSBTAG00000008835	G-patch domain and ankyrin repeats 1(GPANK1)
ENSBTAG00000019843	HAUS augmin like complex subunit 6(HAUS6)
ENSBTAG00000006702	eukaryotic translation initiation factor 3 subunit E(EIF3E)
ENSBTAG00000014442	mitochondrial ribosome associated GTPase 2(MTG2)
ENSBTAG00000007544	MARVEL domain containing 3(MARVELD3)
ENSBTAG00000011832	aldehyde dehydrogenase 18 family member A1(ALDH18A1)
ENSBTAG00000012128	aminoadipate-semialdehyde synthase(AASS)
ENSBTAG00000028061	NA
ENSBTAG00000018914	RAB25, member RAS oncogene family(RAB25)
ENSBTAG00000002223	POP4 homolog, ribonuclease P/MRP subunit(POP4)
ENSBTAG00000005299	endothelin receptor type B(EDNRB)
ENSBTAG00000007719	major facilitator superfamily domain containing 6(MFSD6)
ENSBTAG00000018747	protein kinase AMP-activated catalytic subunit alpha 2(PRKAA2)
ENSBTAG00000009479	ubiquinol-cytochrome c reductase, complex III subunit VII, 9.5kDa(UQCRQ)
ENSBTAG00000038869	zinc finger protein 383(ZNF383)
ENSBTAG00000008793	ribonuclease, RNase A family, 1 (pancreatic)(RNASE1)
ENSBTAG00000014080	methyltransferase like 14(METTL14)
ENSBTAG00000005174	GDP-D-glucose phosphorylase 1(GDPGP1)
ENSBTAG00000010376	transmembrane protein 184C(TMEM184C)
ENSBTAG00000013477	GTP cyclohydrolase I feedback regulator(GCHFR)
ENSBTAG00000007371	secretory carrier membrane protein 1(SCAMP1)
ENSBTAG00000006643	chromosome 6 open reading frame, human C4orf19(C6H4orf19)
ENSBTAG00000009783	NA
ENSBTAG00000027361	reactive oxygen species modulator 1(ROMO1)
ENSBTAG00000007793	SERTA domain containing 2(SERTAD2)
ENSBTAG00000016147	centrin 4(CETN4)
ENSBTAG00000027937	prion protein(PRNP)
ENSBTAG00000035945	NA
ENSBTAG00000021013	tubulin beta 4A class IVa(TUBB4A)
ENSBTAG00000014299	ras homolog family member C(RHOC)
ENSBTAG00000014191	quiescin sulfhydryl oxidase 1(QSOX1)
ENSBTAG00000047645	NA
ENSBTAG00000018894	peroxisomal biogenesis factor 11 gamma(PEX11G)
ENSBTAG00000010177	golgi transport 1A(GOLT1A)
ENSBTAG00000040199	RNA polymerase II subunit H(POLR2H)
ENSBTAG00000038411	NA
ENSBTAG00000006606	NA
ENSBTAG00000004790	ubiquitin conjugating enzyme E2 T(UBE2T)
ENSBTAG00000027506	small nuclear ribonucleoprotein polypeptide B2(SNRPB2)
ENSBTAG00000020535	PYD and CARD domain containing(PYCARD)
ENSBTAG00000021695	glycerate kinase(GLYCTK)
ENSBTAG00000016648	basigin (Ok blood group)(BSG)
ENSBTAG00000007718	TGFB induced factor homeobox 1(TGIF1)
ENSBTAG00000006200	solute carrier family 25 member 17(SLC25A17)
ENSBTAG00000046649	sphingosine-1-phosphate phosphatase 2(SGPP2)
ENSBTAG00000031913	NA
ENSBTAG00000007369	PDZ and LIM domain 2(PDLIM2)
ENSBTAG00000021956	iron-sulfur cluster assembly 2(ISCA2)
ENSBTAG00000008121	NA
ENSBTAG00000018802	ubiquitin conjugating enzyme E2 Z(UBE2Z)
ENSBTAG00000017868	DEAH-box helicase 40(DHX40)
ENSBTAG00000008490	crystallin zeta like 1(CRYZL1)
ENSBTAG00000021118	cytochrome P450, family 26, subfamily A, polypeptide 1(CYP26A1)
ENSBTAG00000046258	SRY-box 7(SOX7)
ENSBTAG00000011147	ring finger protein 13(RNF13)
ENSBTAG00000017263	MAX interactor 1, dimerization protein(MXI1)
ENSBTAG00000016295	ribonuclease P/MRP subunit p25 like(RPP25L)
ENSBTAG00000019791	grainyhead like transcription factor 3(GRHL3)
ENSBTAG00000014674	cholinergic receptor muscarinic 2(CHRM2)

## Sheet: grey
S6. WGCNA-gene list and name in significant module (grey).Note: the yellow highlighted genes are immune related genes
ID	Gene name
ENSBTAG00000047764	multidrug resistance-associated protein 4-like(LOC107131247)
ENSBTAG00000005235	dipeptidyl peptidase like 10(DPP10)
ENSBTAG00000023309	multidrug resistance-associated protein 4-like(LOC509854)
ENSBTAG00000021485	chromosome 3 open reading frame, human C1orf54(C3H1orf54)
ENSBTAG00000046262	protocadherin beta-7(LOC787102)
ENSBTAG00000002154	G protein-coupled receptor 141(GPR141)
ENSBTAG00000020236	N-terminal EF-hand calcium binding protein 2(NECAB2)
ENSBTAG00000047572	zinc finger protein 789(ZNF789)
ENSBTAG00000021986	mitogen-activated protein kinase 1 interacting protein 1 like(MAPK1IP1L)
ENSBTAG00000034384	von Willebrand factor A domain containing 3B(VWA3B)
ENSBTAG00000007649	TM2 domain containing 3(TM2D3)
ENSBTAG00000000609	ribosomal protein L10 pseudogene(LOC782629)
ENSBTAG00000027326	TP53 regulating kinase(TP53RK)
ENSBTAG00000020664	DnaJ heat shock protein family (Hsp40) member C14(DNAJC14)
ENSBTAG00000026088	lysozyme C-2(LYZ2)
ENSBTAG00000004059	sterol O-acyltransferase 1(SOAT1)
ENSBTAG00000002921	regulator of microtubule dynamics 3(RMDN3)
ENSBTAG00000016876	NA
ENSBTAG00000003708	Sec23 homolog A, coat complex II component(SEC23A)
ENSBTAG00000015521	gem nuclear organelle associated protein 6(GEMIN6)
ENSBTAG00000001376	RAD21 cohesin complex component like 1(RAD21L1)
ENSBTAG00000020596	transmembrane protein 126B(TMEM126B)
ENSBTAG00000003339	zinc finger and BTB domain containing 10(ZBTB10)
ENSBTAG00000009076	adducin 2(ADD2)
ENSBTAG00000009762	brain expressed, associated with NEDD4, 1(BEAN1)
ENSBTAG00000014095	HAUS augmin like complex subunit 7(HAUS7)
ENSBTAG00000031669	catenin alpha 2(CTNNA2)
ENSBTAG00000017802	thyroid hormone receptor beta(THRB)
ENSBTAG00000007306	RAB3C, member RAS oncogene family(RAB3C)
ENSBTAG00000018375	ATCAY, caytaxin(ATCAY)
ENSBTAG00000002115	chromosome 13 open reading frame, human C20orf96(C13H20orf96)
ENSBTAG00000015844	tissue factor pathway inhibitor 2(TFPI2)
ENSBTAG00000017948	spindlin family member 4(SPIN4)
ENSBTAG00000014046	bactericidal/permeability-increasing protein(BPI)
ENSBTAG00000046316	NA
ENSBTAG00000000418	TOX high mobility group box family member 3(TOX3)
ENSBTAG00000018275	NA
ENSBTAG00000009263	major facilitator superfamily domain containing 1(MFSD1)
ENSBTAG00000016679	electron transfer flavoprotein dehydrogenase(ETFDH)
ENSBTAG00000046323	NA
ENSBTAG00000007333	AKNA domain containing 1(AKNAD1)
ENSBTAG00000012820	syntaxin 3(STX3)
ENSBTAG00000045632	NA
ENSBTAG00000005968	tolloid like 1(TLL1)
ENSBTAG00000016818	zinc finger CCHC-type containing 17(ZCCHC17)
ENSBTAG00000010866	BMP binding endothelial regulator(BMPER)
ENSBTAG00000002651	plakophilin 2(PKP2)
ENSBTAG00000000967	de-etiolated homolog 1 (Arabidopsis)(DET1)
ENSBTAG00000017282	NA
ENSBTAG00000010304	choline kinase alpha(CHKA)
ENSBTAG00000010490	peroxisomal biogenesis factor 5(PEX5)
ENSBTAG00000021321	syndecan binding protein 2(SDCBP2)
ENSBTAG00000006066	CDP-diacylglycerol synthase 2(CDS2)
ENSBTAG00000039943	asparaginyl-tRNA synthetase 2, mitochondrial (putative)(NARS2)
ENSBTAG00000034973	NA
ENSBTAG00000017137	cell division cycle 37 like 1(CDC37L1)
ENSBTAG00000023551	MOB kinase activator 3C(MOB3C)
ENSBTAG00000047322	NA
ENSBTAG00000009689	RWD domain containing 1(RWDD1)
ENSBTAG00000001136	KIAA1324 ortholog(KIAA1324)
ENSBTAG00000016148	lipocalin 6(LCN6)
ENSBTAG00000010641	aph-1 homolog B, gamma-secretase subunit(APH1B)
ENSBTAG00000047772	F-box protein 48(FBXO48)
ENSBTAG00000018893	adenosylhomocysteinase like 1(AHCYL1)
ENSBTAG00000019155	fibroblast growth factor receptor substrate 2(FRS2)
ENSBTAG00000005454	fucosyltransferase 10(FUT10)
ENSBTAG00000027694	tetratricopeptide repeat domain 30A(TTC30A)
ENSBTAG00000014907	interleukin 11 receptor subunit alpha(IL11RA)
ENSBTAG00000019589	chromosome 1 C21orf2 homolog(C1H21orf2)
ENSBTAG00000010275	KIAA0196 ortholog(KIAA0196)
ENSBTAG00000019524	integrin, alpha D(ITGAD)
ENSBTAG00000024378	mitochondrial ribosomal protein S21(MRPS21)
ENSBTAG00000011959	G protein-coupled receptor 19(GPR19)
ENSBTAG00000015293	neurexophilin 3(NXPH3)
ENSBTAG00000005788	VANGL planar cell polarity protein 1(VANGL1)
ENSBTAG00000026966	Ras association domain family member 9(RASSF9)
ENSBTAG00000006977	proteolipid protein 1(PLP1)
ENSBTAG00000008593	inhibitor of CDK, cyclin A1 interacting protein 1(INCA1)
ENSBTAG00000004735	cyclin E1(CCNE1)
ENSBTAG00000001885	coordinator of PRMT5 and differentiation stimulator(COPRS)
ENSBTAG00000004394	protein kinase (cAMP-dependent, catalytic) inhibitor beta(PKIB)
ENSBTAG00000042474	NA
ENSBTAG00000017312	somatostatin(SST)
ENSBTAG00000015002	RNA polymerase II subunit I(POLR2I)
ENSBTAG00000021663	small integral membrane protein 8(SMIM8)
ENSBTAG00000031916	rho-related BTB domain-containing protein 2-like(LOC785867)
ENSBTAG00000047461	NA
ENSBTAG00000016771	polo like kinase 2(PLK2)
ENSBTAG00000047737	NA
ENSBTAG00000002019	serpin family B member 5(SERPINB5)
ENSBTAG00000020132	chromosome 8 open reading frame, human C4orf27(HPF1)
ENSBTAG00000015204	small muscle protein, X-linked(SMPX)
ENSBTAG00000004082	NA
ENSBTAG00000003470	tweety family member 1(TTYH1)
ENSBTAG00000005470	bridging integrator 3(BIN3)
ENSBTAG00000043402	NA
ENSBTAG00000002361	transmembrane and coiled-coil domain family 2(TMCC2)
ENSBTAG00000018713	NA
ENSBTAG00000020153	nitrilase 1(NIT1)
ENSBTAG00000008900	chymotrypsin like elastase family member 1(CELA1)
ENSBTAG00000025410	EGF like domain multiple 8(EGFL8)
ENSBTAG00000012408	RAB27A, member RAS oncogene family(RAB27A)
ENSBTAG00000007893	serine carboxypeptidase 1(SCPEP1)
ENSBTAG00000009486	transmembrane protein 179B(TMEM179B)
ENSBTAG00000014343	intraflagellar transport 22(IFT22)
ENSBTAG00000001614	zinc finger protein 174(ZNF174)
ENSBTAG00000004771	NA
ENSBTAG00000005932	family with sequence similarity 184 member B(FAM184B)
ENSBTAG00000009907	mitogen-activated protein kinase 4(MAPK4)
ENSBTAG00000001350	NA
ENSBTAG00000013356	cathelicidin-1(LOC107131166)
ENSBTAG00000009254	coiled-coil domain containing 129(CCDC129)
ENSBTAG00000015066	LanC like 1(LANCL1)
ENSBTAG00000037826	ADP-ribosyltransferase 5-like(LOC407148)
ENSBTAG00000032887	SPT3 homolog, SAGA and STAGA complex component(SUPT3H)
ENSBTAG00000009191	tumor suppressor candidate 3(TUSC3)
ENSBTAG00000011770	tight junction protein 2(TJP2)
ENSBTAG00000011285	tRNA methyltransferase 1 like(TRMT1L)
ENSBTAG00000001922	A-kinase interacting protein 1(AKIP1)
ENSBTAG00000014179	solute carrier family 12 member 5(SLC12A5)
ENSBTAG00000047199	NA
ENSBTAG00000021677	tripartite motif containing 37(TRIM37)
ENSBTAG00000010977	frizzled-related protein(FRZB)
ENSBTAG00000020140	cerberus 1, DAN family BMP antagonist(CER1)
ENSBTAG00000037925	NA
ENSBTAG00000011056	iduronate 2-sulfatase(IDS)
ENSBTAG00000019070	peripheral myelin protein 22(PMP22)
ENSBTAG00000012030	tubulin tyrosine ligase like 1(TTLL1)
ENSBTAG00000021968	midline 2(MID2)
ENSBTAG00000042775	NA
ENSBTAG00000011340	NSL1, MIS12 kinetochore complex component(NSL1)
ENSBTAG00000015163	transmembrane 4 L six family member 1(TM4SF1)
ENSBTAG00000047712	NA
ENSBTAG00000040409	NA
ENSBTAG00000010241	unc-5 netrin receptor D(UNC5D)
ENSBTAG00000005657	calcium/calmodulin dependent protein kinase II inhibitor 2(CAMK2N2)
ENSBTAG00000026994	chromosome 2 open reading frame, human C2orf88(C2H2orf88)
ENSBTAG00000038117	autophagy related 10(ATG10)
ENSBTAG00000009871	RAB18, member RAS oncogene family(RAB18)
ENSBTAG00000038929	breast carcinoma amplified sequence 4(BCAS4)
ENSBTAG00000039091	cysteine and serine rich nuclear protein 3(CSRNP3)
ENSBTAG00000020919	even-skipped homeobox 1(EVX1)
ENSBTAG00000012025	LIM homeobox transcription factor 1 alpha(LMX1A)
ENSBTAG00000019160	glyoxalase domain containing 4(GLOD4)
ENSBTAG00000008197	erythropoietin receptor(EPOR)
ENSBTAG00000005450	cytochrome P450, family 3, subfamily A, polypeptide 5(CYP3A5)
ENSBTAG00000008241	mitochondrial ribosomal protein S5(MRPS5)
ENSBTAG00000007066	transmembrane and tetratricopeptide repeat containing 4(TMTC4)
ENSBTAG00000011150	profilin 2(PFN2)
ENSBTAG00000046440	translocation associated membrane protein 1-like 1(TRAM1L1)
ENSBTAG00000027221	NA
ENSBTAG00000034693	synaptotagmin 1(SYT1)
ENSBTAG00000030517	NA
ENSBTAG00000036101	kynurenine aminotransferase 1(KYAT1)
ENSBTAG00000037644	hemoglobin, gamma(HBG)
ENSBTAG00000026070	multidrug resistance-associated protein 4-like(LOC522174)
ENSBTAG00000047780	coiled-coil domain containing 127(CCDC127)
ENSBTAG00000003668	chromosome X open reading frame, human CXorf57(CXHXorf57)
ENSBTAG00000044010	NA
ENSBTAG00000007497	ADP ribosylation factor related protein 1(ARFRP1)
ENSBTAG00000017386	chromosome 3 open reading frame, human C1orf50(C3H1orf50)
ENSBTAG00000002419	phosphatidylinositol glycan anchor biosynthesis class M(PIGM)
ENSBTAG00000037687	adhesion G protein-coupled receptor F2(ADGRF2)
ENSBTAG00000002744	muscle associated receptor tyrosine kinase(MUSK)
ENSBTAG00000013429	C-type lectin domain family 4 member G(CLEC4G)
ENSBTAG00000003810	uncharacterized LOC524650(LOC524650)
ENSBTAG00000046808	NA
ENSBTAG00000012393	angiotensinogen(AGT)
ENSBTAG00000034366	regulator of G-protein signaling 2(RGS2)
ENSBTAG00000020889	carbonic anhydrase 7(CA7)
ENSBTAG00000011982	basic leucine zipper ATF-like transcription factor 3(BATF3)
ENSBTAG00000027387	neurensin 2(NRSN2)
ENSBTAG00000008826	RB binding protein 9, serine hydrolase(RBBP9)
ENSBTAG00000002027	family with sequence similarity 167 member B(FAM167B)
ENSBTAG00000007754	NADH:ubiquinone oxidoreductase subunit A3(NDUFA3)
ENSBTAG00000019158	mex-3 RNA binding family member A(MEX3A)
ENSBTAG00000000648	ADAM metallopeptidase with thrombospondin type 1 motif 5(ADAMTS5)
ENSBTAG00000006831	chromosome 8 open reading frame, human C9orf85(C8H9orf85)
ENSBTAG00000020331	coenzyme Q6, monooxygenase(COQ6)
ENSBTAG00000006691	gamma-aminobutyric acid type A receptor alpha3 subunit(GABRA3)
ENSBTAG00000008800	XK related 8(XKR8)
ENSBTAG00000011258	acyl-CoA thioesterase 9(ACOT9)
ENSBTAG00000025324	NA
ENSBTAG00000006165	peroxiredoxin 4(PRDX4)
ENSBTAG00000000489	WD repeat domain 54(WDR54)
ENSBTAG00000010604	partner of NOB1 homolog(PNO1)
ENSBTAG00000005827	FIG4 phosphoinositide 5-phosphatase(FIG4)
ENSBTAG00000015868	DNA ligase 4(LIG4)
ENSBTAG00000019870	solute carrier family 14 member 1 (Kidd blood group)(SLC14A1)
ENSBTAG00000046000	NA
ENSBTAG00000011401	PDZ domain containing 8(PDZD8)
ENSBTAG00000000546	transducer of ERBB2, 1(TOB1)
ENSBTAG00000008136	SNW domain containing 1(SNW1)
ENSBTAG00000019755	receptor accessory protein 3(REEP3)
ENSBTAG00000009477	pirin(PIR)
ENSBTAG00000032964	chromosome 24 open reading frame, human C18orf25(C24H18orf25)
ENSBTAG00000002266	N-acetylneuraminate pyruvate lyase(NPL)
ENSBTAG00000021245	sprouty RTK signaling antagonist 1(SPRY1)
ENSBTAG00000009897	alkylglycerone phosphate synthase(AGPS)
ENSBTAG00000008880	KDEL motif containing 1(KDELC1)
ENSBTAG00000026122	zinc finger protein 804A(ZNF804A)
ENSBTAG00000047450	SWI5 dependent homologous recombination repair protein 1(SFR1)
ENSBTAG00000012794	phenylalanine hydroxylase(PAH)
ENSBTAG00000015214	carbonic anhydrase 3(CA3)
ENSBTAG00000016731	transmembrane protein 42(TMEM42)
ENSBTAG00000007036	solute carrier family 17 member 7(SLC17A7)
ENSBTAG00000020731	proline rich and Gla domain 4(PRRG4)
ENSBTAG00000015288	bestrophin 4(BEST4)
ENSBTAG00000013688	placental growth factor(PGF)
ENSBTAG00000005791	uroporphyrinogen III synthase(UROS)
ENSBTAG00000011334	NAD kinase 2, mitochondrial(NADK2)
ENSBTAG00000002942	solute carrier family 2 member 10(SLC2A10)
ENSBTAG00000022837	zinc finger protein 75D(ZNF75D)
ENSBTAG00000001562	nuclear factor, erythroid 2(NFE2)
ENSBTAG00000013591	cytochrome b5 reductase 4(CYB5R4)
ENSBTAG00000004753	transmembrane protein 5(TMEM5)
ENSBTAG00000046017	popeye domain containing 3(POPDC3)
ENSBTAG00000040279	keratin 24(KRT24)
ENSBTAG00000023426	Fas apoptotic inhibitory molecule(FAIM)
ENSBTAG00000014805	enolase-phosphatase 1(ENOPH1)
ENSBTAG00000001491	NACHT and WD repeat domain containing 2(NWD2)
ENSBTAG00000013414	biliverdin reductase A(BLVRA)
ENSBTAG00000009743	p53 and DNA damage regulated 1(PDRG1)
ENSBTAG00000011397	unc-13 homolog B(UNC13B)
ENSBTAG00000015254	galactosidase beta 1(GLB1)
ENSBTAG00000019053	microtubule associated protein 9(MAP9)
ENSBTAG00000008962	mitochondrial ribosomal protein L50(MRPL50)
ENSBTAG00000015330	NA
ENSBTAG00000016231	protein O-fucosyltransferase 1(POFUT1)
ENSBTAG00000002471	cell adhesion molecule L1 like(CHL1)
ENSBTAG00000014153	PBX/knotted 1 homeobox 1(PKNOX1)
ENSBTAG00000023895	NA
ENSBTAG00000006673	transmembrane protein 179(TMEM179)
ENSBTAG00000033464	sperm autoantigenic protein 17(SPA17)
ENSBTAG00000012898	ribosomal protein S27 like(RPS27L)
ENSBTAG00000039377	SLIT and NTRK like family member 2(SLITRK2)
ENSBTAG00000007609	integrin alpha FG-GAP repeat containing 2(ITFG2)
ENSBTAG00000040442	NA
ENSBTAG00000000601	collagen type XI alpha 2 chain(COL11A2)
ENSBTAG00000048145	NA
ENSBTAG00000021547	NA
ENSBTAG00000010785	Fas cell surface death receptor(FAS)
ENSBTAG00000014970	late endosomal/lysosomal adaptor, MAPK and MTOR activator 5(LAMTOR5)
ENSBTAG00000011859	inositol-pentakisphosphate 2-kinase(LOC521083)
ENSBTAG00000008078	tripartite motif containing 59(TRIM59)
ENSBTAG00000011975	serpin family B member 1(SERPINB1)
ENSBTAG00000010245	sprouty RTK signaling antagonist 3(SPRY3)
ENSBTAG00000023806	NA
ENSBTAG00000007398	mitochondrial ribosomal protein S24(MRPS24)
ENSBTAG00000010932	DnaJ heat shock protein family (Hsp40) member C12(DNAJC12)
ENSBTAG00000013997	GPI-linked NAD(P)(+)--arginine ADP-ribosyltransferase 1(LOC407145)
ENSBTAG00000017361	BCL2 associated athanogene 5(BAG5)
ENSBTAG00000006676	fin bud initiation factor homolog (zebrafish)(FIBIN)
ENSBTAG00000047547	40S ribosomal protein S23(LOC787803)
ENSBTAG00000047092	NA
ENSBTAG00000013234	cathepsin G(LOC505658)
ENSBTAG00000007629	THAP domain containing 1(THAP1)
ENSBTAG00000024605	dynein light chain LC8-type 1(DYNLL1)
ENSBTAG00000033690	BRCA1 associated RING domain 1(BARD1)
ENSBTAG00000023177	complement factor H(LOC100336868)
ENSBTAG00000009800	musashi RNA binding protein 1(MSI1)
ENSBTAG00000010928	cysteine-serine-rich nuclear protein 2(CSRNP2)
ENSBTAG00000020749	AhpC/TSA antioxidant enzyme domain containing 1(AAED1)
ENSBTAG00000017329	geminin, DNA replication inhibitor(GMNN)
ENSBTAG00000033304	chromosome 27 open reading frame, human C8orf4(C27H8orf4)
ENSBTAG00000009891	NA
ENSBTAG00000019238	tRNA methyltransferase O(TRMO)
ENSBTAG00000022293	methyltransferase like 12(METTL12)
ENSBTAG00000004532	FGFR1 oncogene partner 2(FGFR1OP2)
ENSBTAG00000015588	transmembrane protein 209(TMEM209)
ENSBTAG00000010609	family with sequence similarity 221, member A(FAM221A)
ENSBTAG00000012723	HAUS augmin like complex subunit 4(HAUS4)
ENSBTAG00000000309	NA
ENSBTAG00000016352	syntaxin 10(STX10)
ENSBTAG00000013326	anaphase promoting complex subunit 10(ANAPC10)
ENSBTAG00000023670	NA
ENSBTAG00000004674	3-hydroxyanthranilate 3,4-dioxygenase(HAAO)
ENSBTAG00000046574	FERM and PDZ domain containing 1(FRMPD1)
ENSBTAG00000020858	UPF3 regulator of nonsense transcripts homolog A (yeast)(UPF3A)
ENSBTAG00000047979	NA
ENSBTAG00000016202	trehalase(TREH)
ENSBTAG00000005665	CRK proto-oncogene, adaptor protein(CRK)
ENSBTAG00000011010	prion protein 2 (dublet)(PRND)
ENSBTAG00000036028	brain expressed X-linked 2(BEX2)
ENSBTAG00000002315	ring finger protein 34(RNF34)
ENSBTAG00000026254	mediator complex subunit 30(MED30)
ENSBTAG00000012887	Fc fragment of IgE receptor Ia(FCER1A)
ENSBTAG00000013798	protein tyrosine phosphatase, receptor type N(PTPRN)
ENSBTAG00000043093	NA
ENSBTAG00000015086	hydroxysteroid 11-beta dehydrogenase 1(HSD11B1)
ENSBTAG00000000672	family with sequence similarity 105 member A(FAM105A)
ENSBTAG00000004300	leucine rich repeat containing 8 family member E(LRRC8E)
ENSBTAG00000037461	succinate dehydrogenase complex assembly factor 1(SDHAF1)
ENSBTAG00000019370	RAB21, member RAS oncogene family(RAB21)
ENSBTAG00000018643	protein regulator of cytokinesis 1(PRC1)
ENSBTAG00000015311	protein tyrosine phosphatase, receptor type R(PTPRR)
ENSBTAG00000046341	NA
ENSBTAG00000017213	microfibrillar associated protein 1(MFAP1)
ENSBTAG00000020420	adaptor related protein complex 1 sigma 2 subunit(AP1S2)
ENSBTAG00000048022	ferric-chelate reductase 1(LOC107131240)
ENSBTAG00000010371	ChaC glutathione specific gamma-glutamylcyclotransferase 1(CHAC1)
ENSBTAG00000011332	tripartite motif containing 68(TRIM68)
ENSBTAG00000020632	NAD(P)H quinone dehydrogenase 1(NQO1)
ENSBTAG00000000576	adhesion G protein-coupled receptor G2(ADGRG2)
ENSBTAG00000004557	dehydrogenase/reductase 9(DHRS9)
ENSBTAG00000043168	NA
ENSBTAG00000015761	coenzyme Q5, methyltransferase(COQ5)
ENSBTAG00000045699	catenin alpha 3(CTNNA3)
ENSBTAG00000000504	general transcription factor IIB(GTF2B)
ENSBTAG00000021487	circadian associated repressor of transcription(CIART)
ENSBTAG00000004367	coenzyme Q10A(COQ10A)
ENSBTAG00000031967	amphiphysin(AMPH)
ENSBTAG00000043049	NA
ENSBTAG00000022013	carbonyl reductase 4(CBR4)
ENSBTAG00000005203	chromosome 1 open reading frame, human C3orf33(C1H3orf33)
ENSBTAG00000011162	zinc finger with KRAB and SCAN domains 2(ZKSCAN2)
ENSBTAG00000025146	NA
ENSBTAG00000009911	histidine decarboxylase(HDC)
ENSBTAG00000012470	SNAP associated protein(SNAPIN)
ENSBTAG00000043775	NA
ENSBTAG00000011241	4-hydroxyphenylpyruvate dioxygenase like(HPDL)
ENSBTAG00000015874	caspase 3, apoptosis-related cysteine peptidase(CASP3)
ENSBTAG00000017376	polypeptide N-acetylgalactosaminyltransferase 5(GALNT5)
ENSBTAG00000047966	NA
ENSBTAG00000021980	Ras association domain family member 8(RASSF8)
ENSBTAG00000017395	ceramide synthase 5(CERS5)
ENSBTAG00000016873	oxidative stress responsive serine rich 1(OSER1)
ENSBTAG00000013444	ETS variant 2(ETV2)
ENSBTAG00000000233	olfactory receptor, family 51, subfamily E, member 1(OR51E1)
ENSBTAG00000015403	tripeptidyl peptidase 1(TPP1)
ENSBTAG00000021026	NA
ENSBTAG00000003189	coiled-coil domain containing 6(CCDC6)
ENSBTAG00000042758	NA
ENSBTAG00000009142	RNA guanine-7 methyltransferase(RNMT)
ENSBTAG00000004050	NA
ENSBTAG00000021876	WD repeat domain 72(WDR72)
ENSBTAG00000004280	sushi repeat containing protein, X-linked(SRPX)
ENSBTAG00000000597	transmembrane protease, serine 15(TMPRSS15)
ENSBTAG00000020402	tudor domain containing 9(TDRD9)
ENSBTAG00000005787	intraflagellar transport 57(IFT57)
ENSBTAG00000039012	major facilitator superfamily domain containing 6 like(MFSD6L)
ENSBTAG00000018382	spermine synthase(SMS)
ENSBTAG00000024555	EF-hand calcium binding domain 2(EFCAB2)
ENSBTAG00000021707	myosin binding protein C, cardiac(MYBPC3)
ENSBTAG00000012708	serpin family I member 1(SERPINI1)
ENSBTAG00000025595	NA
ENSBTAG00000045567	proline rich 15(PRR15)
ENSBTAG00000002148	RAB3D, member RAS oncogene family(RAB3D)
ENSBTAG00000047904	hydroxycarboxylic acid receptor 2(LOC527744)
ENSBTAG00000004386	suppressor of cytokine signaling 1(SOCS1)
ENSBTAG00000047216	NA
ENSBTAG00000000189	lipoma HMGIC fusion partner-like 3(LHFPL3)
ENSBTAG00000001663	peptide deformylase (mitochondrial)(PDF)
ENSBTAG00000042354	NA
ENSBTAG00000005318	ring finger protein 6(RNF6)
ENSBTAG00000016900	trafficking protein particle complex 13(TRAPPC13)
ENSBTAG00000015676	alpha-1-microglobulin/bikunin precursor(AMBP)
ENSBTAG00000004662	solute carrier family 16 member 12(SLC16A12)
ENSBTAG00000032996	prolyl 4-hydroxylase subunit alpha 1(P4HA1)
ENSBTAG00000015849	patatin like phospholipase domain containing 4(PNPLA4)
ENSBTAG00000000660	family with sequence similarity 83 member D(FAM83D)
ENSBTAG00000005666	leucine rich repeat containing 20(LRRC20)
ENSBTAG00000017026	DEP domain containing 1B(DEPDC1B)
ENSBTAG00000005071	disrupted in renal carcinoma 2(DIRC2)
ENSBTAG00000018571	interleukin 1 receptor like 1(IL1RL1)
ENSBTAG00000004474	barrier to autointegration factor 2(BANF2)
ENSBTAG00000021916	myosin light chain 4(MYL4)
ENSBTAG00000032007	LDL receptor related protein 11(LRP11)
ENSBTAG00000032719	transferrin receptor(TFRC)
ENSBTAG00000004705	immunoglobulin like domain containing receptor 1(ILDR1)
ENSBTAG00000004694	retinitis pigmentosa GTPase regulator interacting protein 1(RPGRIP1)
ENSBTAG00000021522	group 10 secretory phospholipase A2(LOC613966)
ENSBTAG00000014365	NA
ENSBTAG00000044144	guanylate cyclase 1 soluble subunit alpha 2(GUCY1A2)
ENSBTAG00000048237	fibroblast growth factor 9(FGF9)
ENSBTAG00000018077	LY6/PLAUR domain containing 3(LYPD3)
ENSBTAG00000031464	NA
ENSBTAG00000016038	GRIP and coiled-coil domain containing 2(GCC2)
ENSBTAG00000017404	SEC14 like lipid binding 2(SEC14L2)
ENSBTAG00000046910	NA
ENSBTAG00000001507	chloride voltage-gated channel 5(CLCN5)
ENSBTAG00000004601	abhydrolase domain containing 10(ABHD10)
ENSBTAG00000000023	ring finger protein 2(RNF2)
ENSBTAG00000031376	BPI fold containing family A, member 2C(BPIFA2C)
ENSBTAG00000001274	protein phosphatase, Mg2+/Mn2+ dependent 1L(PPM1L)
ENSBTAG00000005933	catenin beta interacting protein 1(CTNNBIP1)
ENSBTAG00000010163	sodium channel epithelial 1 gamma subunit(SCNN1G)
ENSBTAG00000000265	synaptoporin(SYNPR)
ENSBTAG00000013132	metaxin 3(MTX3)
ENSBTAG00000013367	palmitoyl-protein thioesterase 1(PPT1)
ENSBTAG00000010457	NUAK family kinase 1(NUAK1)
ENSBTAG00000021342	transmembrane protein 136(TMEM136)
ENSBTAG00000020391	meprin A subunit beta(MEP1B)
ENSBTAG00000022917	fibronectin type III and ankyrin repeat domains 1(FANK1)
ENSBTAG00000003701	vasohibin 2(VASH2)
ENSBTAG00000003485	mago homolog, exon junction complex core component(MAGOH)
ENSBTAG00000021992	muscle related coiled-coil protein(MURC)
ENSBTAG00000040001	MARVEL domain containing 2(MARVELD2)
ENSBTAG00000009243	major facilitator superfamily domain containing 4B(MFSD4B)
ENSBTAG00000027425	coiled-coil domain containing 190(CCDC190)
ENSBTAG00000047108	NA
ENSBTAG00000005963	methionine adenosyltransferase 1A(MAT1A)
ENSBTAG00000002163	prostaglandin E receptor 2(PTGER2)
ENSBTAG00000044092	IQ motif containing K(IQCK)
ENSBTAG00000038050	zinc finger protein 420(ZNF420)
ENSBTAG00000045704	immunoglobulin superfamily member 11(IGSF11)
ENSBTAG00000044212	NA
ENSBTAG00000009566	cyclin H(CCNH)
ENSBTAG00000021096	regulator of telomere elongation helicase 1(RTEL1)
ENSBTAG00000020346	coiled-coil domain containing 92(CCDC92)
ENSBTAG00000006182	NA
ENSBTAG00000044079	small integral membrane protein 4(SMIM4)
ENSBTAG00000017201	adaptor related protein complex 4 sigma 1 subunit(AP4S1)
ENSBTAG00000012156	nuclear apoptosis inducing factor 1(NAIF1)
ENSBTAG00000001043	leucine zipper protein 2(LUZP2)
ENSBTAG00000030674	adenylate kinase 4(AK4)
ENSBTAG00000010634	neuron derived neurotrophic factor(NDNF)
ENSBTAG00000006263	glycoprotein 2(GP2)
ENSBTAG00000039014	differentially expressed in FDCP 8 homolog(DEF8)
ENSBTAG00000020843	proprotein convertase subtilisin/kexin type 1(PCSK1)
ENSBTAG00000003440	ferric-chelate reductase 1(FRRS1)
ENSBTAG00000001477	NA
ENSBTAG00000020947	ring finger protein 103(RNF103)
ENSBTAG00000035247	methylmalonyl-CoA epimerase(MCEE)
ENSBTAG00000000040	MAF bZIP transcription factor G(MAFG)
ENSBTAG00000010550	eukaryotic translation initiation factor 5A2(EIF5A2)
ENSBTAG00000016170	potassium voltage-gated channel subfamily J member 11(KCNJ11)
ENSBTAG00000034560	NA
ENSBTAG00000008935	prefoldin subunit 5(PFDN5)
ENSBTAG00000044308	NA
ENSBTAG00000013141	actin related protein T3(ACTRT3)
ENSBTAG00000011591	KRR1, small subunit processome component homolog(KRR1)
ENSBTAG00000020742	frizzled class receptor 9(FZD9)
ENSBTAG00000020824	keratin 10(KRT10)
ENSBTAG00000040151	GTP cyclohydrolase 1(GCH1)
ENSBTAG00000014696	cytochrome b5 domain containing 1(CYB5D1)
ENSBTAG00000046911	sodium voltage-gated channel alpha subunit 10(SCN10A)
ENSBTAG00000031793	nudix hydrolase 2(NUDT2)
ENSBTAG00000000719	NA
ENSBTAG00000004622	double zinc ribbon and ankyrin repeat domains 1(DZANK1)
ENSBTAG00000000678	cold shock domain containing E1(CSDE1)
ENSBTAG00000030897	X-ray repair cross complementing 2(XRCC2)
ENSBTAG00000001999	chromosome 15 open reading frame, human C11orf57(C15H11orf57)
ENSBTAG00000008367	limb and CNS expressed 1 like(LIX1L)
ENSBTAG00000038974	stathmin 3(STMN3)
ENSBTAG00000046529	microRNA 4657(MIR4657)
ENSBTAG00000006050	bolA family member 1(BOLA1)
ENSBTAG00000009686	F-box protein 15(FBXO15)
ENSBTAG00000006372	kelch like family member 42(KLHL42)
ENSBTAG00000010774	nucleolar and spindle associated protein 1(NUSAP1)
ENSBTAG00000008372	peroxisomal biogenesis factor 11 beta(PEX11B)
ENSBTAG00000016213	synaptonemal complex central element protein 2(SYCE2)
ENSBTAG00000039197	solute carrier family 2 member 9(SLC2A9)
ENSBTAG00000021310	collagen type IV alpha 4 chain(COL4A4)
ENSBTAG00000009405	transient receptor potential cation channel subfamily C member 4(TRPC4)
ENSBTAG00000045494	NA
ENSBTAG00000046142	NA
ENSBTAG00000043993	chromosome 1 open reading frame, human C21orf62(C1H21orf62)
ENSBTAG00000003164	beta-1,3-galactosyltransferase 1(B3GALT1)
ENSBTAG00000033749	NA
ENSBTAG00000016650	TP53 induced glycolysis regulatory phosphatase(TIGAR)
ENSBTAG00000014460	presenilin associated rhomboid like(PARL)
ENSBTAG00000046885	NA
ENSBTAG00000003176	junctional adhesion molecule 3(JAM3)
ENSBTAG00000001195	potassium voltage-gated channel subfamily H member 4(KCNH4)
ENSBTAG00000035005	NA
ENSBTAG00000031583	nuclear protein 2, transcriptional regulator(NUPR2)
ENSBTAG00000000783	TGFA
ENSBTAG00000013802	DAB1, reelin adaptor protein(DAB1)
ENSBTAG00000033160	family with sequence similarity 114 member A1(FAM114A1)
ENSBTAG00000003775	complement C8 beta chain(C8B)
ENSBTAG00000010057	granzyme B(LOC508646)
ENSBTAG00000005337	RAB3B, member RAS oncogene family(RAB3B)
ENSBTAG00000007674	intestine specific homeobox(ISX)
ENSBTAG00000017803	RAB14, member RAS oncogene family(RAB14)
ENSBTAG00000021484	tetraspanin 18(TSPAN18)
ENSBTAG00000000289	ankyrin repeat and SOCS box containing 8(ASB8)
ENSBTAG00000007015	COX11 cytochrome c oxidase assembly homolog (yeast)(COX11)
ENSBTAG00000011088	solute carrier family 6 member 6(SLC6A6)
ENSBTAG00000004472	dynein light chain Tctex-type 1(DYNLT1)
ENSBTAG00000002512	HAUS augmin like complex subunit 1(HAUS1)
ENSBTAG00000002817	solute carrier family 46 member 1(SLC46A1)
ENSBTAG00000027213	NA
ENSBTAG00000030820	5',3'-nucleotidase, mitochondrial(NT5M)
ENSBTAG00000017592	glycerol-3-phosphate acyltransferase 3(GPAT3)
ENSBTAG00000014467	NA
ENSBTAG00000022671	Wnt family member 4(WNT4)
ENSBTAG00000046180	NA
ENSBTAG00000001096	protein activator of interferon induced protein kinase EIF2AK2(PRKRA)
ENSBTAG00000001105	annexin A4(ANXA4)
ENSBTAG00000004342	coiled-coil domain containing 87(CCDC87)
ENSBTAG00000000727	ring finger protein 169(RNF169)
ENSBTAG00000016294	zinc finger protein 438(ZNF438)
ENSBTAG00000008307	phospholipase C eta 1(PLCH1)
ENSBTAG00000010344	solute carrier family 16 member 14(SLC16A14)
ENSBTAG00000001626	CTP synthase 1(CTPS1)
ENSBTAG00000003025	NME/NM23 nucleoside diphosphate kinase 6(NME6)
ENSBTAG00000002912	inhibin beta A subunit(INHBA)
ENSBTAG00000046178	NA
ENSBTAG00000007063	glycoprotein hormone alpha 2(GPHA2)
ENSBTAG00000014877	unc-50 inner nuclear membrane RNA binding protein(UNC50)
ENSBTAG00000001464	G protein-coupled receptor 156(GPR156)
ENSBTAG00000007008	MOK protein kinase(MOK)
ENSBTAG00000035959	NA
ENSBTAG00000008553	beta-1,4-N-acetyl-galactosaminyltransferase 3(B4GALNT3)
ENSBTAG00000037844	cadherin 18(CDH18)
ENSBTAG00000000899	transmembrane protein 17(TMEM17)
ENSBTAG00000039196	C4b-binding protein alpha-like(LOC510860)
ENSBTAG00000017249	somatomedin B and thrombospondin type 1 domain containing(SBSPON)
ENSBTAG00000002199	corin, serine peptidase(CORIN)
ENSBTAG00000032914	solute carrier family 11 member 2(SLC11A2)
ENSBTAG00000024449	centromere protein F(CENPF)
ENSBTAG00000016622	T-cell activation inhibitor, mitochondrial(TCAIM)
ENSBTAG00000035697	G protein subunit gamma 12(GNG12)
ENSBTAG00000014660	NA
ENSBTAG00000005712	syntaxin 18(STX18)
ENSBTAG00000026232	tumor protein p53 inducible nuclear protein 1(TP53INP1)
ENSBTAG00000006726	NA
ENSBTAG00000009372	tetratricopeptide repeat domain 5(TTC5)
ENSBTAG00000018682	SET domain containing 4(SETD4)
ENSBTAG00000005321	calcium dependent secretion activator(CADPS)
ENSBTAG00000000718	transmembrane protease, serine 9(TMPRSS9)
ENSBTAG00000017613	zinc finger protein 419(ZNF419)
ENSBTAG00000009180	neurensin 1(NRSN1)
ENSBTAG00000008096	endothelin 1(EDN1)
ENSBTAG00000020373	NA
ENSBTAG00000014555	Cas scaffolding protein family member 4(CASS4)
ENSBTAG00000007016	canopy FGF signaling regulator 4(CNPY4)
ENSBTAG00000034393	family with sequence similarity 149, member A(FAM149A)
ENSBTAG00000014412	ELAV like RNA binding protein 3(ELAVL3)
ENSBTAG00000005825	nei like DNA glycosylase 3(NEIL3)
ENSBTAG00000001500	fidgetin like 1(FIGNL1)
ENSBTAG00000019912	cyclin N-terminal domain containing 1(CNTD1)
ENSBTAG00000016217	RNA binding motif protein 43(RBM43)
ENSBTAG00000012149	homeobox C8(HOXC8)
ENSBTAG00000020316	adaptor-related protein complex 2, beta 1 subunit(AP2B1)
ENSBTAG00000027064	BTB domain containing 11(BTBD11)
ENSBTAG00000020367	solute carrier family 30 member 9(SLC30A9)
ENSBTAG00000047607	NA
ENSBTAG00000007900	fission, mitochondrial 1(FIS1)
ENSBTAG00000038415	solute carrier family 6 member 12(SLC6A12)
ENSBTAG00000003130	cholinergic receptor nicotinic alpha 3 subunit(CHRNA3)
ENSBTAG00000012352	poly(ADP-ribose) polymerase family member 16(PARP16)
ENSBTAG00000001235	CD200 receptor 1-like(CD200R1L)
ENSBTAG00000009371	coiled-coil domain containing 36(CCDC36)
ENSBTAG00000025260	extracellular proteinase inhibitor(WFDC18)
ENSBTAG00000022373	transmembrane 9 superfamily member 2-like(LOC509946)
ENSBTAG00000023073	family with sequence similarity 89 member A(FAM89A)
ENSBTAG00000006082	deoxyribonuclease 2, lysosomal(DNASE2)
ENSBTAG00000001851	carboxylesterase 1-like(LOC508916)
ENSBTAG00000020431	derlin 2(DERL2)
ENSBTAG00000002081	bone morphogenetic protein receptor type 1B(BMPR1B)
ENSBTAG00000015546	MYC induced nuclear antigen(MINA)
ENSBTAG00000033056	phospholipase D family member 5(PLD5)
ENSBTAG00000018870	otoancorin(OTOA)
ENSBTAG00000008836	zinc finger protein 782(LOC616883)
ENSBTAG00000019563	chromosome 5 open reading frame, human C22orf23(C5H22orf23)
ENSBTAG00000011667	peptidase M20 domain containing 2(PM20D2)
ENSBTAG00000047925	NA
ENSBTAG00000006566	free fatty acid receptor 2(FFAR2)
ENSBTAG00000022382	transmembrane protein 218(TMEM218)
ENSBTAG00000014879	family with sequence similarity 185 member A(FAM185A)
ENSBTAG00000006578	sperm flagellar 1(SPEF1)
ENSBTAG00000047191	potassium voltage-gated channel subfamily A member 6(KCNA6)
ENSBTAG00000046172	quinone oxidoreductase-like protein 2(LOC100299281)
ENSBTAG00000017810	EF-hand domain containing 1(EFHC1)
ENSBTAG00000047783	NA
ENSBTAG00000004884	solute carrier family 4 member 5(SLC4A5)
ENSBTAG00000045603	protocadherin beta-4-like(LOC104968820)
ENSBTAG00000003897	small integral membrane protein 20(SMIM20)
ENSBTAG00000012557	O-sialoglycoprotein endopeptidase like 1(OSGEPL1)
ENSBTAG00000019814	piggyBac transposable element derived 2(PGBD2)
ENSBTAG00000018285	vesicle associated membrane protein 5(VAMP5)
ENSBTAG00000019227	sialic acid-binding Ig-like lectin 14(LOC107131224)
ENSBTAG00000023736	CDC42 effector protein 3(CDC42EP3)
ENSBTAG00000045779	ubiquitin conjugating enzyme E2 A(UBE2A)
ENSBTAG00000014430	cell division cycle 26(CDC26)
ENSBTAG00000019394	anoctamin 5(ANO5)
ENSBTAG00000016575	protein disulfide isomerase family A member 2(PDIA2)
ENSBTAG00000046160	small integral membrane protein 13(SMIM13)
ENSBTAG00000001280	ClpB homolog, mitochondrial AAA ATPase chaperonin(CLPB)
ENSBTAG00000021759	NADH:ubiquinone oxidoreductase subunit B2(NDUFB2)
ENSBTAG00000018518	RAS like family 10 member B(RASL10B)
ENSBTAG00000004599	transgelin 3(TAGLN3)
ENSBTAG00000005560	ST18, C2H2C-type zinc finger(ST18)
ENSBTAG00000005068	COMM domain containing 2(COMMD2)
ENSBTAG00000015866	zinc finger protein 211-like(LOC789996)
ENSBTAG00000037988	zinc finger and SCAN domain containing 31(ZSCAN31)
ENSBTAG00000043972	solute carrier family 24 member 2(SLC24A2)
ENSBTAG00000006694	C-X-C motif chemokine ligand 14(CXCL14)
ENSBTAG00000024947	testicular cell adhesion molecule 1(TCAM1)
ENSBTAG00000019963	G protein-coupled receptor kinase 1(GRK1)
ENSBTAG00000020859	serpin family F member 2(SERPINF2)
ENSBTAG00000045985	NA
ENSBTAG00000016359	solute carrier organic anion transporter family member 4C1(SLCO4C1)
ENSBTAG00000030942	mitochondrial ribosomal protein L3(MRPL3)
ENSBTAG00000045695	solute carrier family 6 member 19(SLC6A19)
ENSBTAG00000002476	DnaJ heat shock protein family (Hsp40) member C16(DNAJC16)
ENSBTAG00000006256	protein tyrosine phosphatase, receptor type O(PTPRO)
ENSBTAG00000010599	chromosome 2 open reading frame, human C2orf76(C2H2orf76)
ENSBTAG00000012078	transmembrane protein 176A(TMEM176A)
ENSBTAG00000005142	ribosomal protein L37(RPL37)
ENSBTAG00000035735	baculoviral IAP repeat containing 2(BIRC2)
ENSBTAG00000010382	mucin 13, cell surface associated(MUC13)
ENSBTAG00000025379	NA
ENSBTAG00000006056	hexamethylene bisacetamide inducible 1(HEXIM1)
ENSBTAG00000016523	dynein axonemal heavy chain 10(DNAH10)
ENSBTAG00000013278	PDZ domain-containing protein MAGIX(LOC511713)
ENSBTAG00000004019	premelanosome protein(PMEL)
ENSBTAG00000021801	NA
ENSBTAG00000043301	NA
ENSBTAG00000020202	corticotropin releasing hormone binding protein(CRHBP)
ENSBTAG00000014468	adaptor related protein complex 1 sigma 1 subunit(AP1S1)
ENSBTAG00000019942	poly(A) binding protein cytoplasmic 5(PABPC5)
ENSBTAG00000016283	transmembrane protein 63C(TMEM63C)
ENSBTAG00000021754	dual specificity phosphatase 12(DUSP12)
ENSBTAG00000018278	ATP synthase, H+ transporting, mitochondrial F1 complex, O subunit(ATP5O)
ENSBTAG00000015267	N-sulfoglucosamine sulfohydrolase(SGSH)
ENSBTAG00000015313	carcinoembryonic antigen related cell adhesion molecule 19(CEACAM19)
ENSBTAG00000019277	potassium voltage-gated channel subfamily H member 3(KCNH3)
ENSBTAG00000017105	NA
ENSBTAG00000014324	anthrax toxin receptor 2(ANTXR2)
ENSBTAG00000002050	cytochrome c oxidase assembly factor 7(LOC520518)
ENSBTAG00000000344	sperm acrosome associated 3(SPACA3)
ENSBTAG00000021216	E3 ubiquitin-protein ligase HECW1(LOC514243)
ENSBTAG00000008084	zinc finger protein 382(ZNF382)
ENSBTAG00000033225	contactin 4(CNTN4)
ENSBTAG00000016263	solute carrier family 25 member 14(SLC25A14)
ENSBTAG00000006403	chromosome 16 open reading frame, human C1orf115(C16H1orf115)
ENSBTAG00000016555	tRNA phosphotransferase 1(TRPT1)
ENSBTAG00000034113	polypeptide N-acetylgalactosaminyltransferase 10(GALNT10)
ENSBTAG00000004106	PRKR interacting protein 1 (IL11 inducible)(PRKRIP1)
ENSBTAG00000015094	vanin 1(VNN1)
ENSBTAG00000011330	5'-nucleotidase-like(LOC104968426)
ENSBTAG00000012029	killer cell lectin like receptor B1(KLRB1)
ENSBTAG00000025005	methyltransferase like 7A(METTL7A)
ENSBTAG00000012998	N(alpha)-acetyltransferase 30, NatC catalytic subunit(NAA30)
ENSBTAG00000014575	collagen type IV alpha 5 chain(COL4A5)
ENSBTAG00000016854	adenylate kinase 7(AK7)
ENSBTAG00000017322	ADP ribosylation factor like GTPase 14(ARL14)
ENSBTAG00000008893	NA
ENSBTAG00000008173	tripartite motif containing 13(TRIM13)
ENSBTAG00000011328	cell growth regulator with EF-hand domain 1(CGREF1)
ENSBTAG00000027766	C1q and tumor necrosis factor related protein 5(C1QTNF5)
ENSBTAG00000013274	NA
ENSBTAG00000007592	retinoic acid receptor gamma(RARG)
ENSBTAG00000012150	NA
ENSBTAG00000000020	transient receptor potential cation channel subfamily V member 3(TRPV3)
ENSBTAG00000012344	ribosomal protein L26(RPL26)
ENSBTAG00000034712	RAB33A, member RAS oncogene family(RAB33A)
ENSBTAG00000046848	lysyl oxidase homolog 4-like(LOC107131250)
ENSBTAG00000018394	short chain dehydrogenase/reductase family 42E, member 1(SDR42E1)
ENSBTAG00000006693	metaxin 2(MTX2)
ENSBTAG00000011632	microtubule associated protein 1 light chain 3 beta(MAP1LC3B)
ENSBTAG00000015326	DFNA5, deafness associated tumor suppressor(DFNA5)
ENSBTAG00000032405	NA
ENSBTAG00000001683	family with sequence similarity 171 member B(FAM171B)
ENSBTAG00000017624	NA
ENSBTAG00000012688	calcyphosine like(CAPSL)
ENSBTAG00000045281	microRNA 2400(MIR2400)
ENSBTAG00000004751	spectrin beta, non-erythrocytic 4(SPTBN4)
ENSBTAG00000031388	dyslexia susceptibility 1 candidate 1(DYX1C1)
ENSBTAG00000002799	solute carrier family 39 member 5(SLC39A5)
ENSBTAG00000047643	chromosome 27 open reading frame, human C8orf48(C27H8orf48)
ENSBTAG00000032591	collagen triple helix repeat containing 1(CTHRC1)
ENSBTAG00000002608	septin 2(SEPT2)
ENSBTAG00000008554	ninjurin 2(NINJ2)
ENSBTAG00000009432	polyamine modulated factor 1(PMF1)
ENSBTAG00000039195	NHS actin remodeling regulator(NHS)
ENSBTAG00000009824	COMM domain-containing protein 6(LOC101903064)
ENSBTAG00000006836	F-box protein 33(FBXO33)
ENSBTAG00000008661	chromosome 15 open reading frame, human C11orf52(C15H11orf52)
ENSBTAG00000012413	fibroblast growth factor 12(FGF12)
ENSBTAG00000039847	WC1 isolate CH211(LOC751811)
ENSBTAG00000036127	arsenite methyltransferase(AS3MT)
ENSBTAG00000000664	solute carrier family 22 member 15(SLC22A15)
ENSBTAG00000047776	NA
ENSBTAG00000032684	Tctex1 domain containing 2(TCTEX1D2)
ENSBTAG00000015129	kallikrein related peptidase 10(KLK10)
ENSBTAG00000048257	leukotriene-B(4) omega-hydroxylase 2-like(LOC534967)
ENSBTAG00000025571	mitochondrial ribosomal protein S18A(MRPS18A)
ENSBTAG00000005765	synaptogyrin 1(SYNGR1)
ENSBTAG00000016902	small glutamine rich tetratricopeptide repeat containing beta(SGTB)
ENSBTAG00000012824	inturned planar cell polarity protein(INTU)
ENSBTAG00000047042	microRNA 2904-1(MIR2904-1)
ENSBTAG00000017677	secretogranin III(SCG3)
ENSBTAG00000009487	transmembrane protein 223(TMEM223)
ENSBTAG00000003235	dehydrodolichyl diphosphate synthase subunit(DHDDS)
ENSBTAG00000015317	solute carrier family 4 member 10(SLC4A10)
ENSBTAG00000004407	potassium two pore domain channel subfamily K member 2(KCNK2)
ENSBTAG00000018246	RAB39A, member RAS oncogene family(RAB39A)
ENSBTAG00000000355	oxidoreductase like domain containing 1(OXLD1)
ENSBTAG00000014974	GRAM domain containing 3(GRAMD3)
ENSBTAG00000010158	NA
ENSBTAG00000017023	inositol polyphosphate-5-phosphatase J(INPP5J)
ENSBTAG00000032831	39S ribosomal protein L33, mitochondrial(LOC101904449)
ENSBTAG00000010529	frizzled class receptor 6(FZD6)
ENSBTAG00000048210	NA
ENSBTAG00000010306	relaxin/insulin like family peptide receptor 1(RXFP1)
ENSBTAG00000018239	DnaJ heat shock protein family (Hsp40) member C27(DNAJC27)
ENSBTAG00000018770	hydroxysteroid dehydrogenase like 1(HSDL1)
ENSBTAG00000011660	microseminoprotein beta(MSMB)
ENSBTAG00000016805	sphingomyelin synthase 2(SGMS2)
ENSBTAG00000020679	contactin 1(CNTN1)
ENSBTAG00000014878	cytochrome c oxidase subunit VIIa polypeptide 1 (muscle)(COX7A1)
ENSBTAG00000034347	RNA binding motif protein 11(RBM11)
ENSBTAG00000006859	NA
ENSBTAG00000000186	flavin adenine dinucleotide synthetase 1(FLAD1)
ENSBTAG00000046328	NA
ENSBTAG00000003506	STEAP2 metalloreductase(STEAP2)
ENSBTAG00000006447	acyl-CoA synthetase medium-chain family member 3(ACSM3)
ENSBTAG00000000046	surfeit 2(SURF2)
ENSBTAG00000013983	zinc finger C2HC-type containing 1C(ZC2HC1C)
ENSBTAG00000001572	NOP2/Sun RNA methyltransferase family member 7(NSUN7)
ENSBTAG00000024115	NA
ENSBTAG00000002184	fibronectin type III domain containing 5(FNDC5)
ENSBTAG00000019906	vacuolar protein sorting 25 homolog(VPS25)
ENSBTAG00000019235	mago homolog B, exon junction complex core component(MAGOHB)
ENSBTAG00000016101	von Hippel-Lindau tumor suppressor, E3 ubiquitin protein ligase(VHL)
ENSBTAG00000047768	cytochrome c oxidase subunit VIIb(COX7B)
ENSBTAG00000017808	arylsulfatase family member J(ARSJ)
ENSBTAG00000007888	EFR3 homolog B(EFR3B)
ENSBTAG00000004179	proteasome 26S subunit, non-ATPase 9(PSMD9)
ENSBTAG00000017885	family with sequence similarity 173 member B(FAM173B)
ENSBTAG00000011706	tenascin R(TNR)
ENSBTAG00000020790	NA
ENSBTAG00000038981	adhesion G protein-coupled receptor E4(LOC518134)
ENSBTAG00000020151	NA
ENSBTAG00000017411	adenylate kinase 5(AK5)
ENSBTAG00000043233	NA
ENSBTAG00000030622	MANSC domain containing 4(MANSC4)
ENSBTAG00000039886	transmembrane emp24 domain-containing protein 9(LOC509184)
ENSBTAG00000000021	coiled-coil domain containing 53(CCDC53)
ENSBTAG00000025062	MAGE family member E2(MAGEE2)
ENSBTAG00000001702	transmembrane protein 107(TMEM107)
ENSBTAG00000023845	uncharacterized protein C10orf88(LOC510536)
ENSBTAG00000011059	cyclin dependent kinase inhibitor 2C(CDKN2C)
ENSBTAG00000014051	ANGPT1
ENSBTAG00000015911	RWD domain containing 2A(RWDD2A)
ENSBTAG00000003383	NA
ENSBTAG00000048226	NA
ENSBTAG00000017715	homer scaffolding protein 2(HOMER2)
ENSBTAG00000009126	Y-box binding protein 2(YBX2)
ENSBTAG00000012791	glutamyl-tRNA amidotransferase subunit C(GATC)
ENSBTAG00000001842	glutathione S-transferase mu 3(GSTM3)
ENSBTAG00000017096	glutamate rich 1(ERICH1)
ENSBTAG00000021705	ubiquitin-fold modifier conjugating enzyme 1(UFC1)
ENSBTAG00000009978	tudor domain containing 6(TDRD6)
ENSBTAG00000046695	NA
ENSBTAG00000000341	isochorismatase domain containing 1(ISOC1)
ENSBTAG00000003240	chromosome 8 open reading frame, human C9orf152(C8H9orf152)
ENSBTAG00000005136	abl interactor 1(ABI1)
ENSBTAG00000026011	NA
ENSBTAG00000010833	interleukin 17 receptor E(IL17RE)
ENSBTAG00000025778	ER membrane protein complex subunit 9(EMC9)
ENSBTAG00000027626	golgin A7(GOLGA7)
ENSBTAG00000019434	programmed cell death 4 (neoplastic transformation inhibitor)(PDCD4)
ENSBTAG00000007443	NA
ENSBTAG00000025149	RPA interacting protein(RPAIN)
ENSBTAG00000046192	adenylate kinase 6(AK6)
ENSBTAG00000004617	kinesin family member 19(KIF19)
ENSBTAG00000021680	spindle and kinetochore associated complex subunit 2(SKA2)
ENSBTAG00000008656	kelch repeat and BTB (POZ) domain containing 6(KBTBD6)
ENSBTAG00000012628	solute carrier family 1 member 2(SLC1A2)
ENSBTAG00000023411	serotransferrin-like(LOC525947)
ENSBTAG00000012096	NA
ENSBTAG00000001627	NA
ENSBTAG00000023270	NA
ENSBTAG00000014667	poly(A) binding protein interacting protein 2B(PAIP2B)
ENSBTAG00000001710	CKLF like MARVEL transmembrane domain containing 8(CMTM8)
ENSBTAG00000001806	IQ motif containing D(IQCD)
ENSBTAG00000012798	potassium voltage-gated channel, subfamily H (eag-related), member 8(KCNH8)
ENSBTAG00000017901	layilin(LAYN)
ENSBTAG00000044159	chromosome 17 open reading frame, human C4orf33(C17H4orf33)
ENSBTAG00000034323	solute carrier family 2 (facilitated glucose/fructose transporter), member 5(SLC2A5)
ENSBTAG00000026527	NA
ENSBTAG00000018004	SH3 domain containing GRB2 like 3, endophilin A3(SH3GL3)
ENSBTAG00000014982	NA
ENSBTAG00000014791	cystathionine gamma-lyase(CTH)
ENSBTAG00000010991	transthyretin(TTR)
ENSBTAG00000008895	bisphosphoglycerate mutase(BPGM)
ENSBTAG00000008493	aquaporin 3 (Gill blood group)(AQP3)
ENSBTAG00000020307	chromosome 11 open reading frame, human C9orf78(C11H9orf78)
ENSBTAG00000005732	trafficking protein particle complex 3(TRAPPC3)
ENSBTAG00000003865	calcium sensing receptor(CASR)
ENSBTAG00000026242	brain and acute leukemia, cytoplasmic(BAALC)
ENSBTAG00000015304	annexin A9(ANXA9)
ENSBTAG00000018872	coagulation factor XII(F12)
ENSBTAG00000040043	armadillo repeat containing, X-linked 6(ARMCX6)
ENSBTAG00000017665	dehydrogenase/reductase (SDR family) member 4(DHRS4)
ENSBTAG00000011237	polycystic kidney and hepatic disease 1 (autosomal recessive)(PKHD1)
ENSBTAG00000046246	NA
ENSBTAG00000015345	BCL2 interacting protein like(BNIPL)
ENSBTAG00000037470	NA
ENSBTAG00000016095	prickle planar cell polarity protein 3(PRICKLE3)
ENSBTAG00000037434	NA
ENSBTAG00000045976	5'-nucleotidase ecto(NT5E)
ENSBTAG00000030198	transmembrane protein 232(TMEM232)
ENSBTAG00000018467	basal body orientation factor 1(BBOF1)
ENSBTAG00000017740	tubulin alpha like 3(TUBAL3)
ENSBTAG00000034222	calcium binding protein 39 like(CAB39L)
ENSBTAG00000011601	ST3 beta-galactoside alpha-2,3-sialyltransferase 5(ST3GAL5)
ENSBTAG00000043656	NA
ENSBTAG00000011528	small integral membrane protein 11A(SMIM11A)
ENSBTAG00000000184	eukaryotic translation initiation factor 2 alpha kinase 3(EIF2AK3)
ENSBTAG00000017078	family with sequence similarity 114 member A2(FAM114A2)
ENSBTAG00000020194	fibroblast growth factor 13(FGF13)
ENSBTAG00000014432	histamine N-methyltransferase(HNMT)
ENSBTAG00000007773	vascular cell adhesion molecule 1(VCAM1)
ENSBTAG00000019885	zinc finger protein 280C(ZNF280C)
ENSBTAG00000018926	liver enriched antimicrobial peptide 2(LEAP2)
ENSBTAG00000004425	Bardet-Biedl syndrome 10(BBS10)
ENSBTAG00000012762	chromosome 7 open reading frame, human C5orf24(C7H5orf24)
ENSBTAG00000017180	SLIT and NTRK like family member 3(SLITRK3)
ENSBTAG00000016881	alanyl aminopeptidase, membrane(ANPEP)
ENSBTAG00000006795	glycine cleavage system protein H(GCSH)
ENSBTAG00000003833	solute carrier family 35 member G2(SLC35G2)
ENSBTAG00000012467	mannan binding lectin serine peptidase 1(MASP1)
ENSBTAG00000033460	family with sequence similarity 162 member B(FAM162B)
ENSBTAG00000013426	SET domain containing 9(SETD9)
ENSBTAG00000017321	small ubiquitin-like modifier 3(SUMO3)
ENSBTAG00000025226	IgA inducing protein(IGIP)
ENSBTAG00000017438	chromosome 17 open reading frame, human C5orf52(C17H5orf52)
ENSBTAG00000018646	ATPase H+ transporting V1 subunit B2(ATP6V1B2)
ENSBTAG00000001308	uncharacterized LOC522763(LOC522763)
ENSBTAG00000018634	NA
ENSBTAG00000026809	NA
ENSBTAG00000015351	serine/threonine/tyrosine kinase 1(STYK1)
ENSBTAG00000003088	LanC like 3(LANCL3)
ENSBTAG00000019048	NA
ENSBTAG00000008538	dynein axonemal intermediate chain 1(DNAI1)
ENSBTAG00000008709	KDEL motif containing 2(KDELC2)
ENSBTAG00000008150	protein kinase (cAMP-dependent, catalytic) inhibitor alpha(PKIA)
ENSBTAG00000024334	NA
ENSBTAG00000031874	zinc finger protein 165(ZNF165)
ENSBTAG00000007844	centrin 2(CETN2)
ENSBTAG00000019002	solute carrier family 2 member 12(SLC2A12)
ENSBTAG00000001862	protein phosphatase 2 regulatory subunit Bbeta(PPP2R2B)
ENSBTAG00000019163	cytochrome b-561 domain containing 2(CYB561D2)
ENSBTAG00000002788	RAB27B, member RAS oncogene family(RAB27B)
ENSBTAG00000012199	IMP3, U3 small nucleolar ribonucleoprotein(IMP3)
ENSBTAG00000012830	coiled-coil domain containing 94(CCDC94)
ENSBTAG00000010880	troponin I2, fast skeletal type(TNNI2)
ENSBTAG00000016615	abhydrolase domain containing 6(ABHD6)
ENSBTAG00000008378	fem-1 homolog B(FEM1B)
ENSBTAG00000018482	kelch repeat and BTB domain containing 4(KBTBD4)
ENSBTAG00000014272	methylmalonyl-CoA mutase(MUT)
ENSBTAG00000043963	FH2 domain containing 1(FHDC1)
ENSBTAG00000018031	NA
ENSBTAG00000004126	myeloid leukemia factor 1(MLF1)
ENSBTAG00000005868	heme binding protein 1(HEBP1)
ENSBTAG00000003076	5'-nucleotidase domain containing 1(NT5DC1)
ENSBTAG00000016977	FUN14 domain containing 2(FUNDC2)
ENSBTAG00000014505	neugrin, neurite outgrowth associated(NGRN)
ENSBTAG00000019538	F-box protein 28(FBXO28)
ENSBTAG00000004098	acidic residue methyltransferase 1(ARMT1)
ENSBTAG00000017957	NA
ENSBTAG00000045887	dematin actin binding protein(DMTN)
ENSBTAG00000013638	IQ motif containing H(IQCH)
ENSBTAG00000002112	insulin induced gene 2(INSIG2)
ENSBTAG00000018164	fibronectin type III domain containing 4(FNDC4)
ENSBTAG00000018637	HD domain containing 3(HDDC3)
ENSBTAG00000007325	tryptase beta 2(TPSB2)
ENSBTAG00000004458	MORN repeat containing 3(MORN3)
ENSBTAG00000047494	NA
ENSBTAG00000045925	Cbp/p300 interacting transactivator with Glu/Asp rich carboxy-terminal domain 1(CITED1)
ENSBTAG00000010433	mammary serum amyloid A3.2(M-SAA3.2)
ENSBTAG00000012007	suppressor of cytokine signaling 2(SOCS2)
ENSBTAG00000031765	coiled-coil domain containing 189(CCDC189)
ENSBTAG00000006815	NA
ENSBTAG00000000512	syntrophin alpha 1(SNTA1)
ENSBTAG00000009842	crystallin mu(CRYM)
ENSBTAG00000007204	keratin 80(KRT80)
ENSBTAG00000044160	methylcrotonoyl-CoA carboxylase 2(MCCC2)
ENSBTAG00000001899	potassium voltage-gated channel subfamily H member 7(KCNH7)
ENSBTAG00000018317	protein phosphatase 2 regulatory subunit Balpha(PPP2R2A)
ENSBTAG00000004139	BTB domain and CNC homolog 1(BACH1)
ENSBTAG00000011985	feline leukemia virus subgroup C receptor-related protein 2(LOC509034)
ENSBTAG00000032084	G protein-coupled receptor 183(GPR183)
ENSBTAG00000021779	microsomal glutathione S-transferase 2(MGST2)
ENSBTAG00000017465	glucosamine (N-acetyl)-6-sulfatase(GNS)
ENSBTAG00000016495	lines homolog 1(LINS1)
ENSBTAG00000047706	inhibitor of growth family member 2(ING2)
ENSBTAG00000029283	NA
ENSBTAG00000010191	p21 (RAC1) activated kinase 1(PAK1)
ENSBTAG00000011310	family with sequence similarity 155 member B(FAM155B)
ENSBTAG00000002526	3-hydroxybutyrate dehydrogenase, type 2(BDH2)
ENSBTAG00000005284	serpin family E member 3(SERPINE3)
ENSBTAG00000012272	transmembrane protein 19(TMEM19)
ENSBTAG00000046608	NA
ENSBTAG00000000454	transmembrane protein 106C(TMEM106C)
ENSBTAG00000043187	NA
ENSBTAG00000005343	tryptophan hydroxylase 1(TPH1)
ENSBTAG00000046432	NA
ENSBTAG00000004303	solute carrier family 27 member 2(SLC27A2)
ENSBTAG00000000015	FAD dependent oxidoreductase domain containing 2(FOXRED2)
ENSBTAG00000014092	CUGBP, Elav-like family member 6(CELF6)
ENSBTAG00000031891	NA
ENSBTAG00000005183	mevalonate kinase(MVK)
ENSBTAG00000001675	inositol-trisphosphate 3-kinase A(ITPKA)
ENSBTAG00000009012	pentraxin 3(PTX3)
ENSBTAG00000012398	apolipoprotein C-III(APOC3)
ENSBTAG00000010326	aminoadipate aminotransferase(AADAT)
ENSBTAG00000033284	coiled-coil-helix-coiled-coil-helix domain containing 7(CHCHD7)
ENSBTAG00000043482	NA
ENSBTAG00000017375	chromosome 6 open reading frame, human C4orf32(C6H4orf32)
ENSBTAG00000046256	NA
ENSBTAG00000031609	THAP domain containing 12(THAP12)
ENSBTAG00000006383	NA
ENSBTAG00000021755	NA
ENSBTAG00000009642	A-kinase anchoring protein 5(AKAP5)
ENSBTAG00000005082	mediator complex subunit 21(MED21)
ENSBTAG00000001947	zinc finger protein 514(ZNF514)
ENSBTAG00000014885	myomesin 3(MYOM3)
ENSBTAG00000027899	putative tetratricopeptide repeat protein 41(LOC505479)
ENSBTAG00000013867	DLG associated protein 3(DLGAP3)
ENSBTAG00000044606	microRNA 2382(MIR2382)
ENSBTAG00000047486	CART prepropeptide(CARTPT)
ENSBTAG00000048308	isoprenylcysteine carboxyl methyltransferase(ICMT)
ENSBTAG00000009290	family with sequence similarity 161 member A(FAM161A)
ENSBTAG00000007302	solute carrier family 2, facilitated glucose transporter member 5-like(LOC107131287)
ENSBTAG00000040072	zinc finger protein 140(ZNF140)
ENSBTAG00000032340	kinetochore localized astrin/SPAG5 binding protein(KNSTRN)
ENSBTAG00000007510	peroxisomal membrane protein 2(PXMP2)
ENSBTAG00000017328	spleen trypsin inhibitor(LOC404103)
ENSBTAG00000019698	transmembrane and coiled-coil domains 2(TMCO2)
ENSBTAG00000039727	NA
ENSBTAG00000013054	major facilitator superfamily domain containing 2A(MFSD2A)
ENSBTAG00000006948	GTPase activating Rap/RanGAP domain like 3(GARNL3)
ENSBTAG00000047462	NA
ENSBTAG00000039446	trappin 5(LOC407163)
ENSBTAG00000015047	uncharacterized LOC781988(LOC781988)
ENSBTAG00000040210	NA
ENSBTAG00000012995	mitochondrial calcium uniporter dominant negative beta subunit(MCUB)
ENSBTAG00000005285	mitochondrial ribosomal protein S33(MRPS33)
ENSBTAG00000002233	copine 2(CPNE2)
ENSBTAG00000033008	myozenin 1(MYOZ1)
ENSBTAG00000006343	interleukin 1 receptor type 2(IL1R2)
ENSBTAG00000018783	negative elongation factor complex member C/D(NELFCD)
ENSBTAG00000009861	fibroblast growth factor receptor substrate 3(FRS3)
ENSBTAG00000020999	damage specific DNA binding protein 2(DDB2)
ENSBTAG00000004292	collapsin response mediator protein 1(CRMP1)
ENSBTAG00000026148	NA
ENSBTAG00000047080	NA
ENSBTAG00000035882	NA
ENSBTAG00000011910	serine/threonine kinase 33(STK33)
ENSBTAG00000012106	aarF domain containing kinase 1(ADCK1)
ENSBTAG00000008442	N-ethylmaleimide sensitive factor, vesicle fusing ATPase(NSF)
ENSBTAG00000046922	twist family bHLH transcription factor 1(TWIST1)
ENSBTAG00000007350	protocadherin beta-12(LOC100848799)
ENSBTAG00000009876	complement component 4 binding protein alpha(C4BPA)
ENSBTAG00000017373	lactamase beta(LACTB)
ENSBTAG00000019555	zinc finger and SCAN domain containing 20(ZSCAN20)
ENSBTAG00000012966	secernin 3(SCRN3)
ENSBTAG00000015482	NA
ENSBTAG00000046335	NA
ENSBTAG00000004639	harbinger transposase derived 1(HARBI1)
ENSBTAG00000001911	protocadherin 11 X-linked(PCDH11X)
ENSBTAG00000044304	microRNA 2303(MIR2303)
ENSBTAG00000038215	chloride channel accessory 2(CLCA2)
ENSBTAG00000004318	ADP ribosylation factor like GTPase 3(ARL3)
ENSBTAG00000008773	guanylate cyclase 2D, retinal(GUCY2D)
ENSBTAG00000046229	NA
ENSBTAG00000000440	heat shock protein family B (small) member 2(HSPB2)
ENSBTAG00000017212	huntingtin interacting protein K(HYPK)
ENSBTAG00000004048	melanin concentrating hormone receptor 1(MCHR1)
ENSBTAG00000020561	kelch like family member 15(KLHL15)
ENSBTAG00000018694	acyl-CoA synthetase short-chain family member 3(ACSS3)
ENSBTAG00000039968	transmembrane protein 55A(TMEM55A)
ENSBTAG00000007184	nudix hydrolase 7(NUDT7)
ENSBTAG00000017488	Kruppel like factor 3(KLF3)
ENSBTAG00000025667	NA
ENSBTAG00000046120	NA
ENSBTAG00000044121	nucleotide binding protein like(NUBPL)
ENSBTAG00000002865	potassium voltage-gated channel interacting protein 1(KCNIP1)
ENSBTAG00000007514	copine 5(CPNE5)
ENSBTAG00000047124	acetylserotonin O-methyltransferase(ASMT)
ENSBTAG00000010814	NA
ENSBTAG00000009412	sialic acid acetylesterase(SIAE)
ENSBTAG00000039530	neurofilament, medium polypeptide(NEFM)
ENSBTAG00000020283	dual specificity phosphatase 5(DUSP5)
ENSBTAG00000047341	THO complex subunit 2(LOC100299503)
ENSBTAG00000023369	glutamate ionotropic receptor NMDA type subunit 2D(GRIN2D)
ENSBTAG00000040380	NA
ENSBTAG00000012426	INO80 complex subunit C(INO80C)
ENSBTAG00000010192	LysM, putative peptidoglycan-binding, domain containing 4(LYSMD4)
ENSBTAG00000004709	mitogen-activated protein kinase 9(MAPK9)
ENSBTAG00000017769	RIB43A domain with coiled-coils 1(RIBC1)
ENSBTAG00000022539	DNA-directed RNA polymerases I, II, and III subunit RPABC4(LOC107133113)
ENSBTAG00000004000	SAP30 like(SAP30L)
ENSBTAG00000005300	transmembrane protein 51(TMEM51)
ENSBTAG00000005014	lysocardiolipin acyltransferase 1(LCLAT1)
ENSBTAG00000001855	coenzyme Q9(COQ9)
ENSBTAG00000014534	eukaryotic translation elongation factor 1 alpha 1(EEF1A1)
ENSBTAG00000026004	contactin associated protein like 4(CNTNAP4)
ENSBTAG00000005195	zinc finger protein 200(ZNF200)
ENSBTAG00000015944	WD repeat domain 61(WDR61)
ENSBTAG00000018280	solute carrier family 28 member 3(SLC28A3)
ENSBTAG00000000079	centriole, cilia and spindle associated protein(CCSAP)
ENSBTAG00000009685	exoribonuclease 1(ERI1)
ENSBTAG00000001241	ISL LIM homeobox 1(ISL1)
ENSBTAG00000018487	cilia and flagella associated protein 45(CFAP45)
ENSBTAG00000001557	C-C motif chemokine ligand 28(CCL28)
ENSBTAG00000024470	SH2 domain containing 2A(SH2D2A)
ENSBTAG00000008619	sterile alpha motif domain containing 8(SAMD8)
ENSBTAG00000024144	leucine rich adaptor protein 1(LURAP1)
ENSBTAG00000020962	tumor suppressor candidate 2(TUSC2)
ENSBTAG00000003083	solute carrier family 50 member 1(SLC50A1)
ENSBTAG00000047908	NA
ENSBTAG00000013165	ectonucleotide pyrophosphatase/phosphodiesterase 2(ENPP2)
ENSBTAG00000031209	solute carrier family 22 member 4(SLC22A4)
ENSBTAG00000007148	coagulation factor II, thrombin(F2)
ENSBTAG00000005372	DLG associated protein 1(DLGAP1)
ENSBTAG00000021215	von Willebrand factor A domain containing 5A(VWA5A)
ENSBTAG00000011133	adaptor related protein complex 1 sigma 3 subunit(AP1S3)
ENSBTAG00000016943	NIMA related kinase 7(NEK7)
ENSBTAG00000006231	acyl-CoA synthetase bubblegum family member 1(ACSBG1)
ENSBTAG00000044853	NA
ENSBTAG00000013192	centrosomal protein 19(CEP19)
ENSBTAG00000022238	beta-1,4-glucuronyltransferase 1(B4GAT1)
ENSBTAG00000012955	TruB pseudouridine synthase family member 1(TRUB1)
ENSBTAG00000046231	NA
ENSBTAG00000046041	multidrug resistance-associated protein 4(LOC100299180)
ENSBTAG00000009013	NA
ENSBTAG00000022564	aldo-keto reductase family 1, member C4 (chlordecone reductase; 3-alpha hydroxysteroid dehydrogenase, type I; dihydrodiol dehydrogenase 4)(AKR1C4)
ENSBTAG00000002655	ZW10 interacting kinetochore protein(ZWINT)
ENSBTAG00000002981	family with sequence similarity 64 member A(FAM64A)
ENSBTAG00000000141	NFU1 iron-sulfur cluster scaffold(NFU1)
ENSBTAG00000015825	coiled-coil domain containing 65(CCDC65)
ENSBTAG00000005773	phosphoglucomutase 2(PGM2)
ENSBTAG00000019298	STE20-related kinase adaptor beta(STRADB)
ENSBTAG00000010458	SLAM family member 9(LOC613822)
ENSBTAG00000030824	trans-L-3-hydroxyproline dehydratase(L3HYPDH)
ENSBTAG00000011437	NA
ENSBTAG00000033143	NA
ENSBTAG00000008227	lipoyl(octanoyl) transferase 2 (putative)(LIPT2)
ENSBTAG00000044291	NA
ENSBTAG00000002714	G protein subunit alpha i1(GNAI1)
ENSBTAG00000010487	small integral membrane protein 3(SMIM3)
ENSBTAG00000009219	cell adhesion molecule 2(CADM2)
ENSBTAG00000008066	polycystic kidney disease and receptor for egg jelly-related protein(LOC101904413)
ENSBTAG00000021480	S-antigen visual arrestin(SAG)
ENSBTAG00000005007	NA
ENSBTAG00000002708	mitochondrial ribosomal protein L42(MRPL42)
ENSBTAG00000022036	NA
ENSBTAG00000043392	NA
ENSBTAG00000017529	carbonic anhydrase 8(CA8)
ENSBTAG00000005115	solute carrier family 31 member 2(SLC31A2)
ENSBTAG00000020266	solute carrier family 19 member 2(SLC19A2)
ENSBTAG00000010091	ADP ribosylation factor like GTPase 6(ARL6)
ENSBTAG00000021079	chromosome 3 open reading frame, human C1orf210(C3H1orf210)
ENSBTAG00000014162	atypical chemokine receptor 2(ACKR2)
ENSBTAG00000035054	NA
ENSBTAG00000018127	protein phosphatase, Mg2+/Mn2+ dependent 1A(PPM1A)
ENSBTAG00000018356	synaptotagmin 15(SYT15)
ENSBTAG00000003502	NA
ENSBTAG00000019137	sodium voltage-gated channel alpha subunit 7(SCN7A)
ENSBTAG00000000552	dispatched RND transporter family member 2(DISP2)
ENSBTAG00000014028	phosphoseryl-tRNA kinase(PSTK)
ENSBTAG00000026885	ATP binding cassette subfamily B member 11(ABCB11)
ENSBTAG00000038540	glutathione S-transferase omega 1(GSTO1)
ENSBTAG00000011050	phospholipid phosphatase 6(PLPP6)
ENSBTAG00000038755	NA
ENSBTAG00000013148	claudin 1(CLDN1)
ENSBTAG00000023648	ecto-ADP-ribosyltransferase 5-like(LOC618664)
ENSBTAG00000010841	flavin containing monooxygenase 5(FMO5)
ENSBTAG00000015008	carboxypeptidase A3(CPA3)
ENSBTAG00000009509	NADH:ubiquinone oxidoreductase subunit A6(NDUFA6)
ENSBTAG00000031185	NA
ENSBTAG00000010723	prefoldin subunit 6(PFDN6)
ENSBTAG00000013294	dual specificity tyrosine phosphorylation regulated kinase 3(DYRK3)
ENSBTAG00000032812	NA
ENSBTAG00000014495	FGFR1 oncogene partner(FGFR1OP)
ENSBTAG00000033545	enteric beta-defensin(EBD)
ENSBTAG00000038351	NA
ENSBTAG00000021668	methyltransferase like 4(METTL4)
ENSBTAG00000020321	sorting nexin 11(SNX11)
ENSBTAG00000005715	fucose mutarotase(FUOM)
ENSBTAG00000009138	UBX domain protein 2B(UBXN2B)
ENSBTAG00000039326	N-acetyllactosaminide beta-1,6-N-acetylglucosaminyl-transferase, isoform C(LOC520336)
ENSBTAG00000044027	NA
ENSBTAG00000018699	lysine acetyltransferase 7(KAT7)
ENSBTAG00000020371	acyl-CoA thioesterase 8(ACOT8)
ENSBTAG00000006520	myosin XVA(MYO15A)
ENSBTAG00000017629	NA
ENSBTAG00000016096	synaptophysin(SYP)
ENSBTAG00000020681	fibronectin type III domain containing 3A(FNDC3A)
ENSBTAG00000031716	MRG domain binding protein(MRGBP)
ENSBTAG00000047740	defensin beta 3(DEFB3)
ENSBTAG00000001279	membrane palmitoylated protein 2(MPP2)
ENSBTAG00000015794	nestin(NES)
ENSBTAG00000027412	NA
ENSBTAG00000017815	syntaxin 8(STX8)
ENSBTAG00000001338	C-C motif chemokine receptor 3(CCR3)
ENSBTAG00000047376	peptidylprolyl cis/trans isomerase, NIMA-interacting 4(PIN4)
ENSBTAG00000021858	solute carrier family 5 member 12(SLC5A12)
ENSBTAG00000006925	centromere protein L(CENPL)
ENSBTAG00000046348	ELAV like RNA binding protein 2(ELAVL2)
ENSBTAG00000009788	acyl-CoA thioesterase 6(ACOT6)
ENSBTAG00000017832	pyruvate dehydrogenase kinase 3(PDK3)
ENSBTAG00000006988	meiosis 1 associated protein(M1AP)
ENSBTAG00000048170	NA
ENSBTAG00000032899	methyltransferase-like protein 7A(LOC781439)
ENSBTAG00000015936	BMP/retinoic acid inducible neural specific 1(BRINP1)
ENSBTAG00000007847	embryonic ectoderm development(EED)
ENSBTAG00000010132	NEDD8 activating enzyme E1 subunit 1(NAE1)
ENSBTAG00000010738	chemokine (C-C motif) ligand 14(CCL14)
ENSBTAG00000020001	meiosis specific with OB domains(MEIOB)
ENSBTAG00000033322	signal recognition particle 9(SRP9)
ENSBTAG00000034879	NA
ENSBTAG00000003861	G-patch domain containing 11(GPATCH11)
ENSBTAG00000032360	NA
ENSBTAG00000039442	SEC62 homolog, preprotein translocation factor(SEC62)
ENSBTAG00000016658	abhydrolase domain containing 4(ABHD4)
ENSBTAG00000013859	SCY1 like pseudokinase 2(SCYL2)
ENSBTAG00000009093	galactose-3-O-sulfotransferase 2(GAL3ST2)
ENSBTAG00000022902	ribosomal protein L17(RPL17)
ENSBTAG00000021313	RUN domain containing 3B(RUNDC3B)
ENSBTAG00000000564	HMP19 protein(HMP19)
ENSBTAG00000045094	microRNA 2323(MIR2323)
ENSBTAG00000040460	keratin 23(KRT23)
ENSBTAG00000020720	chromosome 7 open reading frame, human C1orf35(C7H1orf35)
ENSBTAG00000042378	NA
ENSBTAG00000009796	phosphatidylinositol glycan anchor biosynthesis class V(PIGV)
ENSBTAG00000014161	armadillo repeat containing 10(ARMC10)
ENSBTAG00000004940	CUGBP, Elav-like family member 4(CELF4)
ENSBTAG00000031458	NA
ENSBTAG00000000313	nudix hydrolase 13(NUDT13)
ENSBTAG00000009709	TATA-box binding protein associated factor 5(TAF5)
ENSBTAG00000035926	NA
ENSBTAG00000042739	NA
ENSBTAG00000009210	zinc finger and BTB domain containing 44(ZBTB44)
ENSBTAG00000039714	multidrug resistance-associated protein 4-like(LOC523126)
ENSBTAG00000033523	zinc finger protein 160-like(LOC787057)
ENSBTAG00000004775	glutamate ionotropic receptor AMPA type subunit 2(GRIA2)
ENSBTAG00000000030	RAD52 motif containing 1(RDM1)
ENSBTAG00000013020	NA
ENSBTAG00000000376	purinergic receptor P2X 3(P2RX3)
ENSBTAG00000020019	X-C motif chemokine receptor 1(XCR1)
ENSBTAG00000006386	NA
ENSBTAG00000000979	small integral membrane protein 19(SMIM19)
ENSBTAG00000015432	transmembrane protein 231(TMEM231)
ENSBTAG00000001754	adenosylhomocysteinase like 2(AHCYL2)
ENSBTAG00000019532	HtrA serine peptidase 4(HTRA4)
ENSBTAG00000020793	potassium voltage-gated channel subfamily A member 4(KCNA4)
ENSBTAG00000004988	cholecystokinin A receptor(CCKAR)
ENSBTAG00000003769	NA
ENSBTAG00000015793	RAB38, member RAS oncogene family(RAB38)
ENSBTAG00000009238	homeobox C6(HOXC6)
ENSBTAG00000009046	T-box 6(TBX6)
ENSBTAG00000008097	Wnt family member 2(WNT2)
ENSBTAG00000017055	hyperpolarization activated cyclic nucleotide gated potassium channel 3(HCN3)
ENSBTAG00000010858	ATP binding cassette subfamily C member 11(ABCC11)
ENSBTAG00000003893	NA
ENSBTAG00000010392	estrogen related receptor gamma(ESRRG)
ENSBTAG00000047200	hyaluronidase-1(LOC107131174)
ENSBTAG00000018520	sodium voltage-gated channel alpha subunit 1(SCN1A)
ENSBTAG00000010234	dehydrogenase/reductase 1(DHRS1)
ENSBTAG00000011212	eukaryotic translation initiation factor 3 subunit K(EIF3K)
ENSBTAG00000008323	synaptosome associated protein 25(SNAP25)
ENSBTAG00000048280	chromosome 5 open reading frame, human C12orf73(C5H12orf73)
ENSBTAG00000009023	transmembrane and tetratricopeptide repeat containing 3(TMTC3)
ENSBTAG00000001223	caspase activity and apoptosis inhibitor 1(CAAP1)
ENSBTAG00000037786	sodium leak channel, non-selective(NALCN)
ENSBTAG00000022937	intelectin 2(ITLN2)
ENSBTAG00000021492	family with sequence similarity 163 member A(FAM163A)
ENSBTAG00000045859	protocadherin beta-8(LOC518612)
ENSBTAG00000019045	COMM domain containing 9(COMMD9)
ENSBTAG00000019798	polymeric immunoglobulin receptor(PIGR)
ENSBTAG00000019608	DEAD-box helicase 47(DDX47)
ENSBTAG00000006081	NA
ENSBTAG00000016285	neuroglobin(NGB)
ENSBTAG00000012759	F-box protein 41(FBXO41)
ENSBTAG00000032728	NA
ENSBTAG00000042283	NA
ENSBTAG00000026848	NA
ENSBTAG00000016768	sodium voltage-gated channel beta subunit 3(SCN3B)
ENSBTAG00000018925	exosome component 3(EXOSC3)
ENSBTAG00000000012	tetratricopeptide repeat domain 33(TTC33)
ENSBTAG00000001007	solute carrier family 25 member 43(SLC25A43)
ENSBTAG00000001176	leucine rich repeat neuronal 1(LRRN1)
ENSBTAG00000003737	solute carrier family 51 beta subunit(SLC51B)
ENSBTAG00000048249	beta-defensin 1(DEFB1)
ENSBTAG00000016251	transmembrane protein 101(TMEM101)
ENSBTAG00000031723	ribosomal protein L6(RPL6)
ENSBTAG00000000919	hes related family bHLH transcription factor with YRPW motif 2(HEY2)
ENSBTAG00000001801	synaptotagmin 4(SYT4)
ENSBTAG00000017945	transcription elongation factor A N-terminal and central domain containing(TCEANC)
ENSBTAG00000019039	NA
ENSBTAG00000022562	NA
ENSBTAG00000013333	glycogen synthase 2(GYS2)
ENSBTAG00000014048	chromosome 13 open reading frame, human C20orf196(C13H20orf196)
ENSBTAG00000009636	solute carrier family 7 member 6 opposite strand(SLC7A6OS)
ENSBTAG00000045601	potassium channel tetramerization domain containing 21(KCTD21)
ENSBTAG00000015098	Rab9 effector protein with kelch motifs(RABEPK)
ENSBTAG00000033360	NA
ENSBTAG00000037399	NA
ENSBTAG00000028330	NA
ENSBTAG00000015865	calpain 14(CAPN14)
ENSBTAG00000044191	ATP binding cassette subfamily C member 12(ABCC12)
ENSBTAG00000009760	uncharacterized LOC515736(LOC515736)
ENSBTAG00000006345	ADP-ribosyltransferase 1(ART1)
ENSBTAG00000011504	zona pellucida glycoprotein 2(ZP2)
ENSBTAG00000046744	paralemmin 3(PALM3)
ENSBTAG00000007678	mohawk homeobox(MKX)
ENSBTAG00000002176	NSE1 homolog, SMC5-SMC6 complex component(NSMCE1)
ENSBTAG00000014855	microtubule associated monooxygenase, calponin and LIM domain containing 2(MICAL2)
ENSBTAG00000042936	NA
ENSBTAG00000005359	transforming growth factor beta 2(TGFB2)
ENSBTAG00000007638	PIF1 5'-to-3' DNA helicase(PIF1)
ENSBTAG00000007191	C-C motif chemokine ligand 5(CCL5)
ENSBTAG00000038128	major histocompatibility complex, class II, DQ alpha 5(BOLA-DQA5)
ENSBTAG00000007193	C-C motif chemokine ligand 16(CCL16)
ENSBTAG00000019625	enoyl-CoA hydratase and 3-hydroxyacyl CoA dehydrogenase(EHHADH)
ENSBTAG00000015659	cytosolic iron-sulfur assembly component 1(CIAO1)
ENSBTAG00000043975	myc target 1(MYCT1)
ENSBTAG00000048120	NA
ENSBTAG00000015384	PHD finger protein 13(PHF13)
ENSBTAG00000005925	SLC10A2
ENSBTAG00000001455	homeobox A7(HOXA7)
ENSBTAG00000018473	macrophage receptor with collagenous structure(MARCO)
ENSBTAG00000003793	N-glycanase 1(NGLY1)
ENSBTAG00000019198	leucine rich repeat containing 42(LRRC42)
ENSBTAG00000033167	coagulation factor VIII-associated 1(F8A1)
ENSBTAG00000001832	mitochondrial ribosomal protein L10(MRPL10)
ENSBTAG00000010532	potassium channel tetramerization domain containing 11(KCTD11)
ENSBTAG00000026172	family with sequence similarity 84 member B(FAM84B)
ENSBTAG00000000380	spexin hormone(SPX)
ENSBTAG00000046193	NA
ENSBTAG00000001864	nuclear receptor subfamily 4 group A member 3(NR4A3)
ENSBTAG00000019846	alkB homolog 2, alpha-ketoglutarate dependent dioxygenase(ALKBH2)
ENSBTAG00000011937	RBPJ interacting and tubulin associated 1(RITA1)
ENSBTAG00000040406	NA
ENSBTAG00000017895	C-type lectin domain family 10, member A(CLEC10A)
ENSBTAG00000008832	C-C motif chemokine ligand 1(CCL1)
ENSBTAG00000020227	family with sequence similarity 72 member A(FAM72A)
ENSBTAG00000008339	DEAH-box helicase 8(DHX8)
ENSBTAG00000037746	small nuclear ribonucleoprotein U4/U6.U5 subunit 27(SNRNP27)
ENSBTAG00000019138	kinesin family member 3C(KIF3C)
ENSBTAG00000010352	potassium two pore domain channel subfamily K member 16(KCNK16)
ENSBTAG00000022199	eukaryotic translation initiation factor 2 subunit 3 pseudogene(LOC782293)
ENSBTAG00000012276	NA
ENSBTAG00000020620	NA
ENSBTAG00000002122	family with sequence similarity 109 member A(FAM109A)
ENSBTAG00000005156	PIH1 domain containing 2(PIH1D2)
ENSBTAG00000012260	mitochondrial translation release factor 1(MTRF1)
ENSBTAG00000002174	RAS like estrogen regulated growth inhibitor(RERG)
ENSBTAG00000039593	family with sequence similarity 98 member C(FAM98C)
ENSBTAG00000006588	chibby family member 1, beta catenin antagonist(CBY1)
ENSBTAG00000019010	eukaryotic translation initiation factor 2B subunit gamma(EIF2B3)
ENSBTAG00000016633	neuropeptide Y receptor Y2(NPY2R)
ENSBTAG00000017781	BCDIN3 domain containing RNA methyltransferase(BCDIN3D)
ENSBTAG00000005482	NA
ENSBTAG00000014847	gamma-butyrobetaine hydroxylase 1(BBOX1)
ENSBTAG00000026495	dynein axonemal light chain 4(DNAL4)
ENSBTAG00000006978	hydroxysteroid 17-beta dehydrogenase 4(HSD17B4)
ENSBTAG00000003108	steroid 5 alpha-reductase 2(SRD5A2)
ENSBTAG00000027390	replication termination factor 2 domain containing 1(RTFDC1)
ENSBTAG00000018935	SET domain without mariner transposase fusion(SETMAR)
ENSBTAG00000002214	tyrosine aminotransferase(TAT)
ENSBTAG00000020980	catalase(CAT)
ENSBTAG00000039620	suppressor APC domain containing 1(SAPCD1)
ENSBTAG00000015024	glucoside xylosyltransferase 1(GXYLT1)
ENSBTAG00000009055	ring finger protein 144B(RNF144B)
ENSBTAG00000017133	GINS complex subunit 4(GINS4)
ENSBTAG00000002998	melanotransferrin(MELTF)
ENSBTAG00000005697	MAM domain containing glycosylphosphatidylinositol anchor 2(MDGA2)
ENSBTAG00000007866	heparan sulfate-glucosamine 3-sulfotransferase 3B1(HS3ST3B1)
ENSBTAG00000009277	regulator of G-protein signaling 17(RGS17)
ENSBTAG00000018200	interleukin 15(IL15)
ENSBTAG00000003353	solute carrier family 6 member 2(SLC6A2)
ENSBTAG00000010502	SERTA domain containing 3(SERTAD3)
ENSBTAG00000008923	G protein-coupled receptor 83(GPR83)
ENSBTAG00000038577	TSC22 domain family member 4(TSC22D4)
ENSBTAG00000006768	NA
ENSBTAG00000015638	interleukin 20 receptor subunit alpha(IL20RA)
ENSBTAG00000021347	cell wall biogenesis 43 C-terminal homolog(CWH43)
ENSBTAG00000011213	NA
ENSBTAG00000030994	ankyrin repeat and sterile alpha motif domain containing 1B(ANKS1B)
ENSBTAG00000015427	craniofacial development protein 1(CFDP1)
ENSBTAG00000005466	chromosome 8 C8orf58 homolog(C8H8orf58)
ENSBTAG00000012166	transmembrane channel like 3(TMC3)
ENSBTAG00000001152	NA
ENSBTAG00000033298	LYR motif containing 9(LYRM9)
ENSBTAG00000046903	NA
ENSBTAG00000021607	NADH:ubiquinone oxidoreductase complex assembly factor 2(NDUFAF2)
ENSBTAG00000009336	latexin(LXN)
ENSBTAG00000027049	succinate dehydrogenase complex assembly factor 4(SDHAF4)
ENSBTAG00000047862	NA
ENSBTAG00000014821	solute carrier family 7 member 7(SLC7A7)
ENSBTAG00000016367	RNA binding motif protein 18(RBM18)
ENSBTAG00000004874	aurora kinase A interacting protein 1(AURKAIP1)
ENSBTAG00000019770	apolipoprotein A4(APOA4)
ENSBTAG00000020037	cytochrome b5 reductase-like(CYB5RL)
ENSBTAG00000001049	anosmin 1(ANOS1)
ENSBTAG00000019883	IST1, ESCRT-III associated factor(IST1)
ENSBTAG00000021790	apolipoprotein O like(APOOL)
ENSBTAG00000008467	HEN1 methyltransferase homolog 1(HENMT1)
ENSBTAG00000016910	methyltransferase like 21B(METTL21B)
ENSBTAG00000003316	synapse associated protein 1(SYAP1)
ENSBTAG00000021199	apoptogenic 1, mitochondrial(APOPT1)
ENSBTAG00000034372	NA
ENSBTAG00000034206	endomucin(EMCN)
ENSBTAG00000018594	lin-37 DREAM MuvB core complex component(LIN37)
ENSBTAG00000003800	NA
ENSBTAG00000010370	chromosome 21 open reading frame, human C14orf79(C21H14orf79)
ENSBTAG00000013201	arachidonate 5-lipoxygenase activating protein(ALOX5AP)
ENSBTAG00000005016	adaptor related protein complex 3 beta 1 subunit(AP3B1)
ENSBTAG00000018401	aprataxin and PNKP like factor(APLF)
ENSBTAG00000004490	tripartite motif containing 31(TRIM31)
ENSBTAG00000005106	leucine-rich, glioma inactivated 1(LGI1)
ENSBTAG00000009773	kringle containing transmembrane protein 1(KREMEN1)
ENSBTAG00000045310	NA
ENSBTAG00000032024	katanin catalytic subunit A1(KATNA1)
ENSBTAG00000015309	chromosome 15 open reading frame, human C11orf70(C15H11orf70)
ENSBTAG00000002407	tudor domain containing 5(TDRD5)
ENSBTAG00000000320	ubiquitin associated protein 1(UBAP1)
ENSBTAG00000006570	SEC22 homolog C, vesicle trafficking protein(SEC22C)
ENSBTAG00000044202	connector enhancer of kinase suppressor of Ras 2(CNKSR2)
ENSBTAG00000047836	NA
ENSBTAG00000020517	mediator complex subunit 9(MED9)
ENSBTAG00000043472	NA
ENSBTAG00000043048	NA
ENSBTAG00000008833	apolipoprotein M(APOM)
ENSBTAG00000016912	Ts translation elongation factor, mitochondrial(TSFM)
ENSBTAG00000020643	BARX homeobox 2(BARX2)
ENSBTAG00000048137	family with sequence similarity 118 member B(FAM118B)
ENSBTAG00000009127	TSPY like 4(TSPYL4)
ENSBTAG00000046941	NA
ENSBTAG00000003474	RAB15, member RAS oncogene family(RAB15)
ENSBTAG00000045575	NA
ENSBTAG00000012351	NA
ENSBTAG00000035183	beta-defensin 10(DEFB10)
ENSBTAG00000040067	homeodomain interacting protein kinase 4(HIPK4)
ENSBTAG00000040108	zinc finger protein 829(ZNF829)
ENSBTAG00000016171	cytochrome c oxidase subunit IV isoform 2 (lung)(COX4I2)
ENSBTAG00000014439	kynurenine 3-monooxygenase(KMO)
ENSBTAG00000001656	transmembrane protein 254(TMEM254)
ENSBTAG00000018041	acyl-CoA dehydrogenase, short/branched chain(ACADSB)
ENSBTAG00000031088	NA
ENSBTAG00000017480	phosphodiesterase 6B(PDE6B)
ENSBTAG00000017305	pre-B lymphocyte 1(VPREB1)
ENSBTAG00000000791	calcyon neuron specific vesicular protein(CALY)
ENSBTAG00000047611	NA
ENSBTAG00000021141	CD8a molecule(CD8A)
ENSBTAG00000015716	endoplasmic reticulum oxidoreductase 1 alpha(ERO1A)
ENSBTAG00000015169	UBX domain protein 4(UBXN4)
ENSBTAG00000022514	CD5 molecule-like(CD5L)
ENSBTAG00000006111	exocyst complex component 8(EXOC8)
ENSBTAG00000027080	solute carrier family 8 member A3(SLC8A3)
ENSBTAG00000002555	PDZK1 interacting protein 1(PDZK1IP1)
ENSBTAG00000001093	kelch-like 23 (Drosophila)(KLHL23)
ENSBTAG00000000305	LIM domain only 4(LMO4)
ENSBTAG00000019994	NA
ENSBTAG00000042433	NA
ENSBTAG00000046049	NA
ENSBTAG00000002988	transmembrane protein 57(TMEM57)
ENSBTAG00000047659	NA
ENSBTAG00000039946	zinc finger protein 814(ZNF814)
ENSBTAG00000035844	HRAS like suppressor(HRASLS)
ENSBTAG00000035158	NA
ENSBTAG00000017169	NA
ENSBTAG00000007379	anaplastic lymphoma receptor tyrosine kinase(ALK)
ENSBTAG00000033486	chromosome 17 open reading frame, human C4orf46(C17H4orf46)
ENSBTAG00000016319	cytochrome b5 domain containing 2(CYB5D2)
ENSBTAG00000017527	absent in melanoma 1(AIM1)
ENSBTAG00000018652	C-X-C motif chemokine ligand 17(CXCL17)
ENSBTAG00000000895	TATA-box binding protein associated factor 9b(TAF9B)
ENSBTAG00000027426	nucleosome assembly protein 1-like 1 pseudogene(LOC615266)
ENSBTAG00000000183	T cell receptor associated transmembrane adaptor 1(TRAT1)
ENSBTAG00000016381	RRAD and GEM like GTPase 2(REM2)
ENSBTAG00000019539	microfibrillar associated protein 3 like(MFAP3L)
ENSBTAG00000034170	dynein light chain 1, cytoplasmic(LOC783613)
ENSBTAG00000007750	NA
ENSBTAG00000023734	par-6 family cell polarity regulator alpha(PARD6A)
ENSBTAG00000015925	succinate dehydrogenase complex assembly factor 3(SDHAF3)
ENSBTAG00000000868	ZFP1 zinc finger protein(ZFP1)
ENSBTAG00000013760	collagen type IV alpha 6 chain(COL4A6)
ENSBTAG00000004331	pygopus family PHD finger 2(PYGO2)
ENSBTAG00000011668	NA
ENSBTAG00000033748	interleukin 18 receptor accessory protein(IL18RAP)
ENSBTAG00000019930	chloride nucleotide-sensitive channel 1A(CLNS1A)
ENSBTAG00000025021	formin 2(FMN2)
ENSBTAG00000045543	NA
ENSBTAG00000000510	autophagy related 101(ATG101)
ENSBTAG00000019060	claudin 11(CLDN11)
ENSBTAG00000011573	ectonucleotide pyrophosphatase/phosphodiesterase 6(ENPP6)
ENSBTAG00000002935	transmembrane protein 248(TMEM248)
ENSBTAG00000006451	growth associated protein 43(GAP43)
ENSBTAG00000013999	FAM20B, glycosaminoglycan xylosylkinase(FAM20B)
ENSBTAG00000018908	glucose-fructose oxidoreductase domain containing 2(GFOD2)
ENSBTAG00000023374	fucosyltransferase 1 (H blood group)(FUT1)
ENSBTAG00000005301	NA
ENSBTAG00000014644	dihydrouridine synthase 2(DUS2)
ENSBTAG00000045633	angiotensin II receptor type 1(AGTR1)
ENSBTAG00000008543	general transcription factor IIH subunit 5(GTF2H5)
ENSBTAG00000016391	NA
ENSBTAG00000007686	NA
ENSBTAG00000030706	ALG6, alpha-1,3-glucosyltransferase(ALG6)
ENSBTAG00000009523	solute carrier family 9 member A6(SLC9A6)
ENSBTAG00000000091	NADH:ubiquinone oxidoreductase subunit B8(NDUFB8)
ENSBTAG00000005355	BCL2 associated athanogene 2(BAG2)
ENSBTAG00000004494	beta-1,4-N-acetyl-galactosaminyltransferase 1(B4GALNT1)
ENSBTAG00000021594	NA
ENSBTAG00000021066	calpain 11(CAPN11)
ENSBTAG00000011657	NA
ENSBTAG00000046657	ubiquitin-conjugating enzyme E2 D3 pseudogene(LOC107133294)
ENSBTAG00000005772	speedy/RINGO cell cycle regulator family member C(SPDYC)
ENSBTAG00000015780	reticulocalbin 2(RCN2)
ENSBTAG00000004008	family with sequence similarity 199, X-linked(FAM199X)
ENSBTAG00000017570	NA
ENSBTAG00000008485	transcription elongation factor A like 1(TCEAL1)
ENSBTAG00000014670	brain expressed X-linked 5(BEX5)
ENSBTAG00000006022	ATPase H+ transporting V0 subunit e2(ATP6V0E2)
ENSBTAG00000011850	ALG5, dolichyl-phosphate beta-glucosyltransferase(ALG5)
ENSBTAG00000021368	dihydrodiol dehydrogenase 3(LOC782884)
ENSBTAG00000031347	NA
ENSBTAG00000004747	signal peptidase complex subunit 1(SPCS1)
ENSBTAG00000004714	mast cell expressed membrane protein 1(MCEMP1)
ENSBTAG00000004222	spermidine/spermine N1-acetyltransferase family member 2(SAT2)
ENSBTAG00000044035	G protein regulated inducer of neurite outgrowth 1(GPRIN1)
ENSBTAG00000039563	phosphatidylcholine transfer protein(LOC781298)
ENSBTAG00000009908	ribosomal protein S3A(RPS3A)
ENSBTAG00000021903	KIAA0319 ortholog(KIAA0319)
ENSBTAG00000020035	regulator of calcineurin 1(RCAN1)
ENSBTAG00000006155	C-C motif chemokine receptor like 2(CCRL2)
ENSBTAG00000014223	RAN, member RAS oncogene family(RAN)
ENSBTAG00000000782	kinase insert domain receptor(KDR)
ENSBTAG00000021280	transmembrane protease, serine 3(TMPRSS3)
ENSBTAG00000018261	pyruvate dehydrogenase complex component X(PDHX)
ENSBTAG00000022861	killer cell lectin-like receptor family J member 1(KLRJ1)
ENSBTAG00000007550	olfactomedin 2(OLFM2)
ENSBTAG00000046376	NA
ENSBTAG00000047210	NA
ENSBTAG00000014765	NA
ENSBTAG00000040437	intelectin-2(LOC100300695)
ENSBTAG00000014177	complement C6(C6)
ENSBTAG00000000679	phosphoglucomutase 3(PGM3)
ENSBTAG00000017194	asparaginase(ASPG)
ENSBTAG00000021999	carnitine palmitoyltransferase 1A(CPT1A)
ENSBTAG00000006919	SMAD family member 4(SMAD4)
ENSBTAG00000034246	acrosin binding protein(ACRBP)
ENSBTAG00000039856	NA
ENSBTAG00000021242	coenzyme Q7, hydroxylase(COQ7)
ENSBTAG00000008161	chloride channel accessory 1(CLCA1)
ENSBTAG00000015108	USH1 protein network component harmonin binding protein 1(USHBP1)
ENSBTAG00000037799	apolipoprotein L, 3-like(LOC515697)
ENSBTAG00000000755	zinc finger RNA binding protein 2(ZFR2)
ENSBTAG00000003261	aurora kinase C(AURKC)
ENSBTAG00000005895	NA
ENSBTAG00000005972	NA
ENSBTAG00000006364	glycosylated lysosomal membrane protein(GLMP)
ENSBTAG00000007332	ATP synthase, H+ transporting, mitochondrial Fo complex subunit G(ATP5L)
ENSBTAG00000003629	aspartoacylase(ASPA)
ENSBTAG00000019496	cyclin dependent kinase inhibitor 3(CDKN3)
ENSBTAG00000011028	ATP binding cassette subfamily B member 7(ABCB7)
ENSBTAG00000033389	NA
ENSBTAG00000036154	TCR gamma alternate reading frame protein(TARP)
ENSBTAG00000015516	NA
ENSBTAG00000006432	potassium voltage-gated channel subfamily E regulatory subunit 4(KCNE4)
ENSBTAG00000019031	phospholipid phosphatase related 4(PLPPR4)
ENSBTAG00000008416	abhydrolase domain containing 5(ABHD5)
ENSBTAG00000007136	NA
ENSBTAG00000021897	beta-1,4-galactosyltransferase 3(B4GALT3)
ENSBTAG00000009902	aldo-keto reductase family 1, member B1 (aldose reductase)(AKR1B1)
ENSBTAG00000010027	choline dehydrogenase(CHDH)
ENSBTAG00000038878	aldehyde oxidase 1-like(AOX4)
ENSBTAG00000021728	oxoglutarate dehydrogenase-like(OGDHL)
ENSBTAG00000006188	usherin(USH2A)
ENSBTAG00000021934	retinol saturase(RETSAT)
ENSBTAG00000012073	vesicular, overexpressed in cancer, prosurvival protein 1(VOPP1)
ENSBTAG00000007787	NA
ENSBTAG00000040384	RNA polymerase II subunit M(POLR2M)
ENSBTAG00000046587	cystatin-M-like(LOC104976285)
ENSBTAG00000004488	meiotic double-stranded break formation protein 1(MEI1)
ENSBTAG00000012132	NA
ENSBTAG00000011547	kelch repeat and BTB domain containing 12(KBTBD12)
ENSBTAG00000016567	hemoglobin, theta 1(HBQ1)
ENSBTAG00000006245	WD repeat domain 83(WDR83)
ENSBTAG00000021503	NA
ENSBTAG00000017029	NA
ENSBTAG00000004829	Yip1 interacting factor homolog A, membrane trafficking protein(YIF1A)
ENSBTAG00000046135	NA
ENSBTAG00000031981	leucine rich repeat containing 57(LRRC57)
ENSBTAG00000015587	tetratricopeptide repeat domain 32(TTC32)
ENSBTAG00000021996	GATA zinc finger domain containing 1(GATAD1)
ENSBTAG00000030085	microRNA 584-3(MIR584-3)
ENSBTAG00000000888	spectrin alpha, erythrocytic 1(SPTA1)
ENSBTAG00000021217	collagen type XI alpha 1 chain(COL11A1)
ENSBTAG00000014546	C-type lectin domain family 7 member A(CLEC7A)
ENSBTAG00000002251	NA
ENSBTAG00000045876	NA
ENSBTAG00000004931	DNA polymerase epsilon 2, accessory subunit(POLE2)
ENSBTAG00000000120	ubiquitin specific peptidase 43(USP43)
ENSBTAG00000017831	ER lipid raft associated 2(ERLIN2)
ENSBTAG00000025124	zinc finger protein 300(ZNF300)
ENSBTAG00000003424	Bet1 golgi vesicular membrane trafficking protein(BET1)
ENSBTAG00000021762	zinc finger CCCH-type containing 15(ZC3H15)
ENSBTAG00000003177	solute carrier family 25 member 33(SLC25A33)
ENSBTAG00000002657	NFKB inhibitor interacting Ras like 2(NKIRAS2)
ENSBTAG00000044868	microRNA 1843(MIR1843)
ENSBTAG00000012834	arylsulfatase family member I(ARSI)
ENSBTAG00000023814	epithelial cell transforming 2(ECT2)
ENSBTAG00000008065	cysteine rich DPF motif domain containing 1(CDPF1)
ENSBTAG00000020828	NA

## Sheet: lightgreen
S6. WGCNA-gene list and name in significant module (lightgreen).Note: the yellow highlighted genes are immune related genes
ID	Gene name
ENSBTAG00000031863	hypoxia inducible lipid droplet associated(HILPDA)
ENSBTAG00000030259	Ras protein specific guanine nucleotide releasing factor 2(RASGRF2)
ENSBTAG00000012784	Rac GTPase activating protein 1(RACGAP1)
ENSBTAG00000014319	NA
ENSBTAG00000011145	NDUFA4, mitochondrial complex associated(NDUFA4)
ENSBTAG00000006129	KIAA0556 ortholog(KIAA0556)
ENSBTAG00000000948	RAB2A, member RAS oncogene family(RAB2A)
ENSBTAG00000021969	kelch like family member 29(KLHL29)
ENSBTAG00000019513	chromosome 11 open reading frame, human C9orf50(C11H9orf50)
ENSBTAG00000011935	Ras association domain family member 6(RASSF6)
ENSBTAG00000006708	ariadne RBR E3 ubiquitin protein ligase 1(ARIH1)
ENSBTAG00000010375	male specific lethal 1 homolog(MSL1)
ENSBTAG00000014250	zinc finger CCCH-type containing, antiviral 1 like(ZC3HAV1L)
ENSBTAG00000010775	pogo transposable element with KRAB domain(POGK)
ENSBTAG00000013628	5-phosphohydroxy-L-lysine phospho-lyase(PHYKPL)
ENSBTAG00000009032	transmembrane protein 80(TMEM80)
ENSBTAG00000013563	tumor susceptibility 101(TSG101)
ENSBTAG00000017405	RAR related orphan receptor C(RORC)
ENSBTAG00000006470	tau tubulin kinase 2(TTBK2)
ENSBTAG00000017540	family with sequence similarity 13 member C(FAM13C)
ENSBTAG00000001828	secernin 2(SCRN2)
ENSBTAG00000000329	multiple EGF like domains 10(MEGF10)
ENSBTAG00000009123	inhibitor of growth family member 5(ING5)
ENSBTAG00000009453	upregulator of cell proliferation(URGCP)
ENSBTAG00000000256	NA
ENSBTAG00000017407	heat shock transcription factor 2 binding protein(HSF2BP)
ENSBTAG00000009269	glutamate ionotropic receptor kainate type subunit 3(GRIK3)
ENSBTAG00000016486	sorbin and SH3 domain containing 2(SORBS2)
ENSBTAG00000006052	phospholipase C delta 3(PLCD3)
ENSBTAG00000004413	Rho related BTB domain containing 3(RHOBTB3)
ENSBTAG00000020345	calponin 3(CNN3)
ENSBTAG00000025856	junction mediating and regulatory protein, p53 cofactor(JMY)
ENSBTAG00000006790	spectrin beta, non-erythrocytic 5(SPTBN5)
ENSBTAG00000009042	ataxin 7 like 2(ATXN7L2)
ENSBTAG00000047761	NA
ENSBTAG00000019592	methyl-CpG binding domain protein 5(MBD5)
ENSBTAG00000005151	WD repeat containing planar cell polarity effector(WDPCP)
ENSBTAG00000038926	NA
ENSBTAG00000015879	tubby like protein 3(TULP3)
ENSBTAG00000021068	SUFU negative regulator of hedgehog signaling(SUFU)
ENSBTAG00000018002	deltex E3 ubiquitin ligase 3(DTX3)
ENSBTAG00000021303	radical S-adenosyl methionine domain containing 1(RSAD1)
ENSBTAG00000014593	NA
ENSBTAG00000006860	von Willebrand factor A domain containing 2(VWA2)
ENSBTAG00000039686	acyl-CoA thioesterase 11(ACOT11)
ENSBTAG00000000389	zinc finger protein 212(ZNF212)
ENSBTAG00000006714	vesicle transport through interaction with t-SNAREs 1A(VTI1A)
ENSBTAG00000030175	Fas binding factor 1(FBF1)
ENSBTAG00000003579	F-box and WD repeat domain containing 4(FBXW4)
ENSBTAG00000000195	NA
ENSBTAG00000012391	ubiquitin carboxyl-terminal hydrolase MINDY-2(FAM63B)
ENSBTAG00000003185	ArfGAP with SH3 domain, ankyrin repeat and PH domain 1(ASAP1)
ENSBTAG00000003576	DNA polymerase lambda(POLL)
ENSBTAG00000016613	potassium voltage-gated channel subfamily H member 6(KCNH6)
ENSBTAG00000020988	kizuna centrosomal protein(KIZ)
ENSBTAG00000024021	NA
ENSBTAG00000002751	V-set and transmembrane domain containing 5(VSTM5)
ENSBTAG00000000005	G protein-coupled receptor kinase 3(GRK3)
ENSBTAG00000002844	PTPRF interacting protein alpha 3(PPFIA3)
ENSBTAG00000007961	transcriptional adaptor 3(TADA3)
ENSBTAG00000010279	dual specificity phosphatase 14(DUSP14)
ENSBTAG00000013706	multiple EGF like domains 9(MEGF9)

## Sheet: red
S6. WGCNA-gene list and name in significant module (red).Note: the yellow highlighted genes are immune related genes
ID	Gene name
ENSBTAG00000003215	kinesin family member 3B(KIF3B)
ENSBTAG00000018465	potassium voltage-gated channel subfamily A member regulatory beta subunit 1(KCNAB1)
ENSBTAG00000012792	serine and arginine rich splicing factor 9(SRSF9)
ENSBTAG00000004388	SLIT and NTRK like family member 6(SLITRK6)
ENSBTAG00000011338	neuronal regeneration related protein(NREP)
ENSBTAG00000012476	nuclear receptor binding factor 2(NRBF2)
ENSBTAG00000043376	NA
ENSBTAG00000019457	mitochondrial ribosomal protein L22(MRPL22)
ENSBTAG00000048185	NA
ENSBTAG00000039275	endoplasmic reticulum aminopeptidase 2(ERAP2)
ENSBTAG00000004094	SPARC like 1(SPARCL1)
ENSBTAG00000020707	adhesion G protein-coupled receptor G6(ADGRG6)
ENSBTAG00000011873	potassium voltage-gated channel subfamily E regulatory subunit 3(KCNE3)
ENSBTAG00000005884	WD repeat domain 31(WDR31)
ENSBTAG00000014579	mitochondrial ribosomal protein L34(MRPL34)
ENSBTAG00000010947	phytanoyl-CoA 2-hydroxylase interacting protein like(PHYHIPL)
ENSBTAG00000042662	NA
ENSBTAG00000001518	interferon stimulated exonuclease gene 20 like 2(ISG20L2)
ENSBTAG00000020178	arylsulfatase family member K(ARSK)
ENSBTAG00000010885	TSPY like 1(TSPYL1)
ENSBTAG00000039992	tubulin, alpha 1c(TUBA1C)
ENSBTAG00000013368	ankyrin repeat domain 22(ANKRD22)
ENSBTAG00000006321	RNA 3'-terminal phosphate cyclase(RTCA)
ENSBTAG00000012499	RPGRIP1 like(RPGRIP1L)
ENSBTAG00000013727	uridine monophosphate synthetase(UMPS)
ENSBTAG00000004256	ornithine decarboxylase 1(ODC1)
ENSBTAG00000019595	EGF-like, fibronectin type III and laminin G domains(EGFLAM)
ENSBTAG00000006138	semaphorin 3C(SEMA3C)
ENSBTAG00000007101	coagulation factor III, tissue factor(F3)
ENSBTAG00000007139	WD repeat and SOCS box containing 2(WSB2)
ENSBTAG00000022460	NA
ENSBTAG00000008033	protein phosphatase 6 catalytic subunit(PPP6C)
ENSBTAG00000019486	claudin 12(CLDN12)
ENSBTAG00000047364	NA
ENSBTAG00000046813	NA
ENSBTAG00000015670	p21 (RAC1) activated kinase 3(PAK3)
ENSBTAG00000012397	deoxycytidine kinase(DCK)
ENSBTAG00000001950	retinol dehydrogenase 11 (all-trans/9-cis/11-cis)(RDH11)
ENSBTAG00000020439	BUD31 homolog(BUD31)
ENSBTAG00000013013	guanine monophosphate synthase(GMPS)
ENSBTAG00000012902	ADP ribosylation factor like GTPase 8B(ARL8B)
ENSBTAG00000002033	UBX domain protein 2A(UBXN2A)
ENSBTAG00000004549	uracil phosphoribosyltransferase homolog(UPRT)
ENSBTAG00000017721	methyltransferase like 13(METTL13)
ENSBTAG00000047502	FK506 binding protein 5(FKBP5)
ENSBTAG00000020650	adenylate cyclase activating polypeptide 1(ADCYAP1)
ENSBTAG00000016836	pyruvate dehydrogenase kinase 1(PDK1)
ENSBTAG00000012989	ubiquitin conjugating enzyme E2 L6(UBE2L6)
ENSBTAG00000004582	collagen type XX alpha 1 chain(COL20A1)
ENSBTAG00000012522	zinc finger protein 283(ZNF283)
ENSBTAG00000007698	transmembrane protein 59 like(TMEM59L)
ENSBTAG00000037765	TNF alpha induced protein 8 like 1(TNFAIP8L1)
ENSBTAG00000012705	delta 4-desaturase, sphingolipid 1(DEGS1)
ENSBTAG00000020935	hypoxia inducible factor 1 alpha subunit(HIF1A)
ENSBTAG00000001144	N(alpha)-acetyltransferase 20, NatB catalytic subunit(NAA20)
ENSBTAG00000031332	ribokinase(RBKS)
ENSBTAG00000016234	dual oxidase 2(DUOX2)
ENSBTAG00000003743	NA
ENSBTAG00000018555	sideroflexin 5(SFXN5)
ENSBTAG00000044166	paired like homeobox 2b(PHOX2B)
ENSBTAG00000006051	N-myristoyltransferase 1(NMT1)
ENSBTAG00000016239	dual oxidase maturation factor 2(DUOXA2)
ENSBTAG00000006369	mitochondrial ribosomal protein S35(MRPS35)
ENSBTAG00000032446	NA
ENSBTAG00000012630	peptidase domain containing associated with muscle regeneration 1(PAMR1)
ENSBTAG00000009586	cell division cycle 25A(CDC25A)
ENSBTAG00000017844	SCL/TAL1 interrupting locus(STIL)
ENSBTAG00000002000	translocase of inner mitochondrial membrane 8 homolog B(TIMM8B)
ENSBTAG00000010386	actin related protein 2/3 complex subunit 2(ARPC2)
ENSBTAG00000047536	NA
ENSBTAG00000005711	neuron specific gene family member 1(NSG1)
ENSBTAG00000013680	ATPase Na+/K+ transporting subunit beta 2(ATP1B2)
ENSBTAG00000004685	SLIT-ROBO Rho GTPase activating protein 3(SRGAP3)
ENSBTAG00000002534	eukaryotic translation elongation factor 1 epsilon 1(EEF1E1)
ENSBTAG00000004591	phospholipid phosphatase related 5(PLPPR5)
ENSBTAG00000021685	eukaryotic translation elongation factor 1 alpha 2(EEF1A2)
ENSBTAG00000006625	NDC1 transmembrane nucleoporin(NDC1)
ENSBTAG00000021720	mitochondrial ribosomal protein L27(MRPL27)
ENSBTAG00000011209	synaptotagmin 11(SYT11)
ENSBTAG00000002280	kinesin family member 5B(KIF5B)
ENSBTAG00000005078	ubiquitin C-terminal hydrolase L1(UCHL1)
ENSBTAG00000007387	ENY2, transcription and export complex 2 subunit(ENY2)
ENSBTAG00000027803	NA
ENSBTAG00000017913	BUB3 mitotic checkpoint protein(BUB3)
ENSBTAG00000011395	dynamin 1 like(DNM1L)
ENSBTAG00000002404	thioredoxin related transmembrane protein 2(TMX2)
ENSBTAG00000048023	NA
ENSBTAG00000038240	NA
ENSBTAG00000013620	ubiquitin C-terminal hydrolase L5(UCHL5)
ENSBTAG00000020480	serine palmitoyltransferase long chain base subunit 2(SPTLC2)
ENSBTAG00000018861	chromosome 5 open reading frame, human C12orf56(C5H12orf56)
ENSBTAG00000010693	LIM domain 7(LMO7)
ENSBTAG00000001457	transmembrane protein 267(TMEM267)
ENSBTAG00000000434	crystallin alpha B(CRYAB)
ENSBTAG00000031711	NA
ENSBTAG00000001258	transmembrane protein 50B(TMEM50B)
ENSBTAG00000038896	ribosomal protein S26(RPS26)
ENSBTAG00000019852	pyruvate dehydrogenase (lipoamide) alpha 1(PDHA1)
ENSBTAG00000042970	NA
ENSBTAG00000008340	antioxidant 1 copper chaperone(ATOX1)
ENSBTAG00000005716	cellular retinoic acid binding protein 2(CRABP2)
ENSBTAG00000015549	protocadherin 18(PCDH18)
ENSBTAG00000020214	leucine rich repeat containing 8 family member B(LRRC8B)
ENSBTAG00000000654	armadillo repeat containing 4(ARMC4)
ENSBTAG00000007455	deoxyribonuclease 1 like 1(DNASE1L1)
ENSBTAG00000004913	ring finger protein 167(RNF167)
ENSBTAG00000007934	mitochondrial ribosomal protein S17(MRPS17)
ENSBTAG00000009621	NA
ENSBTAG00000003871	cytochrome P450 subfamily 2B(CYP2B6)
ENSBTAG00000006569	seizure related 6 homolog like(SEZ6L)
ENSBTAG00000018862	eukaryotic translation initiation factor 4E family member 3(EIF4E3)
ENSBTAG00000005814	proteasome activator subunit 2(PSME2)
ENSBTAG00000005444	UDP-glucose glycoprotein glucosyltransferase 1(UGGT1)
ENSBTAG00000004941	testis expressed 35(TEX35)
ENSBTAG00000035230	torsin 1A interacting protein 2(TOR1AIP2)
ENSBTAG00000008143	serine/threonine kinase 17a(STK17A)
ENSBTAG00000001092	phosphatase, orphan 2(PHOSPHO2)
ENSBTAG00000005376	F-box protein 30(FBXO30)
ENSBTAG00000046570	NA
ENSBTAG00000022114	transmembrane protein 65(TMEM65)
ENSBTAG00000022167	deoxyribose-phosphate aldolase(DERA)
ENSBTAG00000002923	C-X3-C motif chemokine receptor 1(CX3CR1)
ENSBTAG00000017164	La ribonucleoprotein domain family, member 4(LARP4)
ENSBTAG00000006202	suppression of tumorigenicity 13 (colon carcinoma) (Hsp70 interacting protein)(ST13)
ENSBTAG00000013830	LEO1 homolog, Paf1/RNA polymerase II complex component(LEO1)
ENSBTAG00000004651	non-metastatic cells 1, protein (NM23A) expressed in(NME1)
ENSBTAG00000017496	ATP synthase, H+ transporting, mitochondrial Fo complex subunit E(ATP5I)
ENSBTAG00000037651	S100 calcium binding protein A2(S100A2)
ENSBTAG00000000379	golgi transport 1B(GOLT1B)
ENSBTAG00000009786	scinderin(SCIN)
ENSBTAG00000015686	TERF2 interacting protein(TERF2IP)
ENSBTAG00000014669	NADH:ubiquinone oxidoreductase subunit A12(NDUFA12)
ENSBTAG00000013810	gamma-aminobutyric acid type B receptor subunit 2(GABBR2)
ENSBTAG00000003450	ATPase H+ transporting V1 subunit H(ATP6V1H)
ENSBTAG00000046158	complement factor B(CFB)
ENSBTAG00000023784	transmembrane protein 88B(TMEM88B)
ENSBTAG00000001785	transglutaminase 3(TGM3)
ENSBTAG00000006213	NA
ENSBTAG00000016444	family with sequence similarity 134 member B(FAM134B)
ENSBTAG00000009233	ras-related C3 botulinum toxin substrate 1 (rho family, small GTP binding protein Rac1)(RAC1)
ENSBTAG00000027513	chemokine (C-X-C motif) ligand 2(CXCL2)
ENSBTAG00000005091	diacylglycerol kinase gamma(DGKG)
ENSBTAG00000003908	microtubule associated protein RP/EB family member 1(MAPRE1)
ENSBTAG00000046319	NADH:ubiquinone oxidoreductase subunit A7(NDUFA7)
ENSBTAG00000043028	NA
ENSBTAG00000030169	small ubiquitin-like modifier 2(SUMO2)
ENSBTAG00000004823	mitochondrial ribosomal protein L35(MRPL35)
ENSBTAG00000021620	PITH domain containing 1(PITHD1)
ENSBTAG00000003504	glutathione synthetase(GSS)
ENSBTAG00000016302	solute carrier family 25 member 27(SLC25A27)
ENSBTAG00000021444	twist family bHLH transcription factor 2(TWIST2)
ENSBTAG00000027843	transcription elongation factor A like 8(TCEAL8)
ENSBTAG00000007898	cytochrome b reductase 1(CYBRD1)
ENSBTAG00000016846	tyrosine 3-monooxygenase/tryptophan 5-monooxygenase activation protein beta(YWHAB)
ENSBTAG00000030230	NA
ENSBTAG00000009226	signal peptide, CUB domain and EGF like domain containing 3(SCUBE3)
ENSBTAG00000016071	hedgehog interacting protein(HHIP)
ENSBTAG00000007964	actin related protein 2/3 complex subunit 4(ARPC4)
ENSBTAG00000024909	H3 histone, family 3B(H3F3B)
ENSBTAG00000021713	mastermind like domain containing 1(MAMLD1)
ENSBTAG00000017816	FXYD domain containing ion transport regulator 1(FXYD1)
ENSBTAG00000021691	proteasome 26S subunit, non-ATPase 14(PSMD14)
ENSBTAG00000039121	protein tyrosine phosphatase type IVA, member 2(PTP4A2)
ENSBTAG00000006342	ATPase inhibitory factor 1(ATPIF1)
ENSBTAG00000003919	KIAA0408 ortholog(KIAA0408)
ENSBTAG00000044178	zinc metallopeptidase STE24(ZMPSTE24)
ENSBTAG00000007879	NA
ENSBTAG00000006059	translin(TSN)
ENSBTAG00000011081	kelch repeat and BTB domain containing 8(KBTBD8)
ENSBTAG00000019918	proteasome activator subunit 3(PSME3)
ENSBTAG00000016864	lipopolysaccharide binding protein(LBP)
ENSBTAG00000023776	chromosome 11 open reading frame, human C9orf116(C11H9orf116)
ENSBTAG00000021780	SCO cytochrome oxidase deficient homolog 1 (yeast)(SCO1)
ENSBTAG00000015711	BTG anti-proliferation factor 2(BTG2)
ENSBTAG00000017468	nucleobindin 2(NUCB2)
ENSBTAG00000029897	microRNA 21(MIR21)
ENSBTAG00000002827	acetyl-CoA acetyltransferase 2(ACAT2)
ENSBTAG00000014382	NA
ENSBTAG00000014881	PHD finger protein 23(PHF23)
ENSBTAG00000017450	kelch like family member 24(KLHL24)
ENSBTAG00000005027	glutaredoxin 3(GLRX3)
ENSBTAG00000005843	RNA exonuclease 2(REXO2)
ENSBTAG00000020226	chromatin accessibility complex 1(CHRAC1)
ENSBTAG00000018252	arrestin domain containing 4(ARRDC4)
ENSBTAG00000018303	pappalysin 2(PAPPA2)
ENSBTAG00000002610	FK506 binding protein 3(FKBP3)
ENSBTAG00000013157	NOVA alternative splicing regulator 2(NOVA2)
ENSBTAG00000004075	isopentenyl-diphosphate delta isomerase 1(IDI1)
ENSBTAG00000038640	HIG1 hypoxia inducible domain family member 1A(HIGD1A)
ENSBTAG00000016007	alcohol dehydrogenase 5 (class III), chi polypeptide(ADH5)
ENSBTAG00000001854	cytokine induced apoptosis inhibitor 1(CIAPIN1)
ENSBTAG00000000274	YKT6 v-SNARE homolog (S. cerevisiae)(YKT6)
ENSBTAG00000035083	ataxin 7 like 3B(ATXN7L3B)
ENSBTAG00000016730	acidic nuclear phosphoprotein 32 family member E(ANP32E)
ENSBTAG00000007496	purinergic receptor P2X 2(P2RX2)
ENSBTAG00000020499	calcium-dependent phospholipase A2 PLA2G2D1(PLA2G2D1)
ENSBTAG00000008213	ATM interactor(ATMIN)
ENSBTAG00000003307	inner membrane mitochondrial protein(IMMT)
ENSBTAG00000008571	cut like homeobox 2(CUX2)
ENSBTAG00000044112	methionine sulfoxide reductase B2(MSRB2)
ENSBTAG00000040518	NA
ENSBTAG00000018768	high mobility group nucleosome binding domain 1(HMGN1)
ENSBTAG00000005119	proteasome 26S subunit, non-ATPase 1(PSMD1)
ENSBTAG00000047284	defensin, beta 4A(DEFB4A)
ENSBTAG00000020641	proteasome subunit alpha 5(PSMA5)
ENSBTAG00000018131	activating transcription factor 1(ATF1)
ENSBTAG00000027630	CDGSH iron sulfur domain 2(CISD2)
ENSBTAG00000031358	dihydropyrimidine dehydrogenase(DPYD)
ENSBTAG00000022205	UDP-glucuronosyltransferase 2B4(LOC100296421)
ENSBTAG00000017063	erythrocyte membrane protein band 4.1 like 4B(EPB41L4B)
ENSBTAG00000019703	phosphoribosyl pyrophosphate synthetase 1(PRPS1)
ENSBTAG00000016269	malic enzyme 2(ME2)
ENSBTAG00000015155	3-hydroxyacyl-CoA dehydratase 3(HACD3)
ENSBTAG00000017811	solute carrier family 39 member 9(SLC39A9)
ENSBTAG00000021395	proteasome activator subunit 1(PSME1)
ENSBTAG00000013074	protein phosphatase 1 regulatory subunit 15B(PPP1R15B)
ENSBTAG00000006886	family with sequence similarity 117 member A(FAM117A)
ENSBTAG00000031814	serine dehydratase(SDS)
ENSBTAG00000013664	filamin A interacting protein 1 like(FILIP1L)
ENSBTAG00000013674	endothelin receptor type A(EDNRA)
ENSBTAG00000013162	heat shock protein family A (Hsp70) member 8(HSPA8)
ENSBTAG00000027074	synaptic vesicle glycoprotein 2B(SV2B)
ENSBTAG00000004879	forkhead box O4(FOXO4)
ENSBTAG00000002460	actin like 6A(ACTL6A)
ENSBTAG00000000640	selenoprotein S(SELENOS)
ENSBTAG00000016708	clathrin heavy chain(CLTC)
ENSBTAG00000032018	zinc finger protein 19(ZNF19)
ENSBTAG00000022989	family with sequence similarity 174 member B(FAM174B)
ENSBTAG00000005127	proteasome subunit alpha 7(PSMA7)
ENSBTAG00000026704	centromere protein W(CENPW)
ENSBTAG00000000894	phosphoglycerate kinase 1(PGK1)
ENSBTAG00000016235	ribonuclease H1(RNASEH1)
ENSBTAG00000018452	ankyrin repeat family A member 2(ANKRA2)
ENSBTAG00000005424	potassium voltage-gated channel subfamily C member 1(KCNC1)
ENSBTAG00000016903	neurolysin (metallopeptidase M3 family)(NLN)
ENSBTAG00000012638	S100 calcium binding protein A12(S100A12)
ENSBTAG00000002554	TRPM8 channel associated factor 1(TCAF1)
ENSBTAG00000013627	heterogeneous nuclear ribonucleoprotein A/B(HNRNPAB)
ENSBTAG00000038104	high mobility group nucleosomal binding domain 2(HMGN2)
ENSBTAG00000046602	paralemmin 2(PALM2)
ENSBTAG00000016951	WD repeat and FYVE domain containing 1(WDFY1)
ENSBTAG00000004982	glycosylphosphatidylinositol specific phospholipase D1(GPLD1)
ENSBTAG00000017161	TM2 domain containing 1(TM2D1)
ENSBTAG00000027316	ubiquitin conjugating enzyme E2 V1(UBE2V1)
ENSBTAG00000019122	EF-hand calcium binding domain 5(EFCAB5)
ENSBTAG00000017605	adenylate kinase 2(AK2)
ENSBTAG00000046399	NA
ENSBTAG00000036282	coiled-coil domain containing 59(CCDC59)
ENSBTAG00000001107	calcyclin binding protein(CACYBP)
ENSBTAG00000018522	ornithine decarboxylase antizyme 1(OAZ1)
ENSBTAG00000003835	bone morphogenetic protein 4(BMP4)
ENSBTAG00000004553	tropomyosin 4(TPM4)
ENSBTAG00000012756	chaperonin containing TCP1 subunit 7(CCT7)
ENSBTAG00000017245	coatomer protein complex subunit gamma 2(COPG2)
ENSBTAG00000037571	estrogen receptor binding site associated, antigen, 9(EBAG9)
ENSBTAG00000005370	transmembrane and tetratricopeptide repeat containing 1(TMTC1)
ENSBTAG00000015006	mitochondrial ribosomal protein L11(MRPL11)
ENSBTAG00000015154	BCL2 family apoptosis regulator(MCL1)
ENSBTAG00000010448	NA
ENSBTAG00000018343	natural cytotoxicity triggering receptor 3(NCR3)
ENSBTAG00000011960	glutamic-oxaloacetic transaminase 1(GOT1)
ENSBTAG00000016109	dehydrogenase/reductase 12(DHRS12)
ENSBTAG00000012890	solute carrier family 25 member 3(SLC25A3)
ENSBTAG00000044033	EGF like repeats and discoidin domains 3(EDIL3)
ENSBTAG00000003222	asparagine synthetase (glutamine-hydrolyzing)(ASNS)
ENSBTAG00000000629	MMS22 like, DNA repair protein(MMS22L)
ENSBTAG00000002209	hematological and neurological expressed 1 like(HN1L)
ENSBTAG00000048107	calnexin(CANX)
ENSBTAG00000047441	NA
ENSBTAG00000007840	3-hydroxy-3-methylglutaryl-CoA reductase(HMGCR)
ENSBTAG00000000957	CDKN2A interacting protein(CDKN2AIP)
ENSBTAG00000024943	NA
ENSBTAG00000006779	lactate dehydrogenase D(LDHD)
ENSBTAG00000012822	uncharacterized protein MGC137036(MGC137036)
ENSBTAG00000001637	FUN14 domain containing 1(FUNDC1)
ENSBTAG00000016819	fatty acid binding protein 3(FABP3)
ENSBTAG00000038795	STARD3 N-terminal like(STARD3NL)
ENSBTAG00000016744	cell cycle associated protein 1(CAPRIN1)
ENSBTAG00000012275	endonuclease, poly(U) specific(ENDOU)
ENSBTAG00000043657	NA
ENSBTAG00000030608	NA
ENSBTAG00000000333	Rho GTPase activating protein 20(ARHGAP20)
ENSBTAG00000021844	cochlin(COCH)
ENSBTAG00000020334	ectonucleoside triphosphate diphosphohydrolase 5(ENTPD5)
ENSBTAG00000015878	RAD9-HUS1-RAD1 interacting nuclear orphan 1(RHNO1)
ENSBTAG00000003642	peroxiredoxin 1(PRDX1)
ENSBTAG00000016255	pleckstrin 2(PLEK2)
ENSBTAG00000000925	glycosyltransferase 8 domain containing 2(GLT8D2)
ENSBTAG00000023216	NA
ENSBTAG00000012595	reactive intermediate imine deaminase A homolog(RIDA)
ENSBTAG00000033679	holocarboxylase synthetase(HLCS)
ENSBTAG00000001568	peptidylprolyl isomerase C(PPIC)
ENSBTAG00000016582	general transcription factor IIIC subunit 6(GTF3C6)
ENSBTAG00000007356	E74 like ETS transcription factor 1(ELF1)
ENSBTAG00000017009	C-X9-C motif containing 2(CMC2)
ENSBTAG00000002745	apurinic/apyrimidinic endodeoxyribonuclease 1(APEX1)
ENSBTAG00000020395	LysM domain containing 1(LYSMD1)
ENSBTAG00000009517	diazepam binding inhibitor, acyl-CoA binding protein(DBI)
ENSBTAG00000025001	mitochondrial ribosomal protein L45(MRPL45)
ENSBTAG00000033891	mannosyl (alpha-1,6-)-glycoprotein beta-1,2-N-acetylglucosaminyltransferase(MGAT2)
ENSBTAG00000000260	zinc and ring finger 2(ZNRF2)
ENSBTAG00000006273	sulfotransferase family 4A member 1(SULT4A1)
ENSBTAG00000021905	diacylglycerol kinase beta(DGKB)
ENSBTAG00000016684	zinc finger protein 202(ZNF202)
ENSBTAG00000026909	NA
ENSBTAG00000010181	GrpE like 1, mitochondrial(GRPEL1)
ENSBTAG00000034824	NA
ENSBTAG00000035319	MAD2 mitotic arrest deficient-like 1 (yeast)(MAD2L1)
ENSBTAG00000020600	ras homolog family member D(RHOD)
ENSBTAG00000001868	phosphate cytidylyltransferase 2, ethanolamine(PCYT2)
ENSBTAG00000014493	thyroid hormone receptor interactor 4(TRIP4)
ENSBTAG00000021582	non-SMC condensin I complex subunit G(NCAPG)
ENSBTAG00000009374	poly(ADP-ribose) polymerase 2(PARP2)
ENSBTAG00000034501	complement factor I(CFI)
ENSBTAG00000027930	NA
ENSBTAG00000015972	glutaredoxin 2(GLRX2)
ENSBTAG00000002756	NA
ENSBTAG00000016220	WAS/WASL interacting protein family member 3(WIPF3)
ENSBTAG00000009797	RIMS binding protein 2(RIMBP2)
ENSBTAG00000031769	histone H2B(H2B)
ENSBTAG00000047008	NA
ENSBTAG00000033217	tropomyosin 3(TPM3)
ENSBTAG00000005012	heat shock protein family H (Hsp110) member 1(HSPH1)
ENSBTAG00000007338	TYRO protein tyrosine kinase binding protein(TYROBP)
ENSBTAG00000003515	synuclein gamma(SNCG)
ENSBTAG00000000078	GLI pathogenesis related 2(GLIPR2)
ENSBTAG00000002377	proteasome subunit beta 2(PSMB2)
ENSBTAG00000003636	lipase A, lysosomal acid type(LIPA)
ENSBTAG00000000778	heat shock protein 90 alpha family class B member 1(HSP90AB1)
ENSBTAG00000011198	protein phosphatase 1 catalytic subunit gamma(PPP1CC)
ENSBTAG00000006227	isocitrate dehydrogenase 3 (NAD(+)) alpha(IDH3A)
ENSBTAG00000012589	heat shock protein family E (Hsp10) member 1(HSPE1)
ENSBTAG00000004863	RIC3 acetylcholine receptor chaperone(RIC3)
ENSBTAG00000016429	transmembrane protein 205(TMEM205)
ENSBTAG00000008101	NA
ENSBTAG00000009287	emopamil binding protein (sterol isomerase)(EBP)
ENSBTAG00000015016	calcium binding and coiled-coil domain 1(CALCOCO1)
ENSBTAG00000004990	neogenin 1(NEO1)
ENSBTAG00000000667	apolipoprotein L, 3(APOL3)
ENSBTAG00000012827	NA
ENSBTAG00000001408	cannabinoid receptor interacting protein 1(CNRIP1)
ENSBTAG00000003205	ribosomal protein L35(RPL35)
ENSBTAG00000014484	transmembrane protein 26(TMEM26)
ENSBTAG00000011138	coiled-coil domain containing 58(CCDC58)
ENSBTAG00000043962	solute carrier family 2 member 13(SLC2A13)
ENSBTAG00000019358	ring finger protein 214(RNF214)
ENSBTAG00000018134	amphiregulin(AREG)
ENSBTAG00000021131	heterogeneous nuclear ribonucleoprotein K(HNRNPK)
ENSBTAG00000020829	protein tyrosine phosphatase, receptor type K(PTPRK)
ENSBTAG00000034939	butyrophilin-like 2 (MHC class II associated)(BTNL2)
ENSBTAG00000005316	GDP dissociation inhibitor 2(GDI2)
ENSBTAG00000033423	ephrin A3(EFNA3)
ENSBTAG00000010948	chloride intracellular channel 2(CLIC2)
ENSBTAG00000014387	protein kinase AMP-activated non-catalytic subunit beta 2(PRKAB2)
ENSBTAG00000002108	tyrosine 3-monooxygenase/tryptophan 5-monooxygenase activation protein theta(YWHAQ)
ENSBTAG00000012860	PDZ domain containing 11(PDZD11)
ENSBTAG00000018161	T-box 18(TBX18)
ENSBTAG00000044087	NA
ENSBTAG00000031561	arginine and serine rich coiled-coil 1(RSRC1)
ENSBTAG00000002972	cancer susceptibility candidate 1(CASC1)
ENSBTAG00000001333	peroxisome proliferator activated receptor gamma(PPARG)
ENSBTAG00000019494	ribosomal protein L10a(RPL10A)
ENSBTAG00000021991	transmembrane protein with EGF like and two follistatin like domains 1(TMEFF1)
ENSBTAG00000001612	LSM1 homolog, mRNA degradation associated(LSM1)
ENSBTAG00000030543	solute carrier family 6 member 16(SLC6A16)
ENSBTAG00000018847	histidyl-tRNA synthetase(HARS)
ENSBTAG00000008853	heterogeneous nuclear ribonucleoprotein F(HNRNPF)
ENSBTAG00000014262	basic leucine zipper and W2 domains 2(BZW2)
ENSBTAG00000047226	NA
ENSBTAG00000011236	syntaxin 11(STX11)
ENSBTAG00000005498	squalene epoxidase(SQLE)
ENSBTAG00000005384	coatomer protein complex subunit zeta 1(COPZ1)
ENSBTAG00000009812	chemokine (C-X-C motif) ligand 5(CXCL5)
ENSBTAG00000010503	translocase of inner mitochondrial membrane 9(TIMM9)
ENSBTAG00000042741	NA
ENSBTAG00000035030	transmembrane p24 trafficking protein 7(TMED7)
ENSBTAG00000016720	RAB1A, member RAS oncogene family(RAB1A)
ENSBTAG00000019585	myomesin 1, 185kDa(MYOM1)
ENSBTAG00000039046	CD24 molecule(CD24)
ENSBTAG00000012169	NA
ENSBTAG00000009383	kinesin family member 11(KIF11)
ENSBTAG00000046177	NA
ENSBTAG00000013011	phospholipase A2 activating protein(PLAA)
ENSBTAG00000002719	origin recognition complex subunit 1(ORC1)
ENSBTAG00000007385	ER membrane protein complex subunit 7(EMC7)
ENSBTAG00000017983	PRELI domain containing 3A(PRELID3A)
ENSBTAG00000003067	proteasome subunit beta 7(PSMB7)
ENSBTAG00000043000	NA
ENSBTAG00000008068	endoplasmic reticulum lectin 1(ERLEC1)
ENSBTAG00000000950	mitochondrial ribosomal protein S16(MRPS16)
ENSBTAG00000046385	RAB5A, member RAS oncogene family(RAB5A)
ENSBTAG00000000540	ring finger protein 112(RNF112)
ENSBTAG00000019759	insulin degrading enzyme(IDE)
ENSBTAG00000046004	NA
ENSBTAG00000019534	tRNA nucleotidyl transferase 1(TRNT1)
ENSBTAG00000023928	retinol dehydrogenase 14 (all-trans/9-cis/11-cis)(RDH14)
ENSBTAG00000032374	selenoprotein K(SELENOK)
ENSBTAG00000048020	NA
ENSBTAG00000045937	NA
ENSBTAG00000007784	N(alpha)-acetyltransferase 50, NatE catalytic subunit(NAA50)
ENSBTAG00000017032	FRAS1 related extracellular matrix protein 2(FREM2)
ENSBTAG00000007794	NA
ENSBTAG00000044075	SRP receptor beta subunit(SRPRB)
ENSBTAG00000020518	Parkinsonism associated deglycase(PARK7)
ENSBTAG00000012366	mitochondrial ribosomal protein S23(MRPS23)
ENSBTAG00000013111	ribonucleotide reductase catalytic subunit M1(RRM1)
ENSBTAG00000005957	chromosome segregation 1 like(CSE1L)
ENSBTAG00000014588	ribosomal L1 domain containing 1(RSL1D1)
ENSBTAG00000005540	NA
ENSBTAG00000037966	NA
ENSBTAG00000017216	FERM domain containing 5(FRMD5)
ENSBTAG00000046809	NA
ENSBTAG00000007836	pyrophosphatase (inorganic) 1(PPA1)
ENSBTAG00000048082	collectin -46(CL46)
ENSBTAG00000012216	mixed lineage kinase domain like(MLKL)
ENSBTAG00000008946	calpain 13(CAPN13)
ENSBTAG00000006762	SH3 domain containing ring finger 2(SH3RF2)
ENSBTAG00000000539	leucine rich repeat containing 28(LRRC28)
ENSBTAG00000000520	ATPase plasma membrane Ca2+ transporting 3(ATP2B3)
ENSBTAG00000000562	translocase of outer mitochondrial membrane 20(TOMM20)
ENSBTAG00000008417	VPS29, retromer complex component(VPS29)
ENSBTAG00000009363	GINS complex subunit 3(GINS3)
ENSBTAG00000000704	glucuronidase beta(GUSB)
ENSBTAG00000016562	SEC63 homolog, protein translocation regulator(SEC63)
ENSBTAG00000007122	ZFP2 zinc finger protein(ZFP2)
ENSBTAG00000012180	Bcl2 modifying factor(BMF)
ENSBTAG00000000752	shugoshin 1(SGO1)
ENSBTAG00000017120	prohibitin(PHB)
ENSBTAG00000022242	dipeptidyl peptidase 3(DPP3)
ENSBTAG00000007190	THAP domain containing 6(THAP6)
ENSBTAG00000003151	DnaJ heat shock protein family (Hsp40) member B11(DNAJB11)
ENSBTAG00000013275	MAD2 mitotic arrest deficient-like 2 (yeast)(MAD2L2)
ENSBTAG00000008674	family with sequence similarity 136 member A(FAM136A)
ENSBTAG00000006205	DnaJ heat shock protein family (Hsp40) member B7(DNAJB7)
ENSBTAG00000018142	denticleless E3 ubiquitin protein ligase homolog(DTL)
ENSBTAG00000020477	activator of Hsp90 ATPase activity 1(AHSA1)
ENSBTAG00000010795	autophagy related 14(ATG14)
ENSBTAG00000016421	NA
ENSBTAG00000011051	NA
ENSBTAG00000013009	aurora kinase A(AURKA)
ENSBTAG00000021416	family with sequence similarity 213 member A(FAM213A)
ENSBTAG00000040367	NA
ENSBTAG00000018216	spindle and kinetochore associated complex subunit 1(SKA1)
ENSBTAG00000012632	trans-2,3-enoyl-CoA reductase(TECR)
ENSBTAG00000002660	cilia and flagella associated protein 53(CFAP53)
ENSBTAG00000007438	STT3B, catalytic subunit of the oligosaccharyltransferase complex(STT3B)
ENSBTAG00000016606	polycomb group ring finger 1(PCGF1)
ENSBTAG00000021808	calcium voltage-gated channel auxiliary subunit beta 3(CACNB3)
ENSBTAG00000021829	GM2 ganglioside activator(GM2A)
ENSBTAG00000018471	signal sequence receptor subunit 3(SSR3)
ENSBTAG00000015979	seizure related 6 homolog(SEZ6)
ENSBTAG00000007883	NA
ENSBTAG00000017103	mitogen-activated protein kinase kinase kinase 13(MAP3K13)
ENSBTAG00000018024	nuclear receptor subfamily 1 group D member 2(NR1D2)
ENSBTAG00000005970	X-box binding protein 1(XBP1)
ENSBTAG00000020591	vesicle associated membrane protein 4(VAMP4)
ENSBTAG00000016069	ADP ribosylation factor 4(ARF4)
ENSBTAG00000003386	SPT4 homolog, DSIF elongation factor subunit(SUPT4H1)
ENSBTAG00000026829	transmembrane protein 185B(TMEM185B)
ENSBTAG00000003907	tetraspanin 14(TSPAN14)
ENSBTAG00000015595	minichromosome maintenance complex component 5(MCM5)
ENSBTAG00000008788	solute carrier family 13 member 2(SLC13A2)
ENSBTAG00000034918	interferon induced protein with tetratricopeptide repeats 2(IFIT2)
ENSBTAG00000015014	centromere protein O(CENPO)
ENSBTAG00000004333	coatomer protein complex subunit alpha(COPA)
ENSBTAG00000011800	ATP binding cassette subfamily G member 4(ABCG4)
ENSBTAG00000001013	solute carrier family 30 member 5(SLC30A5)
ENSBTAG00000019106	eukaryotic translation initiation factor 1B(EIF1B)
ENSBTAG00000004415	NA
ENSBTAG00000009596	chromosome 8 open reading frame, human C9orf43(C8H9orf43)
ENSBTAG00000019021	transient receptor potential cation channel subfamily C member 3(TRPC3)
ENSBTAG00000008059	cholinergic receptor muscarinic 3(CHRM3)
ENSBTAG00000047699	heat shock protein HSP 90-beta pseudogene(LOC783577)
ENSBTAG00000008024	ubiquitin C-terminal hydrolase L3(UCHL3)
ENSBTAG00000038286	chromosome 14 open reading frame, human C8orf22(C14H8orf22)
ENSBTAG00000047059	translocase of inner mitochondrial membrane 17 homolog A (yeast)(TIMM17A)
ENSBTAG00000005664	tyrosine 3-monooxygenase/tryptophan 5-monooxygenase activation protein epsilon(YWHAE)
ENSBTAG00000032902	solute carrier family 11 (proton-coupled divalent metal ion transporters), member 2-like(LOC512464)
ENSBTAG00000011987	chromosome 10 open reading frame, human C14orf1(C10H14orf1)
ENSBTAG00000021449	NA
ENSBTAG00000014766	serine and arginine rich splicing factor 1(SRSF1)
ENSBTAG00000011063	NA
ENSBTAG00000030864	family with sequence similarity 228 member B(FAM228B)
ENSBTAG00000031760	histone H2B type 1(LOC104968456)
ENSBTAG00000039130	NA
ENSBTAG00000004108	centromere protein X(STRA13)
ENSBTAG00000044712	microRNA 2383(MIR2383)
ENSBTAG00000006280	RNA binding protein, fox-1 homolog (C. elegans) 3(RBFOX3)
ENSBTAG00000046051	immunoglobulin superfamily member 10-like(LOC104971001)
ENSBTAG00000008259	cis-aconitate decarboxylase(LOC504806)
ENSBTAG00000018906	chromosome 18 open reading frame, human C16orf86(C18H16orf86)
ENSBTAG00000005347	GPN-loop GTPase 3(GPN3)
ENSBTAG00000008548	family with sequence similarity 98 member A(FAM98A)
ENSBTAG00000001751	alanine and glycine-rich protein(LOC539947)
ENSBTAG00000010198	activating transcription factor 7 interacting protein 2(ATF7IP2)
ENSBTAG00000012290	sodium channel epithelial 1 beta subunit(SCNN1B)
ENSBTAG00000016075	ER membrane protein complex subunit 8(EMC8)
ENSBTAG00000031763	NA
ENSBTAG00000012525	ABO blood group (transferase A, alpha 1-3-N-acetylgalactosaminyltransferase; transferase B, alpha 1-3-galactosyltransferase)(ABO)
ENSBTAG00000024595	hdc homolog, cell cycle regulator(HECA)
ENSBTAG00000016826	G protein-coupled receptor 176(GPR176)
ENSBTAG00000002258	apolipoprotein A1(APOA1)
ENSBTAG00000020031	polycystin 2, transient receptor potential cation channel(PKD2)
ENSBTAG00000006672	synaptotagmin binding cytoplasmic RNA interacting protein(SYNCRIP)
ENSBTAG00000024476	CDC28 protein kinase regulatory subunit 1B(CKS1B)
ENSBTAG00000014261	threonyl-tRNA synthetase(TARS)
ENSBTAG00000002293	ADP ribosylation factor like GTPase 5A(ARL5A)
ENSBTAG00000017967	prostaglandin E synthase 3(PTGES3)
ENSBTAG00000038842	neural precursor cell expressed, developmentally down-regulated 8(NEDD8)
ENSBTAG00000006644	signal peptidase complex subunit 2(SPCS2)
ENSBTAG00000017221	NA
ENSBTAG00000000970	acid sensing ion channel subunit 1(ASIC1)
ENSBTAG00000046311	NA
ENSBTAG00000003399	SWI/SNF related, matrix associated, actin dependent regulator of chromatin, subfamily a, member 5(SMARCA5)
ENSBTAG00000022731	signal sequence receptor subunit 1(SSR1)
ENSBTAG00000006898	glutamyl-prolyl-tRNA synthetase(EPRS)
ENSBTAG00000027865	granzyme A(gzmA)
ENSBTAG00000020767	SH2 domain containing 1B(SH2D1B)
ENSBTAG00000011290	transcription factor BTF3 homolog 4 pseudogene(LOC782052)
ENSBTAG00000013205	interleukin 1 receptor accessory protein(IL1RAP)
ENSBTAG00000046352	NA
ENSBTAG00000009188	phosphoribosylglycinamide formyltransferase, phosphoribosylglycinamide synthetase, phosphoribosylaminoimidazole synthetase(GART)
ENSBTAG00000002444	NA
ENSBTAG00000038368	NA
ENSBTAG00000014189	NA
ENSBTAG00000048033	small integral membrane protein 15(SMIM15)
ENSBTAG00000030933	zinc finger protein 576(ZNF576)
ENSBTAG00000009939	cullin associated and neddylation dissociated 1(CAND1)
ENSBTAG00000021660	IKBKB interacting protein(IKBIP)
ENSBTAG00000011839	3-hydroxy-3-methylglutaryl-CoA synthase 1(HMGCS1)
ENSBTAG00000023182	WNK lysine deficient protein kinase 3(WNK3)
ENSBTAG00000005075	mitochondrial ribosomal protein L49(MRPL49)
ENSBTAG00000046449	NA
ENSBTAG00000009615	annexin A2(ANXA2)
ENSBTAG00000010606	protein phosphatase 1 regulatory subunit 3B(PPP1R3B)
ENSBTAG00000012039	phosphatase and actin regulator 1(PHACTR1)
ENSBTAG00000001660	SPT2 chromatin protein domain containing 1(SPTY2D1)
ENSBTAG00000031146	PYM homolog 1, exon junction complex associated factor(PYM1)
ENSBTAG00000019615	putative homeodomain transcription factor 1(PHTF1)
ENSBTAG00000000707	WNT1 inducible signaling pathway protein 1(WISP1)
ENSBTAG00000006045	prolyl 4-hydroxylase subunit beta(P4HB)
ENSBTAG00000047694	small EDRK-rich factor 2(SERF2)
ENSBTAG00000015280	kinesin family member 2C(KIF2C)
ENSBTAG00000010207	nudix hydrolase 21(NUDT21)
ENSBTAG00000001767	beta-1,4-galactosyltransferase 7(B4GALT7)
ENSBTAG00000020504	cyclin dependent kinase 2 associated protein 1(CDK2AP1)
ENSBTAG00000013537	fer-1 like family member 6(FER1L6)
ENSBTAG00000025028	mitotic spindle organizing protein 1(MZT1)
ENSBTAG00000034506	small nuclear ribonucleoprotein G(LOC107131494)
ENSBTAG00000013127	lysophosphatidylcholine acyltransferase 3(LPCAT3)
ENSBTAG00000048286	E2F transcription factor 6(E2F6)
ENSBTAG00000017196	protein disulfide isomerase family A member 3(PDIA3)
ENSBTAG00000046531	NA
ENSBTAG00000004801	pyridoxal dependent decarboxylase domain containing 1(PDXDC1)
ENSBTAG00000027715	centromere protein N pseudogene(LOC101906134)
ENSBTAG00000002900	NA
ENSBTAG00000010798	solute carrier family 23 member 1(SLC23A1)
ENSBTAG00000011396	heterogeneous nuclear ribonucleoprotein C (C1/C2)(HNRNPC)
ENSBTAG00000038620	corepressor interacting with RBPJ, 1(CIR1)
ENSBTAG00000010792	SEH1 like nucleoporin(SEH1L)
ENSBTAG00000007871	sorting nexin 12(SNX12)
ENSBTAG00000012208	NA
ENSBTAG00000006713	zinc finger DHHC-type containing 6(ZDHHC6)
ENSBTAG00000012081	E3 ubiquitin-protein ligase RBX1(LOC780968)
ENSBTAG00000002952	T-box 19(TBX19)
ENSBTAG00000019156	chaperonin containing TCP1 subunit 2(CCT2)
ENSBTAG00000046936	Morf4 family associated protein 1-like 1(MRFAP1L1)
ENSBTAG00000008294	potassium voltage-gated channel subfamily J member 2(KCNJ2)
ENSBTAG00000011611	oligosaccharyltransferase complex non-catalytic subunit(OSTC)
ENSBTAG00000001412	N-6 adenine-specific DNA methyltransferase 1 (putative)(N6AMT1)
ENSBTAG00000015193	bolA family member 3(BOLA3)
ENSBTAG00000012726	proteasome subunit beta 5(PSMB5)
ENSBTAG00000022779	olfactomedin 4(OLFM4)
ENSBTAG00000016193	FAST kinase domains 2(FASTKD2)
ENSBTAG00000005155	ADP ribosylation factor like GTPase 13B(ARL13B)
ENSBTAG00000015114	calreticulin(CALR)
ENSBTAG00000003632	cytochrome P450, family 39, subfamily A, polypeptide 1(CYP39A1)
ENSBTAG00000014648	ribophorin II(RPN2)
ENSBTAG00000026400	NA
ENSBTAG00000037452	NA
ENSBTAG00000007913	CWC15 spliceosome associated protein homolog(CWC15)
ENSBTAG00000009443	glucosaminyl (N-acetyl) transferase 3, mucin type(GCNT3)
ENSBTAG00000007454	ribosomal protein L10(RPL10)
ENSBTAG00000001747	peroxisomal biogenesis factor 3(PEX3)
ENSBTAG00000025550	NA
ENSBTAG00000018417	proteasome inhibitor subunit 1(PSMF1)
ENSBTAG00000004364	threonine synthase like 2(THNSL2)
ENSBTAG00000013533	chloride intracellular channel 1(CLIC1)
ENSBTAG00000005344	glucosamine-phosphate N-acetyltransferase 1(GNPNAT1)
ENSBTAG00000016194	F-box protein 32(FBXO32)
ENSBTAG00000001698	chromosome transmission fidelity factor 8(CHTF8)
ENSBTAG00000023938	centromere protein A(CENPA)
ENSBTAG00000021932	ribonuclease K(RNASEK)
ENSBTAG00000006085	dolichyl-diphosphooligosaccharide--protein glycosyltransferase non-catalytic subunit(DDOST)
ENSBTAG00000009231	NAD(P) dependent steroid dehydrogenase-like(NSDHL)
ENSBTAG00000033961	NA
ENSBTAG00000047046	NA
ENSBTAG00000035174	NA
ENSBTAG00000045931	magnesium transporter 1(MAGT1)
ENSBTAG00000006416	ER membrane protein complex subunit 4(EMC4)
ENSBTAG00000014112	exocyst complex component 4(EXOC4)
ENSBTAG00000013799	NA
ENSBTAG00000031756	NA
ENSBTAG00000005439	NA
ENSBTAG00000016335	nucleophosmin/nucleoplasmin 3(NPM3)
ENSBTAG00000014520	lipoic acid synthetase(LIAS)
ENSBTAG00000012984	NA
ENSBTAG00000040316	transmembrane protein 92(TMEM92)
ENSBTAG00000024406	anterior gradient 2, protein disulphide isomerase family member(AGR2)
ENSBTAG00000045868	NA
ENSBTAG00000039231	maturin, neural progenitor differentiation regulator homolog(MTURN)
ENSBTAG00000046232	S-phase kinase-associated protein 1 pseudogene(LOC101905260)
ENSBTAG00000012326	myeloid-associated differentiation marker-like(LOC101906218)
ENSBTAG00000014440	proteasome subunit alpha 4(PSMA4)
ENSBTAG00000015424	WD repeat domain 12(WDR12)
ENSBTAG00000025383	NA
ENSBTAG00000012003	peptidylprolyl isomerase A(PPIA)
ENSBTAG00000004872	mitochondrial ribosomal protein L20(MRPL20)
ENSBTAG00000047637	NA
ENSBTAG00000006533	NSFL1 cofactor(NSFL1C)
ENSBTAG00000014435	transcription factor 19(TCF19)
ENSBTAG00000005026	mannosidase endo-alpha(MANEA)
ENSBTAG00000011944	microsomal triglyceride transfer protein(MTTP)
ENSBTAG00000047608	mitochondrial ribosomal protein S22(MRPS22)
ENSBTAG00000026323	intestinal lysozyme(LYSB)
ENSBTAG00000019951	prenylcysteine oxidase 1 like(PCYOX1L)
ENSBTAG00000013468	AHNAK nucleoprotein(AHNAK)
ENSBTAG00000006690	archain 1(ARCN1)
ENSBTAG00000034182	NA
ENSBTAG00000001735	NA
ENSBTAG00000005269	cyclin B2(CCNB2)
ENSBTAG00000007662	NA
ENSBTAG00000018808	solute carrier family 25 member 35(SLC25A35)
ENSBTAG00000037971	NA
ENSBTAG00000009176	ankyrin repeat domain 49(ANKRD49)
ENSBTAG00000013527	phosphogluconate dehydrogenase(PGD)
ENSBTAG00000034302	myeloid-associated differentiation marker-like(LOC512150)
ENSBTAG00000008710	potassium channel, voltage gated eag related subfamily H, member 1(KCNH1)
ENSBTAG00000011736	insulin like growth factor 2 mRNA binding protein 1(IGF2BP1)
ENSBTAG00000005211	ribosomal protein L4(RPL4)
ENSBTAG00000001666	NIP7, nucleolar pre-rRNA processing protein(NIP7)
ENSBTAG00000002896	karyopherin subunit alpha 6(KPNA6)
ENSBTAG00000016004	methionyl aminopeptidase 1(METAP1)
ENSBTAG00000005496	retinitis pigmentosa 2 (X-linked recessive)(RP2)
ENSBTAG00000010552	proteasome assembly chaperone 2(PSMG2)
ENSBTAG00000006530	NA
ENSBTAG00000008370	NA
ENSBTAG00000043163	NA
ENSBTAG00000005871	MDS1 and EVI1 complex locus(MECOM)
ENSBTAG00000018322	SEC24 homolog A, COPII coat complex component(SEC24A)
ENSBTAG00000013065	hemochromatosis(HFE)
ENSBTAG00000005186	dysbindin domain containing 2(DBNDD2)
ENSBTAG00000004476	alcohol dehydrogenase, iron containing 1(ADHFE1)
ENSBTAG00000004922	1-acylglycerol-3-phosphate O-acyltransferase 5(AGPAT5)
ENSBTAG00000003407	splicing factor 3b subunit 6(SF3B6)
ENSBTAG00000010677	LIM and calponin homology domains 1(LIMCH1)
ENSBTAG00000030592	ubiquitin-like protein 5(LOC107132228)
ENSBTAG00000000799	islet cell autoantigen 1(ICA1)
ENSBTAG00000015172	minichromosome maintenance complex component 6(MCM6)
ENSBTAG00000031595	formiminotransferase N-terminal subdomain-containing protein(LOC613365)
ENSBTAG00000018986	acyl-CoA synthetase long-chain family member 4(ACSL4)
ENSBTAG00000014616	Sep (O-phosphoserine) tRNA:Sec (selenocysteine) tRNA synthase(SEPSECS)
ENSBTAG00000000064	flap structure-specific endonuclease 1(FEN1)
ENSBTAG00000010812	purinergic receptor P2X 4(P2RX4)
ENSBTAG00000011185	tetratricopeptide repeat domain 23(TTC23)
ENSBTAG00000021615	galectin 2(LGALS2)
ENSBTAG00000017218	alkaline ceramidase 3(ACER3)
ENSBTAG00000038477	gamma-glutamyl carboxylase(GGCX)
ENSBTAG00000012884	putative mucosal pentraxin homolog(MPTX)
ENSBTAG00000001522	mitochondrial transcription termination factor 3(MTERF3)
ENSBTAG00000037726	phospholipase C delta 1(PLCD1)
ENSBTAG00000003508	cilia and flagella associated protein 69(CFAP69)
ENSBTAG00000031875	barrier to autointegration factor 1(BANF1)
ENSBTAG00000006270	heat shock protein 90 alpha family class A member 1(HSP90AA1)
ENSBTAG00000005607	ERCC excision repair 6 like, spindle assembly checkpoint helicase(ERCC6L)
ENSBTAG00000039163	histone cluster 1, H1d(HIST1H1D)
ENSBTAG00000005293	cell division cycle 25C(CDC25C)
ENSBTAG00000019471	cornichon family AMPA receptor auxiliary protein 4(CNIH4)
ENSBTAG00000039524	NA
ENSBTAG00000024604	NA
ENSBTAG00000005150	high mobility group box 3(HMGB3)
ENSBTAG00000001755	neuronal differentiation 1(NEUROD1)
ENSBTAG00000004221	endothelial cell specific molecule 1(ESM1)
ENSBTAG00000008347	mitochondrial ribosomal protein L48(MRPL48)
ENSBTAG00000007806	myotrophin(MTPN)
ENSBTAG00000030591	CWC25 spliceosome associated protein homolog(CWC25)
ENSBTAG00000006665	endoplasmic reticulum protein 29(ERP29)
ENSBTAG00000031778	histone cluster 1, H2bd(HIST1H2BD)
ENSBTAG00000013721	proteasome 26S subunit, non-ATPase 10(PSMD10)
ENSBTAG00000025903	glycine decarboxylase(GLDC)
ENSBTAG00000018792	solute carrier family 22 member 11(SLC22A11)
ENSBTAG00000009903	NA
ENSBTAG00000039212	cytosolic thiouridylase subunit 1(CTU1)
ENSBTAG00000011954	SEC11 homolog C, signal peptidase complex subunit(SEC11C)
ENSBTAG00000014171	N-acyl phosphatidylethanolamine phospholipase D(NAPEPLD)
ENSBTAG00000016005	protein phosphatase 3 catalytic subunit alpha(PPP3CA)
ENSBTAG00000018838	IQ motif containing with AAA domain 1 like(IQCA1L)
ENSBTAG00000013113	voltage dependent anion channel 1(VDAC1)
ENSBTAG00000032557	transmembrane protein 258(TMEM258)
ENSBTAG00000022292	translocase of inner mitochondrial membrane 8 homolog A (yeast)(TIMM8A)
ENSBTAG00000010868	siah E3 ubiquitin protein ligase 1(SIAH1)
ENSBTAG00000016396	phosphodiesterase 11A(PDE11A)
ENSBTAG00000042224	NA
ENSBTAG00000021302	chondroadherin(CHAD)
ENSBTAG00000020133	protein phosphatase 3 catalytic subunit gamma(PPP3CC)
ENSBTAG00000007946	pipecolic acid and sarcosine oxidase(PIPOX)
ENSBTAG00000017064	inhibitor of growth family member 4(ING4)
ENSBTAG00000001700	CDC42
ENSBTAG00000011070	RNA 2',3'-cyclic phosphate and 5'-OH ligase(RTCB)
ENSBTAG00000007499	heterogeneous nuclear ribonucleoprotein H2 (H')(HNRNPH2)
ENSBTAG00000019588	MHC class II antigen(BLA-DQB)
ENSBTAG00000006409	leucine rich repeat containing 34(LRRC34)
ENSBTAG00000046079	NA
ENSBTAG00000017845	BCL2 associated athanogene 1(BAG1)
ENSBTAG00000020644	glypican 4(GPC4)
ENSBTAG00000006901	nipsnap homolog 3A(NIPSNAP3A)
ENSBTAG00000005976	hydroxysteroid 17-beta dehydrogenase 7(HSD17B7)
ENSBTAG00000015683	heat shock protein family A (Hsp70) member 4(HSPA4)
ENSBTAG00000022204	transcription elongation factor A like 4(TCEAL4)
ENSBTAG00000014199	T-box 21(TBX21)
ENSBTAG00000009560	nucleotide binding protein 1(NUBP1)
ENSBTAG00000012211	homeobox A5(HOXA5)
ENSBTAG00000003700	solute carrier family 5 member 10(SLC5A10)
ENSBTAG00000016252	LSM12 homolog(LSM12)
ENSBTAG00000018436	ubiquitin conjugating enzyme E2 J1(UBE2J1)
ENSBTAG00000019152	NA
ENSBTAG00000001792	chromosome 7 open reading frame, human C19orf70(C7H19orf70)
ENSBTAG00000010032	neurotrimin(NTM)
ENSBTAG00000012225	karyopherin subunit alpha 2(KPNA2)
ENSBTAG00000044600	NA
ENSBTAG00000017867	yippee like 1(YPEL1)
ENSBTAG00000045550	tetraspanin 6(TSPAN6)
ENSBTAG00000032711	HIV-1 Tat specific factor 1(HTATSF1)
ENSBTAG00000010531	cytochrome P450, family 1, subfamily B, polypeptide 1(CYP1B1)
ENSBTAG00000007247	NUF2, NDC80 kinetochore complex component(NUF2)
ENSBTAG00000037938	RIKEN cDNA 2700097O09Rik-like(LOC613444)
ENSBTAG00000016063	delta/notch like EGF repeat containing(DNER)
ENSBTAG00000000949	DnaJ heat shock protein family (Hsp40) member C9(DNAJC9)
ENSBTAG00000031762	NA
ENSBTAG00000021061	proteasome 26S subunit, ATPase 5(PSMC5)
ENSBTAG00000006639	cleavage stimulation factor subunit 1(CSTF1)
ENSBTAG00000032034	dynein light chain 1, cytoplasmic(LOC784058)
ENSBTAG00000007121	thymidine kinase 1(TK1)
ENSBTAG00000013573	baculoviral IAP repeat containing 5(BIRC5)
ENSBTAG00000016822	peptidylprolyl isomerase B(PPIB)
ENSBTAG00000017056	pyruvate kinase, liver and RBC(PKLR)
ENSBTAG00000008423	translocase of inner mitochondrial membrane 22(TIMM22)
ENSBTAG00000045728	stearoyl-CoA desaturase (delta-9-desaturase)(SCD)
ENSBTAG00000003713	Sjogren syndrome/scleroderma autoantigen 1(SSSCA1)
ENSBTAG00000016507	serine hydrolase-like 2(SERHL2)
ENSBTAG00000047144	NA
ENSBTAG00000021870	family with sequence similarity 98 member B(FAM98B)
ENSBTAG00000019077	defender against cell death 1(DAD1)
ENSBTAG00000045523	phenylalanine--tRNA ligase beta subunit pseudogene(LOC509118)
ENSBTAG00000002739	phosphodiesterase 1C(PDE1C)
ENSBTAG00000032531	musculoskeletal, embryonic nuclear protein 1(MUSTN1)
ENSBTAG00000007562	translocation associated membrane protein 1(TRAM1)
ENSBTAG00000039028	peptidase inhibitor 3, skin-derived (SKALP)(PI3)
ENSBTAG00000003362	heat shock protein 90 beta family member 1(HSP90B1)
ENSBTAG00000001250	transcription factor AP-2 alpha(TFAP2A)
ENSBTAG00000046774	zinc finger protein 182(ZNF182)
ENSBTAG00000032236	carbonic anhydrase I(CA1)
ENSBTAG00000016975	H2A histone family, member V(H2AFV)
ENSBTAG00000006647	RCC1 and BTB domain containing protein 2(RCBTB2)
ENSBTAG00000012192	apolipoprotein L3(LOC527460)
ENSBTAG00000007309	ST6 N-acetylgalactosaminide alpha-2,6-sialyltransferase 5(ST6GALNAC5)
ENSBTAG00000001311	mortality factor 4 like 2(MORF4L2)
ENSBTAG00000014478	zinc finger and SCAN domain containing 29(ZSCAN29)
ENSBTAG00000019404	interleukin 10 receptor subunit beta(IL10RB)
ENSBTAG00000047471	NA
ENSBTAG00000006072	leucine rich repeat containing 59(LRRC59)
ENSBTAG00000019803	RNA polymerase III subunit K(POLR3K)
ENSBTAG00000013606	FK506 binding protein 2(FKBP2)
ENSBTAG00000006288	V-set and transmembrane domain containing 4(VSTM4)
ENSBTAG00000020238	regulating synaptic membrane exocytosis 1(RIMS1)
ENSBTAG00000047947	NA
ENSBTAG00000020609	NA
ENSBTAG00000004908	cholinergic receptor nicotinic epsilon subunit(CHRNE)
ENSBTAG00000047003	additional sex combs like 3, transcriptional regulator(ASXL3)
ENSBTAG00000018877	protein disulfide isomerase family A member 5(PDIA5)
ENSBTAG00000021742	uncharacterized LOC613546(LOC613546)
ENSBTAG00000007490	sulfatase 2(SULF2)
ENSBTAG00000011931	CD63 molecule(CD63)
ENSBTAG00000037415	NA
ENSBTAG00000007943	antizyme inhibitor 1(AZIN1)
ENSBTAG00000019271	asparaginyl-tRNA synthetase(NARS)
ENSBTAG00000011941	lysozyme 1(LYZ1)
ENSBTAG00000009152	zinc finger protein 391(ZNF391)
ENSBTAG00000006387	translin associated factor X interacting protein 1(TSNAXIP1)
ENSBTAG00000021874	kinesin family member 14(KIF14)
ENSBTAG00000039161	aldehyde dehydrogenase 3 family member A2(ALDH3A2)
ENSBTAG00000008303	FK506 binding protein 1A(FKBP1A)
ENSBTAG00000004954	thymocyte selection associated high mobility group box(TOX)
ENSBTAG00000038288	putative killer cell immunoglobulin-like receptor like protein KIR3DP1(LOC614781)
ENSBTAG00000002298	cytoskeleton associated protein 2 like(CKAP2L)
ENSBTAG00000008772	structural maintenance of chromosomes 2(SMC2)
ENSBTAG00000021583	tubulin polyglutamylase complex subunit 2(TPGS2)
ENSBTAG00000025817	BLOC-1 related complex subunit 8(BORCS8)
ENSBTAG00000018655	myeloid derived growth factor(MYDGF)
ENSBTAG00000009976	NA
ENSBTAG00000020272	salt inducible kinase 2(SIK2)
ENSBTAG00000012177	small nuclear ribonucleoprotein D2 polypeptide(SNRPD2)
ENSBTAG00000007203	STT3A, catalytic subunit of the oligosaccharyltransferase complex(STT3A)
ENSBTAG00000008109	transmembrane protein 97(TMEM97)
ENSBTAG00000038298	coiled-coil domain containing 174(CCDC174)
ENSBTAG00000011754	late endosomal/lysosomal adaptor, MAPK and MTOR activator 2(LAMTOR2)
ENSBTAG00000021067	ARP1 actin-related protein 1 homolog A, centractin alpha(ACTR1A)
ENSBTAG00000045941	chromosome 7 open reading frame, human C5orf30(C7H5orf30)
ENSBTAG00000032148	transmembrane protein 117(TMEM117)
ENSBTAG00000006592	small G protein signaling modulator 1(SGSM1)
ENSBTAG00000006065	proliferating cell nuclear antigen(PCNA)
ENSBTAG00000004240	thymopoietin(TMPO)
ENSBTAG00000017761	structural maintenance of chromosomes 1A(SMC1A)
ENSBTAG00000026375	RecQ mediated genome instability 2(RMI2)
ENSBTAG00000011161	NA
ENSBTAG00000014773	hyaluronan mediated motility receptor(HMMR)
ENSBTAG00000008525	leucine rich repeats and immunoglobulin like domains 2(LRIG2)
ENSBTAG00000013047	glutamate metabotropic receptor 7(GRM7)
ENSBTAG00000016199	clathrin interactor 1(CLINT1)
ENSBTAG00000046458	keratin, type I cytoskeletal 20(LOC107131521)
ENSBTAG00000004459	transmembrane protein 45A(TMEM45A)
ENSBTAG00000000603	junctional adhesion molecule 2(JAM2)
ENSBTAG00000039023	zinc finger protein 664(ZNF664)
ENSBTAG00000006556	coatomer protein complex subunit beta 1(COPB1)
ENSBTAG00000003340	HD domain containing 2(HDDC2)
ENSBTAG00000000885	NA
ENSBTAG00000000998	solute carrier family 39 member 6(SLC39A6)
ENSBTAG00000019701	ribosomal protein L31(RPL31)
ENSBTAG00000039709	PARP1 binding protein(PARPBP)
ENSBTAG00000047361	NA
ENSBTAG00000027795	G elongation factor mitochondrial 1(GFM1)
ENSBTAG00000046314	TBC1 domain family member 8B-like(LOC107131176)
ENSBTAG00000033603	mitochondrial nucleoid factor 1(MNF1)
ENSBTAG00000015806	ornithine decarboxylase antizyme 2(OAZ2)
ENSBTAG00000001609	mitogen-activated protein kinase kinase 6(MAP2K6)
ENSBTAG00000038534	NA
ENSBTAG00000010157	translocase of outer mitochondrial membrane 22(TOMM22)
ENSBTAG00000024178	histone H4(LOC527645)
ENSBTAG00000022372	NA
ENSBTAG00000031719	NA
ENSBTAG00000032121	succinyl-CoA:glutarate-CoA transferase(SUGCT)
ENSBTAG00000001928	protein disulfide isomerase family A member 6(PDIA6)
ENSBTAG00000009223	stratifin(SFN)
ENSBTAG00000030960	DnaJ heat shock protein family (Hsp40) member C25(DNAJC25)
ENSBTAG00000031797	mesencephalic astrocyte derived neurotrophic factor(MANF)
ENSBTAG00000007799	mitochondrial fission regulator 2(MTFR2)
ENSBTAG00000017150	ETS homologous factor(EHF)
ENSBTAG00000007444	MAP3K7 C-terminal like(MAP3K7CL)
ENSBTAG00000001394	transmembrane emp24 protein transport domain containing 9(TMED9)
ENSBTAG00000015276	solute carrier family 26 member 11(SLC26A11)
ENSBTAG00000024185	NA
ENSBTAG00000021093	ribosomal protein S16(RPS16)
ENSBTAG00000012654	coiled-coil-helix-coiled-coil-helix domain containing 1(CHCHD1)
ENSBTAG00000019464	NA
ENSBTAG00000043948	hyperpolarization activated cyclic nucleotide gated potassium channel 1(HCN1)
ENSBTAG00000047478	NA
ENSBTAG00000008491	NA
ENSBTAG00000030678	NA
ENSBTAG00000003987	NA
ENSBTAG00000001788	podoplanin(PDPN)
ENSBTAG00000016406	minichromosome maintenance 10 replication initiation factor(MCM10)
ENSBTAG00000001962	mitochondrial ribosomal protein S27(MRPS27)
ENSBTAG00000006881	solute carrier family 35 member B1(SLC35B1)
